# Supplementary material for: Safety and feasibility of 4-1BB co-stimulated CD19-specific CAR-NK cell therapy in refractory/relapsed large B cell lymphoma: a phase 1 trial
Source: Nat Cancer. 2025 Apr 18;6(5):786–800. doi: 10.1038/s43018-025-00940-3 (PMC12122374; doi:10.1038/s43018-025-00940-3)
Supplement: Supplementary file 3 — Statistical source data for Fig. 1. [file 43018_2025_940_MOESM3_ESM.xlsx]

## Sheet: Sheet1
Figure 1b
	Ctrl	19CAR-IL15
	0	37.6
	0	59.4
	0	36.5
	0	79.3
	0	60.2
	0	43.6
	0	78.7
	0	41.2
	0	45.2
	0	67.8
Figure 1c
		Raji
		CBNK				19CAR-IL15
	1:8	2.35188	3.79919	27.137	16.1013	47.7612	41.6101	33.1072	17.5486
	1:4	28.2225	27.8607	52.1031	41.791	61.8725	53.7313	56.4451	46.6757
	1:2	39.4392	47.5803	65.6716	66.938	84.3057	83.763	76.5265	67.2999
	1:1	68.3854	79.4211	77.6119	81.9539	96.246	89.1904	88.2858	91.9041
	2:1	91.5423	90.2759	94.6178	90.8186	99.5025	97.3315	98.9597	98.7788
		Jeko-1
		CBNK				19CAR-IL15
	1:8	13.765	22.4701	13.765	21.3819	58.161	49.8912	41.6213	48.1502
	1:4	28.7813	25.9521	33.5691	20.9467	69.0424	69.2601	73.395	72.0892
	1:2	45.9739	41.6213	48.3678	54.4614	89.7171	86.4527	88.1937	85.3645
	1:1	61.8607	78.6181	69.4777	68.3895	96.6812	92.5463	95.8107	95.1578
	2:1	80.3591	88.8466	77.5299	81.012	98.8575	97.5517	96.2459	96.0283
Figure 1e
		NK							IL15-NK							CD19-CARNK
	-1	551000	680000	535000	829000	428000	618000	407000	607000	480000	541000	670000	717000	537000	408000	540000	670000	416000	696000	528000	476000	539000
	2	788000	891000	622000	1090000	495000	854000	436000	576000	489000	521000	580000	628000	423000	458000	781000	872000	454000	646000	507000	373000	574000
	5	5530000	6590000	3190000	8000000	2350000	2400000	1270000	1890000	1620000	1100000	954000	3420000	721000	1930000	883000	1130000	811000	911000	602000	513000	635000
	9	88900000	49500000	21900000	138000000	15100000	18000000	1030000	14100000	9290000	8380000	9490000	22600000	857000	6160000	1050000	1500000	760000	696000	646000	606000	661000
	12	686000000	448000000	392000000	1060000000	115000000	53400000		58300000	45100000	104000000	17500000	67900000	1040000	55400000	505000	1570000	878000	789000	531000	629000	718000
	16	4460000000	3870000000	2570000000	4660000000	363000000	923000000		273000000	38500000	328000000	96400000	540000000	1990000	177000000	588000	742000	841000	586000	700000	531000	628000
	19	13300000000	10700000000	5010000000	20400000000	2170000000	2100000000		1260000000	2180000000	1810000000	446000000	1190000000	31300000	1860000000	802000	970000	2280000	666000	773000	667000	699000
	23			7560000000		2190000000	4110000000		4510000000	6150000000	6470000000	993000000	895000000	300000000	5050000000	548000	558000	4840000	927000	622000	961000	1070000
	30			31800000000		17000000000	22500000000		22400000000	18600000000	30600000000	13900000000	30400000000	1340000000	34700000000	766000	710000	13400000	1100000	3070000	793000	7050000
	37													16300000000		679000	686000	29600000	898000	952000	1810000	898000
	46															636000	617000	22000000		645000	17300000
Figure 1f		19	1
		19	1
		23	1
		19	1
		30	1
		23	1
		9	1
		30		1
		30		1
		30		1
		30		1
		30		1
		37		1
		30		1
		46			0
		46			0
		46			0
		40			1
		46			0
		46			0
		43			1
Figure 1g
	Bone marrow	PB	Spleen
	133	3471	9841
	4852	11.8	45.6
	301	15114	14211
	405	3160	10294
	5582	151	1239
Figure 1h
	NK D22	IL15 NK D22	CARNK D22
	1.98	17.27	40.87
	2.33	15.7	28.84
	3.14	19.88	30.93
	3.14	18.66	30
	4.03	17.38	29.07
	4.19	4.76	23.37
		15.64	26.22
