# Supplementary material for: Safety and feasibility of 4-1BB co-stimulated CD19-specific CAR-NK cell therapy in refractory/relapsed large B cell lymphoma: a phase 1 trial
Source: Nat Cancer. 2025 Apr 18;6(5):786–800. doi: 10.1038/s43018-025-00940-3 (PMC12122374; doi:10.1038/s43018-025-00940-3)
Supplement: Supplementary file 4 — Statistical source data for Fig. 3. [file 43018_2025_940_MOESM4_ESM.xlsx]

## Sheet: Sheet1
Figure 3a
		PR	CR	SD	PD
	1		3		16
	2				6
	3	28
	4			4
	5		15		12
	6		17		8
	7		25
	8				8
Figure 3b
	Name	OSS	OS	PFSS	PFS	DORS	DOR	Group	response	responses
	Patient 1	1	19	1	3	1	2	ALL	CR	CR+PR
	Patient 2	1	6	1	1	1	0	ALL	PD	PD+SD
	Patient 3	0	28	0	28	0	27	ALL	PR	CR+PR
	Patient 4	1	4	1	4	1	3	ALL	SD	PD+SD
	Patient 5	0	27	1	15	1	14	ALL	CR	CR+PR
	Patient 6	0	25	1	17	1	16	ALL	CR	CR+PR
	Patient 7	0	25	0	25	0	24	ALL	CR	CR+PR
	Patient 8	0	23	1	1	1	0	ALL	PD	PD+SD
