# Supplementary material for: Safety and feasibility of 4-1BB co-stimulated CD19-specific CAR-NK cell therapy in refractory/relapsed large B cell lymphoma: a phase 1 trial
Source: Nat Cancer. 2025 Apr 18;6(5):786–800. doi: 10.1038/s43018-025-00940-3 (PMC12122374; doi:10.1038/s43018-025-00940-3)
Supplement: Supplementary file 5 — Statistical source data for Fig. 4. [file 43018_2025_940_MOESM5_ESM.xlsx]

## Sheet: Sheet1
Figure 4a					Figure 4b
	CR1	Pre-infusion	0				CR+PR					SD+PD
		Day2	3.33			D-5	0.1	0.1	0.1	0.1	24.49	0.1	797.72	2322.78
		Day6	14.98			D2	33.85	29.72		48.36	14.05	54.69	581.82	77.13
		Day8	0			D4		31.83	40.7	77.98		122		7.77
		Day10	0			D7	114.65	7.43	6142.35	711.5	41.81	1.24	165.82	49.49
		Day14	0			D10	2.8	28.44	2.92		9.26		3.82	35.28
		Day30	0			D14		0.45	38.68	256.59	45.81	0.57	3.16
						D18		3.18	142.78	1.6	20.32		2.2	1.18
	CR2	Pre-infusion	0			D30	2175.04	147.76	22.89	0.27	13.02	0.1
		Day2	0			3M				0.02	2.18	0.19
		Day4	0.95			6M		0.43			2067.68
		Day6	2.94			9M		0.16			0.13
		Day8	2.15			12M		0.11
		Day10	0.73			15M		0.24
		Day14	0
		Day30	0
	CR3	Pre-infusion	0
		Day2	2.08
		Day4	2.82
		Day6	2.94
		Day8	2.91
		Day10	0.51
		Day14	0
		Day30	0
	CR4	Pre-infusion	0
		Day2	3.66
		Day4	6.2
		Day6	16.64
		Day8	38.46
		Day10	0.52
		Day14	0
		Day30	0
	PR1	Pre-infusion	0
		Day2	0
		Day4	0.59
		Day6	1.01
		Day8	0
		Day10	0
		Day14	0
		Day30	0
	SD1	Pre-infusion	0
		Day2	20.83
		Day6	13.95
		Day8	1.12
		Day10	0
		Day14	0
		Day30	0
	PD1	Pre-infusion	0
		Day2	0
		Day6	4.91
		Day8	0.83
		Day10	0.34
		Day14	0.23
		Day30	0
	PD2	Pre-infusion	0
		Day2	0
		Day6	1.48
		Day8	1.04
		Day10	0
		Day14	0
		Day30	0
