# Supplementary material for: Safety and feasibility of 4-1BB co-stimulated CD19-specific CAR-NK cell therapy in refractory/relapsed large B cell lymphoma: a phase 1 trial
Source: Nat Cancer. 2025 Apr 18;6(5):786–800. doi: 10.1038/s43018-025-00940-3 (PMC12122374; doi:10.1038/s43018-025-00940-3)
Supplement: Supplementary file 6 — Statistical source data for Fig. 5. [file 43018_2025_940_MOESM6_ESM.xlsx]

## Sheet: Sheet1
Figure 5b									Figure 5c
	p_val	avg_log2FC	pct.1	pct.2	p_val_adj	cluster	gene				CR1	CR2	PD1	PD2	fCR1	fCR3	fPD3
	0	1.50042	0.974	0.915	0	0	CCL5			NK0	0.249085	0.147758	0.342225	0.37503	0.442657	0.469737	0.306938
	0	1.1385	0.815	0.643	0	0	KLRB1			NK1	0.363262	0.372387	0.315551	0.325756	0.243776	0.204963	0.313566
	0	1.00653	0.865	0.784	0	0	CCL4			NK2	0.272637	0.207811	0.278262	0.206856	0.125734	0.0964766	0.143703
	0	0.861652	0.705	0.593	0	0	LINC01871			NK3	0.0279726	0.0368681	0.0156959	0.0377291	0.151259	0.174501	0.170305
	0	0.860881	0.922	0.848	0	0	CST7			NK4	0.0739329	0.217503	0.0242243	0.00464175	0.0306294	0.0184522	0.0304021
	0	0.844504	0.986	0.974	0	0	NKG7			NK5	0.0131098	0.0176739	0.0240428	0.0499881	0.00594406	0.0358705	0.0350862
	0	0.84216	0.737	0.67	0	0	GZMK			Total	1	1	1	1	1	1	1
	0	0.827157	0.956	0.949	0	0	LTB
	0	0.817532	0.949	0.915	0	0	FCER1G		Figure 5g
	0	0.812631	0.614	0.474	0	0	AOAH			gene	avg_log2FC	pct.CR	pct.PD	p_val_adj	p_val
	0	0.811523	0.951	0.906	0	0	TYROBP			RPS4Y1	2.05269	0.836	0	0	0
	0	0.774154	0.951	0.917	0	0	HCST			HLA-DRB5	1.85502	0.533	0.249	0	0
	0	0.744335	0.824	0.723	0	0	ALOX5AP			LDHA	1.58869	0.948	0.75	0	0
	0	0.713931	0.959	0.93	0	0	PRF1			MIF	1.4737	0.985	0.387	0	0
	0	0.711295	0.859	0.811	0	0	CCL3			RPL7	1.39776	0.934	0.408	0	0
	0	0.6961	0.535	0.449	0	0	PYHIN1			RPS17	1.39432	0.887	0.37	0	0
	6.25751e-297	1.6854	0.483	0.358	1.74847e-292	0	CCL4L2			RPL9	1.37415	0.967	0.475	0	0
	4.9242e-236	0.71434	0.371	0.251	1.37592e-231	0	AC099560.1			RPS18	1.36693	0.993	0.899	0	0
	8.05682e-225	0.785628	0.32	0.209	2.25124e-220	0	CXCR6			RPS10	1.30727	0.858	0.369	0	0
	1.1983e-224	0.701407	0.465	0.372	3.34829e-220	0	CD7			RPL23A	1.29329	0.976	0.906	0	0
	0	2.33342	0.669	0.455	0	1	HIST1H4C			RPL17	1.26534	0.987	0.39	0	0
	0	1.92456	0.933	0.295	0	1	TOP2A			MT-ATP6	1.26104	0.995	0.978	0	0
	0	1.83094	0.627	0.193	0	1	HIST1H1B			RPS3A	1.25657	0.983	0.794	0	0
	0	1.75153	0.832	0.192	0	1	UBE2C			HIST1H1B	1.2408	0.552	0.163	0	0
	0	1.5988	0.987	0.72	0	1	TUBB			PGAM1	1.22644	0.786	0.419	0	0
	0	1.57798	0.994	0.856	0	1	TUBA1B			EEF1A1	1.21674	0.993	0.906	0	0
	0	1.56173	0.593	0.164	0	1	HIST1H3D			HIST1H1D	1.2137	0.741	0.267	0	0
	0	1.50807	0.975	0.55	0	1	MKI67			HIST1H1C	1.21184	0.714	0.25	0	0
	0	1.50495	0.892	0.338	0	1	RRM2			OAZ1	1.21097	0.962	0.383	0	0
	0	1.45115	0.634	0.407	0	1	HIST1H1D			RPL26	1.19876	0.982	0.39	0	0
	0	1.44594	0.893	0.324	0	1	CENPF			RPL7A	1.19714	0.981	0.861	0	0
	0	1.409	0.817	0.238	0	1	ASPM			HSPA1A	1.18359	0.382	0.252	0	0
	0	1.38865	0.637	0.372	0	1	HIST1H1C			RPS2	1.17765	0.994	0.961	0	0
	0	1.37951	0.653	0.263	0	1	NUSAP1			RPL3	1.16697	0.985	0.74	0	0
	0	1.34459	0.906	0.453	0	1	TUBB4B			H2AFZ	1.16426	0.916	0.362	0	0
	0	1.34195	0.981	0.692	0	1	STMN1			HLA-DRA	1.16299	0.83	0.541	0	0
	0	1.31565	0.569	0.109	0	1	HIST1H3B			HSPE1	1.16257	0.745	0.299	0	0
	0	1.28899	0.769	0.178	0	1	CDK1			HLA-DPA1	1.14522	0.779	0.515	0	0
	0	1.25625	0.681	0.154	0	1	KIF2C			EEF1G	1.13887	0.946	0.382	0	0
	9.59055e-146	2.2449	0.298	0.25	2.67979e-141	1	H4C3			VIM	1.13361	0.979	0.909	0	0
	0	0.695962	0.57	0.289	0	2	GINS2			NME2	1.13002	0.924	0.376	0	0
	0	0.573891	0.628	0.386	0	2	MCM5			FABP5	1.12858	0.647	0.272	0	0
	0	0.560545	0.512	0.26	0	2	MCM6			RPSA	1.124	0.985	0.73	0	0
	0	0.548953	0.599	0.366	0	2	DCTPP1			RPL21	1.08341	0.982	0.425	0	0
	0	0.529089	0.669	0.455	0	2	MCM3			ARPC3	1.08329	0.938	0.386	0	0
	0	0.509959	0.65	0.435	0	2	MCM7			NEAT1	1.06702	0.925	0.63	0	0
	0	0.505562	0.827	0.647	0	2	NASP			ARPC1B	1.06636	0.934	0.52	0	0
	0	0.500654	0.946	0.842	0	2	HSP90AB1			HIST1H1E	1.06045	0.676	0.241	0	0
	0	0.484757	0.635	0.42	0	2	SLBP			EIF4A1	1.04274	0.917	0.38	0	0
	0	0.465582	0.451	0.229	0	2	MSH6			LDHB	1.0349	0.838	0.342	0	0
	0	0.465126	0.54	0.319	0	2	MCM4			RPS12	1.02995	0.989	0.897	0	0
	0	0.463035	0.321	0.111	0	2	UNG			EIF1AY	1.02429	0.514	0	0	0
	0	0.456871	0.656	0.475	0	2	PPP1R14B			PCLAF	1.02019	0.709	0.225	0	0
	0	0.438666	0.713	0.547	0	2	SDF2L1			RPL22	1.01254	0.955	0.389	0	0
	0	0.419616	0.383	0.22	0	2	MCM2			RPS3	1.00803	0.988	0.952	0	0
	0	0.402316	0.884	0.748	0	2	SRSF7			HLA-DPB1	0.999975	0.7	0.372	0	0
	0	0.399768	0.356	0.193	0	2	DTL			PGK1	0.99567	0.906	0.766	0	0
	3.28671e-223	0.412634	0.701	0.605	9.18371e-219	2	NME2			GPI	0.993756	0.784	0.314	0	0
	4.10413e-208	0.385756	0.685	0.583	1.14678e-203	2	RPS17			RPL18A	0.985154	0.986	0.737	0	0
	8.90932e-157	0.479927	0.403	0.283	2.48944e-152	2	LTA			FTL	0.978544	0.983	0.957	0	0
	0	1.35572	0.994	0.998	0	3	MALAT1			FAM162A	0.975891	0.598	0.232	0	0
	1.65589e-52	1.44408	0.735	0.981	4.62689e-48	3	MT-ND5			EEF1B2	0.970446	0.945	0.734	0	0
	3.10678e-41	1.3017	0.738	0.984	8.68098e-37	3	MT-ND2			HSP90AA1	0.968522	0.961	0.892	0	0
	3.60947e-40	1.34698	0.866	0.993	1.00856e-35	3	MT-ND4			RPL13	0.967661	0.996	0.971	0	0
	6.77413e-34	1.00899	0.935	0.996	1.89283e-29	3	MT-CO1			HNRNPA1	0.965924	0.888	0.36	0	0
	9.4393e-26	1.59373	0.72	0.988	2.63753e-21	3	MT-ND1			RPL13A	0.965457	0.986	0.895	0	0
	5.38715e-22	1.24703	0.823	0.993	1.50528e-17	3	MT-CYB			RPL8	0.962423	0.985	0.932	0	0
	1.83878e-21	0.860111	0.296	0.581	5.13793e-17	3	MT-ATP8			ARL6IP1	0.960342	0.697	0.283	0	0
	6.68254e-15	1.39979	0.687	0.985	1.86724e-10	3	MT-ND3			YBX1	0.959016	0.938	0.778	0	0
	5.84687e-13	0.895334	0.142	0.259	1.63373e-08	3	PPP1R10			KDELR2	0.955162	0.657	0.211	0	0
	8.48504e-13	0.884128	0.168	0.301	2.37089e-08	3	LINC00342			RPL41	0.954036	0.991	0.727	0	0
	4.70215e-12	0.840539	0.338	0.619	1.31387e-07	3	MACF1			RPL10A	0.951908	0.97	0.79	0	0
	2.04029e-11	0.948858	0.268	0.476	5.70097e-07	3	NKTR			RPS7	0.934354	0.969	0.88	0	0
	2.63604e-11	1.57076	0.795	0.992	7.36562e-07	3	MT-ATP6			RPLP0	0.926225	0.98	0.91	0	0
	3.70564e-10	1.36394	0.885	0.996	1.03543e-05	3	MT-CO3			HLA-DQA1	0.919628	0.655	0.31	0	0
	8.80156e-09	1.6959	0.408	0.512	0.000245933	3	MTRNR2L12			HLA-DRB1	0.90692	0.888	0.739	0	0
	6.9051e-07	0.948305	0.216	0.343	0.0192942	3	GOLGA8A			RPL24	0.898411	0.971	0.857	0	0
	1.22561e-06	1.15484	0.173	0.273	0.034246	3	PPP1R15A			RPS6	0.893625	0.984	0.941	0	0
	6.24046e-05	1.22274	0.815	0.994	1	3	MT-CO2			RPS23	0.890905	0.987	0.929	0	0
	0.000312971	0.963307	0.442	0.77	1	3	MT-ND4L			H3F3A	0.890777	0.964	0.388	0	0
	0	1.80858	0.876	0.438	0	4	HLA-DQA1			HSPD1	0.888894	0.756	0.56	0	0
	0	1.62253	0.402	0.024	0	4	FXYD2			COX8A	0.886998	0.909	0.371	0	0
	0	1.55802	0.938	0.5	0	4	MPC2			RPL28	0.872675	0.995	0.924	0	0
	0	1.54704	0.955	0.653	0	4	HLA-DRA			RPS8	0.868021	0.988	0.91	0	0
	0	1.48821	0.928	0.521	0	4	HPGD			RPS26	0.866948	0.952	0.435	0	0
	0	1.40318	0.701	0.137	0	4	BATF3			ENO1	0.866377	0.987	0.957	0	0
	0	1.37263	0.79	0.178	0	4	RIOX2			PSMA2	0.856808	0.829	0.349	0	0
	0	1.32975	0.935	0.629	0	4	HSPD1			ATP5PO	0.855367	0.748	0.313	0	0
	0	1.31142	0.781	0.287	0	4	SAT1			RPL6	0.854925	0.971	0.725	0	0
	0	1.28296	0.974	0.794	0	4	HLA-DRB1			RPL36A	0.854023	0.936	0.383	0	0
	0	1.26187	0.973	0.647	0	4	PRDX1			NPM1	0.853089	0.951	0.881	0	0
	0	1.23941	0.873	0.496	0	4	HLA-DPB1			RPS14	0.844877	0.98	0.956	0	0
	0	1.2041	0.792	0.418	0	4	FABP5			RPS24	0.84354	0.982	0.903	0	0
	0	1.18212	0.689	0.103	0	4	TMEM173			TMSB10	0.843018	0.996	0.988	0	0
	0	1.1749	0.933	0.614	0	4	HLA-DPA1			RPL29	0.842497	0.986	0.929	0	0
	0	1.14712	0.867	0.477	0	4	HSPE1			RPS16	0.837089	0.973	0.92	0	0
	0	1.09585	0.936	0.497	0	4	HIST1H4C			DDT	0.837026	0.801	0.321	0	0
	0	1.05629	0.501	0.078	0	4	KLF2			RPS25	0.833539	0.968	0.815	0	0
	0	1.00904	0.805	0.24	0	4	TIMP1			MT-ND1	0.832469	0.991	0.97	0	0
	0	0.998522	0.998	0.937	0	4	VIM			NAP1L1	0.831783	0.905	0.713	0	0
	0	2.62484	0.71	0.158	0	5	TRGC2			RACK1	0.830065	0.978	0.912	0	0
	0	1.98639	0.768	0.408	0	5	MAL			ENTPD1	0.829184	0.598	0.175	0	0
	0	1.84374	0.919	0.391	0	5	CD3D			RPL12	0.828789	0.984	0.859	0	0
	0	1.72572	0.735	0.088	0	5	CD3G			HLA-DQB1	0.823813	0.639	0.268	0	0
	0	1.14096	0.996	0.856	0	5	IL32			RPL19	0.823067	0.985	0.945	0	0
	0	1.05785	0.422	0.077	0	5	TNFSF8			HIST1H4C	0.821458	0.783	0.312	0	0
	0	1.04276	0.598	0.166	0	5	ITM2C			GNG5	0.818218	0.835	0.347	0	0
	0	1.0266	0.578	0.154	0	5	SLAMF1			CCND2	0.814119	0.932	0.387	0	0
	0	1.02195	0.501	0.111	0	5	TRAT1			TXN	0.81008	0.93	0.888	0	0
	0	0.973372	0.382	0.006	0	5	RTKN2			DUT	0.808144	0.796	0.578	0	0
	1.11626e-269	1.40264	0.988	0.79	3.11906e-265	5	CD52			SELENOH	0.802373	0.881	0.363	0	0
	8.72754e-266	1.07293	0.662	0.268	2.43865e-261	5	TIMP1			PRDX1	0.80024	0.751	0.601	0	0
	4.75241e-246	1.05422	0.757	0.412	1.32792e-241	5	CLEC2D			NACA	0.799491	0.965	0.855	0	0
	1.6943e-229	1.13046	0.754	0.389	4.7342e-225	5	CD7			H3F3B	0.798506	0.975	0.391	0	0
	1.37495e-145	1.53889	0.863	0.695	3.84189e-141	5	TRBC2			RPS27A	0.795986	0.988	0.95	0	0
	2.06251e-136	1.01271	0.966	0.951	5.76305e-132	5	LTB			HIST1H3D	0.795302	0.489	0.16	0	0
	6.73875e-135	1.06753	0.551	0.278	1.88294e-130	5	AC099560.1			SUMO2	0.791259	0.895	0.468	0	0
	3.41283e-115	1.08539	0.826	0.837	9.53613e-111	5	TRDC			PTP4A2	0.790311	0.828	0.36	0	0
	1.28381e-111	0.936582	0.56	0.33	3.58722e-107	5	TRAC			EBP	0.789433	0.758	0.331	0	0
	9.31756e-105	0.926004	0.549	0.292	2.60351e-100	5	XCL1			PSMA6	0.787794	0.793	0.342	0	0
										RPL15	0.787649	0.978	0.963	0	0
										RPL4	0.785165	0.925	0.828	0	0
										NDUFB8	0.777837	0.842	0.36	0	0
										NDUFV2	0.777252	0.795	0.348	0	0
										RPL32	0.775936	0.985	0.938	0	0
										TPI1	0.772941	0.973	0.939	0	0
										NME1	0.769667	0.613	0.26	0	0
										RPS9	0.76611	0.984	0.877	0	0
										ACTG1	0.761822	0.985	0.962	0	0
										RPL18	0.7614	0.981	0.949	0	0
										H2AFV	0.760329	0.836	0.337	0	0
										MDH1	0.758967	0.639	0.245	0	0
										ARL6IP4	0.75847	0.871	0.361	0	0
										PPIA	0.755051	0.96	0.916	0	0
										HIST1H2AL	0.749096	0.394	0.114	0	0
										RPS11	0.745658	0.966	0.918	0	0
										CRIP1	0.745365	0.938	0.377	0	0
										ATP5MG	0.743025	0.92	0.381	0	0
										SERPINB1	0.740402	0.761	0.574	0	0
										HLA-DQA2	0.729856	0.31	0.002	0	0
										COX6A1	0.722458	0.853	0.359	0	0
										BNIP3	0.72004	0.328	0.041	0	0
										H2AFY	0.714176	0.785	0.326	0	0
										GAS5	0.711882	0.584	0.256	0	0
										HSP90AB1	0.711762	0.922	0.82	0	0
										NDUFC2	0.710986	0.794	0.346	0	0
										NDUFA13	0.709067	0.933	0.383	0	0
										MT-ND6	0.708663	0.601	0.278	0	0
										ARPC4	0.707274	0.736	0.329	0	0
										RPL27A	0.701945	0.968	0.946	0	0
										GZMB	0.700845	0.93	0.933	7.71718e-174	2.76186e-178
										RPS15A	0.699568	0.983	0.837	0	0
										HLA-DMA	0.69956	0.564	0.212	0	0
										BATF3	0.697962	0.303	0.068	0	0
										HMGB1	0.696625	0.967	0.897	0	0
										RPL11	0.692658	0.989	0.962	0	0
										CCL3L1	0.689639	0.285	0.068	0	0
										NEDD8	0.685546	0.841	0.364	0	0
										GAPDH	0.685492	0.994	0.984	0	0
										UBE2V1	0.685437	0.749	0.32	0	0
										TMEM14B	0.680204	0.576	0.2	0	0
										RPL27	0.677967	0.948	0.894	0	0
										PSMB10	0.677512	0.758	0.354	0	0
										RPS15	0.675177	0.99	0.959	0	0
										TOMM6	0.670095	0.728	0.325	0	0
										C17orf49	0.66234	0.822	0.349	0	0
										HIST1H2AG	0.658884	0.408	0.107	0	0
										PRDX2	0.657321	0.75	0.326	0	0
										MICOS10	0.65707	0.62	0.273	0	0
										CALM2	0.652051	0.811	0.35	0	0
										H2AFX	0.651294	0.542	0.197	0	0
										BTF3	0.65032	0.923	0.855	0	0
										VDAC1	0.650243	0.807	0.6	0	0
										MT-ND4	0.643543	0.995	0.985	0	0
										RPS20	0.640552	0.951	0.928	0	0
										KRTCAP2	0.638806	0.751	0.331	0	0
										CNPY2	0.638696	0.598	0.24	0	0
										RPS5	0.637038	0.971	0.913	0	0
										RPL39	0.632612	0.957	0.826	0	0
										EEF2	0.631344	0.841	0.67	0	0
										RPL30	0.63108	0.979	0.941	0	0
										AK4	0.630406	0.367	0.034	0	0
										HIST1H3G	0.624426	0.348	0.087	0	0
										GNAS	0.623946	0.908	0.696	0	0
										RPL23	0.623438	0.91	0.894	3.56771e-215	1.27683e-219
										SNHG29	0.622686	0.763	0.522	0	0
										MRPS24	0.62127	0.629	0.266	0	0
										HNRNPA3	0.621187	0.907	0.689	0	0
										YBX3	0.618406	0.57	0.32	0	0
										RPL14	0.61499	0.981	0.947	0	0
										HIST1H3B	0.612072	0.424	0.133	0	0
										JTB	0.611812	0.706	0.313	0	0
										RNASEK	0.607614	0.89	0.374	0	0
										DARS	0.607285	0.604	0.245	0	0
										SPN	0.606946	0.596	0.252	0	0
										MTPN	0.606858	0.741	0.492	0	0
										SNHG5	0.601441	0.664	0.455	0	0
										TRAPPC1	0.59969	0.812	0.483	0	0
										NUSAP1	0.598164	0.611	0.214	0	0
										RPLP1	0.596508	0.993	0.987	0	0
										PPP1R14B	0.596309	0.646	0.41	0	0
										SPCS2	0.595311	0.797	0.526	0	0
										BNIP3L	0.595249	0.497	0.174	0	0
										ARL4C	0.588282	0.947	0.793	0	0
										UBA52	0.583137	0.972	0.928	0	0
										RPS13	0.579857	0.962	0.934	0	0
										MT-CO2	0.57704	0.995	0.982	0	0
										TOMM5	0.576781	0.674	0.306	0	0
										EIF3E	0.566096	0.7	0.501	0	0
										ATP5MC3	0.565179	0.88	0.84	0	0
										RIOX2	0.561241	0.329	0.13	0	0
										ATP5MF	0.559793	0.821	0.366	0	0
										SUPT4H1	0.559338	0.495	0.19	0	0
										MRPS6	0.559103	0.672	0.301	0	0
										HPGD	0.55747	0.636	0.475	0	0
										JUN	0.55456	0.332	0.141	0	0
										PKM	0.553304	0.965	0.904	0	0
										RAN	0.553087	0.892	0.83	0	0
										FAU	0.550885	0.975	0.928	0	0
										C1QBP	0.548739	0.596	0.439	0	0
										FEN1	0.547757	0.473	0.171	0	0
										UQCR11	0.546815	0.828	0.368	0	0
										HSPA8	0.545778	0.881	0.846	4.93313e-147	1.76549e-151
										IL2RG	0.544919	0.892	0.377	0	0
										FKBP1A	0.544044	0.649	0.298	0	0
										CKLF	0.543829	0.879	0.378	0	0
										CD59	0.542188	0.557	0.25	0	0
										JUND	0.539991	0.868	0.528	0	0
										MT-CO3	0.539276	0.996	0.989	0	0
										EPRS	0.538134	0.541	0.238	0	0
										MPC2	0.534199	0.614	0.46	0	0
										PTGES3	0.531913	0.826	0.672	0	0
										CD3E	0.531774	0.757	0.493	0	0
										TRAPPC5	0.529593	0.693	0.309	0	0
										RNF7	0.527815	0.647	0.295	0	0
										NDUFA7	0.526755	0.61	0.278	0	0
										ITGA4	0.525271	0.755	0.548	0	0
										OIP5-AS1	0.524488	0.605	0.261	0	0
										PTMA	0.524057	0.995	0.986	0	0
										PSMC1	0.520781	0.661	0.367	0	0
										EIF6	0.52047	0.582	0.267	0	0
										HMGB2	0.519391	0.916	0.8	0	0
										FCGR3A	0.519231	0.634	0.392	0	0
										PPP1CB	0.514301	0.562	0.249	0	0
										SNRPD3	0.513981	0.59	0.27	0	0
										IDS	0.511017	0.461	0.171	0	0
										SRSF9	0.509465	0.813	0.732	0	0
										TWF2	0.507567	0.527	0.221	0	0
										HMGA1	0.506863	0.458	0.259	0	0
										FAM3C	0.506168	0.697	0.475	0	0
										SSR3	0.505657	0.682	0.512	0	0
										PSMA1	0.505059	0.778	0.42	0	0
										TMBIM4	0.503262	0.668	0.305	0	0
										CHD4	0.502332	0.586	0.267	0	0
										UBE2F	0.501396	0.479	0.2	0	0
										SERBP1	0.499517	0.889	0.755	0	0
										NDUFA11	0.499102	0.793	0.357	0	0
										TOMM20	0.496751	0.66	0.413	0	0
										TXNIP	0.496342	0.773	0.581	0	0
										UQCRH	0.495419	0.886	0.806	0	0
										CHURC1	0.492835	0.595	0.273	0	0
										DDX39B	0.492519	0.569	0.244	0	0
										HNRNPU	0.487644	0.91	0.796	0	0
										DDX3Y	0.482609	0.291	0	0	0
										TPT1	0.481743	0.994	0.977	0	0
										NASP	0.481611	0.814	0.584	0	0
										MTFP1	0.47926	0.417	0.133	0	0
										WDR83OS	0.47881	0.759	0.341	0	0
										P4HA1	0.477794	0.377	0.136	0	0
										BLOC1S1	0.477561	0.81	0.357	0	0
										MT-ND2	0.477075	0.986	0.967	0	0
										AIF1	0.476053	0.31	0.106	0	0
										MLEC	0.475157	0.647	0.463	0	0
										VKORC1	0.474095	0.533	0.225	0	0
										DNAJB1	0.472627	0.318	0.213	5.43095e-214	1.94365e-218
										LSM4	0.471757	0.718	0.564	0	0
										PPP1R15A	0.470301	0.379	0.178	0	0
										CALM3	0.467357	0.897	0.796	0	0
										AHNAK	0.467018	0.573	0.429	0	0
										IER3IP1	0.466919	0.505	0.207	0	0
										SAT1	0.466167	0.407	0.249	0	0
										CYP1B1	0.466053	0.271	0.127	0	0
										TMSB4X	0.465988	0.997	0.997	0	0
										LMAN1	0.464634	0.643	0.466	0	0
										ZFAS1	0.463517	0.657	0.462	0	0
										CCNB2	0.462121	0.369	0.172	0	0
										IL2RA	0.461821	0.503	0.373	4.05142e-278	1.44994e-282
										RPL22L1	0.460745	0.422	0.328	1.94626e-140	6.96537e-145
										ANP32E	0.458613	0.832	0.691	0	0
										ANP32B	0.458141	0.892	0.744	0	0
										POLR2J3	0.457352	0.394	0.123	0	0
										CHMP4A	0.45442	0.636	0.292	0	0
										ERO1A	0.453062	0.583	0.392	0	0
										SRSF1	0.451956	0.459	0.183	0	0
										SEC11A	0.451672	0.78	0.635	0	0
										MBD2	0.451104	0.612	0.358	0	0
										MTDH	0.449409	0.877	0.757	0	0
										RPS4X	0.449248	0.978	0.885	0	0
										CHCHD2	0.448927	0.957	0.924	0	0
										MAZ	0.445514	0.518	0.227	0	0
										FKBP11	0.444822	0.585	0.292	0	0
										PRR13	0.443869	0.674	0.325	0	0
										PARK7	0.442987	0.903	0.824	0	0
										CSNK2B	0.442008	0.64	0.298	0	0
										COX16	0.441864	0.553	0.256	0	0
										CACYBP	0.438497	0.754	0.633	0	0
										PRC1	0.438019	0.432	0.183	0	0
										EEF1D	0.432175	0.939	0.819	0	0
										SMARCE1	0.432047	0.549	0.251	0	0
										PAICS	0.431875	0.453	0.279	0	0
										SDHD	0.431575	0.371	0.118	0	0
										TMEM173	0.430275	0.254	0.052	0	0
										CORO1A	0.428593	0.969	0.908	0	0
										NDUFS5	0.427565	0.815	0.703	0	0
										TAF1D	0.426166	0.567	0.352	0	0
										TSTD1	0.425328	0.622	0.288	0	0
										HELLS	0.424246	0.571	0.313	0	0
										RPL35	0.423525	0.983	0.94	0	0
										MANF	0.422579	0.611	0.507	1.34462e-212	4.81218e-217
										TK1	0.419886	0.606	0.376	0	0
										RPL37A	0.418634	0.968	0.944	8.33386e-183	2.98255e-187
										TECR	0.415683	0.508	0.267	0	0
										PFKP	0.414592	0.505	0.26	0	0
										HIST1H2AC	0.414351	0.365	0.127	0	0
										ETFB	0.413893	0.633	0.425	0	0
										HNRNPUL2	0.410718	0.428	0.177	0	0
										DHFR	0.409951	0.486	0.275	0	0
										SOD1	0.408876	0.846	0.756	0	0
										TCEA1	0.408558	0.688	0.461	0	0
										GUK1	0.408334	0.904	0.812	0	0
										TAF10	0.40762	0.569	0.273	0	0
										SLC16A3	0.406941	0.628	0.477	0	0
										RANBP1	0.404957	0.768	0.661	4.72694e-252	1.6917e-256
										LIMD2	0.404661	0.787	0.363	0	0
										SERP1	0.403691	0.679	0.542	0	0
										H2AFJ	0.403681	0.594	0.276	0	0
										GNLY	0.402112	0.981	0.987	6.35239e-43	2.27342e-47
										PRKDC	0.401536	0.699	0.472	0	0
										UBE2L3	0.401397	0.77	0.609	0	0
										GIMAP1	0.401066	0.431	0.199	0	0
										RPL10	0.40089	0.987	0.959	0	0
										PDIA6	0.399776	0.798	0.727	7.02102e-217	2.51271e-221
										PHB	0.398981	0.655	0.506	0	0
										COMMD3	0.398809	0.517	0.243	0	0
										BOLA2	0.397172	0.324	0.112	0	0
										SPTSSA	0.396311	0.341	0.113	0	0
										UBE2S	0.396035	0.669	0.569	1.61132e-188	5.76667e-193
										PPA1	0.392944	0.624	0.484	1.00037e-296	3.58017e-301
										HIST1H3F	0.39276	0.281	0.087	0	0
										CALM1	0.392711	0.972	0.959	0	0
										PABPN1	0.39215	0.464	0.241	0	0
										P4HB	0.392019	0.764	0.669	3.23389e-270	1.15736e-274
										PPIB	0.391846	0.909	0.862	3.45745e-236	1.23737e-240
										CDC26	0.391395	0.356	0.128	0	0
										PSMD9	0.391272	0.509	0.245	0	0
										CFAP298	0.390818	0.399	0.163	0	0
										LSM5	0.390602	0.7	0.544	0	0
										GNG10	0.390169	0.398	0.157	0	0
										CTSD	0.389305	0.718	0.345	0	0
										COX14	0.389075	0.548	0.263	0	0
										PDCD6	0.389047	0.532	0.257	0	0
										RBM3	0.388624	0.838	0.746	3.85826e-259	1.38081e-263
										CKS1B	0.388277	0.576	0.413	0	0
										CXCR4	0.387514	0.491	0.306	0	0
										SNRPF	0.387509	0.764	0.653	1.25529e-264	4.4925e-269
										SRI	0.387394	0.721	0.63	1.13399e-246	4.05837e-251
										PRELID1	0.38732	0.888	0.821	1.59554e-254	5.71018e-259
										RPS28	0.386726	0.97	0.856	0	0
										RAB5IF	0.385729	0.617	0.422	0	0
										GABARAP	0.385717	0.745	0.345	0	0
										RNASEH2C	0.384742	0.745	0.529	0	0
										RPL35A	0.383997	0.972	0.936	0	0
										ANXA5	0.38293	0.724	0.603	0	0
										VDAC2	0.382643	0.66	0.507	0	0
										SSB	0.382232	0.615	0.511	7.38421e-205	2.64269e-209
										SLC5A3	0.381951	0.372	0.138	0	0
										CCT5	0.38186	0.678	0.607	3.67129e-135	1.3139e-139
										FIBP	0.381521	0.614	0.44	0	0
										ADH5	0.381276	0.521	0.337	0	0
										POLR2H	0.381158	0.497	0.33	0	0
										PAGR1	0.380833	0.391	0.154	0	0
										FBL	0.380495	0.576	0.433	4.22892e-296	1.51346e-300
										SNRPB	0.379653	0.874	0.793	3.42389e-274	1.22535e-278
										SH2D1A	0.378684	0.631	0.308	0	0
										DNAJC15	0.378145	0.669	0.521	0	0
										BCL7C	0.378066	0.613	0.308	0	0
										TKT	0.377918	0.685	0.539	0	0
										EID1	0.377707	0.827	0.729	0	0
										PNISR	0.376869	0.757	0.589	0	0
										REXO2	0.376576	0.465	0.316	0	0
										HIST1H2BH	0.376574	0.281	0.083	0	0
										HINT2	0.376464	0.479	0.215	0	0
										BCLAF1	0.375657	0.648	0.466	0	0
										PSMA5	0.373913	0.739	0.673	1.06907e-180	3.82603e-185
										TNFRSF1B	0.373467	0.672	0.545	6.91499e-287	2.47477e-291
										GARS	0.37311	0.383	0.176	0	0
										AURKAIP1	0.371208	0.768	0.645	0	0
										CMC2	0.370987	0.45	0.199	0	0
										RABAC1	0.370735	0.659	0.435	0	0
										SNRPE	0.369633	0.724	0.617	1.81182e-238	6.4842e-243
										COPS5	0.368834	0.418	0.188	0	0
										HLA-B	0.368206	0.974	0.972	2.14713e-202	7.68423e-207
										MZT2A	0.367939	0.889	0.744	0	0
										BZW1	0.367289	0.763	0.571	0	0
										MT1E	0.366101	0.344	0.269	6.88593e-108	2.46437e-112
										ARPC5	0.365829	0.918	0.844	0	0
										CTDNEP1	0.365484	0.416	0.19	0	0
										WDR54	0.363518	0.521	0.326	0	0
										TXNDC17	0.362388	0.713	0.622	6.01312e-210	2.152e-214
										JPT1	0.362326	0.75	0.707	4.72335e-104	1.69041e-108
										ARF3	0.360527	0.428	0.191	0	0
										SEC61G	0.36006	0.821	0.771	1.90312e-160	6.81095e-165
										ALDOC	0.360023	0.28	0.064	0	0
										STX16	0.35963	0.411	0.169	0	0
										HIGD2A	0.359339	0.593	0.289	0	0
										APOBEC3C	0.357934	0.537	0.269	0	0
										MRPL12	0.355963	0.448	0.224	0	0
										SMIM26	0.354705	0.465	0.217	0	0
										ZCRB1	0.353878	0.599	0.425	0	0
										EIF4H	0.353156	0.565	0.397	0	0
										KMT2A	0.352821	0.601	0.356	0	0
										PSMB4	0.352509	0.66	0.582	1.106e-188	3.95819e-193
										ANKRD39	0.352279	0.4	0.18	0	0
										CALHM6	0.351542	0.263	0.059	0	0
										TARS	0.350845	0.42	0.201	0	0
										PNN	0.349446	0.792	0.622	0	0
										PFDN5	0.349311	0.919	0.799	0	0
										MYCBP	0.348875	0.389	0.166	0	0
										NDUFAB1	0.348047	0.699	0.614	1.29411e-169	4.6314e-174
										PIH1D1	0.347809	0.486	0.304	0	0
										M6PR	0.347695	0.549	0.389	0	0
										UBC	0.346733	0.951	0.934	2.52838e-181	9.04866e-186
										UBE2M	0.346499	0.601	0.403	0	0
										RPL5	0.346412	0.959	0.959	1.89443e-47	6.77986e-52
										SNHG3	0.345942	0.253	0.08	0	0
										VASP	0.345508	0.664	0.549	1.52764e-231	5.46719e-236
										GLRX5	0.34459	0.585	0.459	1.14139e-243	4.08485e-248
										CLIC1	0.344081	0.954	0.947	8.4126e-221	3.01074e-225
										LYAR	0.343405	0.441	0.31	3.42138e-231	1.22446e-235
										SNU13	0.342862	0.758	0.674	7.7114e-180	2.75979e-184
										MT-ND3	0.342297	0.987	0.966	0	0
										CHCHD1	0.340503	0.566	0.405	0	0
										LIM2	0.339571	0.345	0.192	0	0
										GZMA	0.339294	0.983	0.989	1.94081e-81	6.94585e-86
										ARL5A	0.33882	0.446	0.252	0	0
										MRPL11	0.338764	0.584	0.429	0	0
										SINHCAF	0.338449	0.424	0.256	0	0
										PARP1	0.337971	0.74	0.613	8.3928e-274	3.00365e-278
										ENY2	0.336288	0.679	0.542	2.41043e-299	8.62654e-304
										OSTF1	0.336272	0.767	0.707	1.16375e-176	4.16487e-181
										MKNK2	0.335541	0.309	0.146	0	0
										SARNP	0.335252	0.56	0.289	0	0
										LITAF	0.335113	0.384	0.211	0	0
										PSMB8	0.334779	0.834	0.784	3.19734e-118	1.14428e-122
										OSTC	0.334732	0.658	0.562	1.49953e-211	5.36658e-216
										POLD4	0.334595	0.455	0.215	0	0
										ATP5F1D	0.332565	0.871	0.742	0	0
										RAD50	0.332442	0.369	0.167	0	0
										HMGN2	0.332112	0.93	0.735	0	0
										IMPDH2	0.332024	0.338	0.18	0	0
										TXNDC12	0.331862	0.432	0.211	0	0
										HIST1H2AH	0.331716	0.347	0.131	0	0
										GSTO1	0.331503	0.798	0.697	3.03453e-254	1.08601e-258
										SUB1	0.331464	0.891	0.879	3.95173e-106	1.41426e-110
										CHCHD10	0.329414	0.44	0.311	5.5489e-238	1.98586e-242
										LSM12	0.329017	0.405	0.202	0	0
										TMEM59	0.328591	0.699	0.577	0	0
										RPA3	0.328532	0.668	0.529	3.57773e-271	1.28041e-275
										TSNAX	0.328495	0.398	0.182	0	0
										MFSD10	0.32849	0.464	0.286	0	0
										EXOSC3	0.328106	0.359	0.166	0	0
										LARS	0.327307	0.371	0.167	0	0
										SMARCC2	0.327251	0.341	0.128	0	0
										MT-ND5	0.326532	0.982	0.967	2.29986e-139	8.23085e-144
										EIF3F	0.326065	0.719	0.564	0	0
										RBM25	0.325964	0.735	0.57	0	0
										C4orf3	0.325384	0.742	0.659	2.5707e-229	9.20014e-234
										CCT7	0.325379	0.58	0.507	1.84749e-120	6.61186e-125
										EIF1	0.324929	0.974	0.962	3.41943e-274	1.22376e-278
										H1FX	0.324396	0.671	0.31	0	0
										ATP6V0C	0.322615	0.589	0.304	0	0
										RGS1	0.322489	0.268	0.1	0	0
										LSP1	0.322231	0.833	0.748	2.38258e-259	8.52688e-264
										MT-CYB	0.322228	0.993	0.982	6.31405e-127	2.2597e-131
										ERP29	0.320967	0.73	0.585	0	0
										COA8	0.320747	0.362	0.152	0	0
										MRPL54	0.320489	0.7	0.563	3.55902e-287	1.27372e-291
										PSMB8-AS1	0.319822	0.338	0.135	0	0
										TRADD	0.319486	0.41	0.255	0	0
										MAD2L1	0.318967	0.551	0.401	1.50014e-271	5.36878e-276
										KHSRP	0.318121	0.384	0.219	0	0
										PSMB1	0.317981	0.869	0.815	1.47893e-187	5.29287e-192
										TMEM141	0.31712	0.453	0.214	0	0
										NDUFA12	0.316262	0.823	0.735	3.05538e-234	1.09347e-238
										ATP5F1C	0.316184	0.766	0.718	4.75716e-144	1.70251e-148
										ZFP91	0.315025	0.548	0.271	0	0
										TRIM59	0.314566	0.379	0.169	0	0
										ARL2	0.314364	0.282	0.098	0	0
										HNRNPAB	0.313389	0.755	0.633	5.0487e-229	1.80685e-233
										PAPOLA	0.313273	0.643	0.518	3.75573e-255	1.34412e-259
										DDX17	0.313254	0.741	0.558	0	0
										PPM1G	0.312605	0.743	0.646	1.46708e-179	5.25046e-184
										HNRNPH1	0.31217	0.616	0.491	5.22959e-233	1.87159e-237
										DDX46	0.311972	0.747	0.578	0	0
										DDIT4	0.311411	0.296	0.193	1.20998e-186	4.33032e-191
										THOC3	0.311389	0.316	0.15	0	0
										CCL3	0.310781	0.841	0.811	9.96495e-101	3.5663e-105
										HNRNPC	0.309656	0.866	0.801	3.23946e-144	1.15935e-148
										SIVA1	0.308948	0.722	0.585	4.96244e-260	1.77598e-264
										HNRNPH3	0.307875	0.626	0.514	1.15177e-208	4.12201e-213
										SRSF3	0.307083	0.87	0.773	4.92588e-238	1.76289e-242
										DEK	0.306427	0.922	0.821	0	0
										MCM4	0.305533	0.451	0.305	2.3328e-272	8.34873e-277
										EIF4B	0.304683	0.5	0.329	0	0
										PSMD7	0.304632	0.757	0.687	8.76607e-134	3.13724e-138
										TMEM256	0.304053	0.472	0.236	0	0
										KARS	0.303901	0.383	0.184	0	0
										SRRM2	0.303508	0.808	0.623	0	0
										SEC61B	0.302641	0.857	0.83	8.66279e-107	3.10028e-111
										ADSL	0.302163	0.367	0.177	0	0
										TYMS	0.301565	0.751	0.583	0	0
										CCDC50	0.301124	0.481	0.383	4.01485e-149	1.43685e-153
										HMMR	0.301085	0.397	0.282	7.23884e-173	2.59067e-177
										ARL6IP5	0.300753	0.884	0.858	2.37662e-160	8.50554e-165
										CKS2	0.300335	0.477	0.402	6.64897e-91	2.37956e-95
										LSM3	0.300283	0.732	0.622	2.73948e-216	9.80416e-221
										SNRNP25	0.300268	0.513	0.355	0	0
										MAP2K2	0.299945	0.747	0.606	2.40005e-301	8.58938e-306
										FTH1	0.298679	0.977	0.973	2.0413e-96	7.30548e-101
										MESD	0.298535	0.626	0.504	1.14044e-215	4.08147e-220
										FKBP3	0.298187	0.585	0.453	1.12134e-239	4.0131e-244
										HSPH1	0.29752	0.387	0.31	4.3485e-101	1.55626e-105
										CD48	0.296448	0.853	0.835	1.85585e-118	6.6418e-123
										FRMD4B	0.296039	0.292	0.13	0	0
										GZMK	0.295875	0.728	0.656	6.51511e-104	2.33166e-108
										PSMB6	0.295663	0.782	0.731	1.18614e-129	4.245e-134
										NUP62	0.294372	0.347	0.157	0	0
										HAVCR2	0.29373	0.596	0.445	1.69199e-302	6.05536e-307
										EIF3K	0.293588	0.88	0.82	1.62484e-187	5.81504e-192
										NAA10	0.292825	0.42	0.221	0	0
										PA2G4	0.292772	0.848	0.779	8.0964e-125	2.89757e-129
										RALBP1	0.292536	0.637	0.489	1.02602e-283	3.67197e-288
										ZNF706	0.292394	0.651	0.577	9.99083e-117	3.57556e-121
										PCNA	0.291363	0.647	0.534	2.28639e-165	8.18262e-170
										GLRX	0.28837	0.607	0.526	7.68295e-119	2.74961e-123
										NUDT1	0.28777	0.673	0.456	0	0
										PCBD1	0.287384	0.436	0.301	9.15587e-259	3.27674e-263
										DHPS	0.286796	0.368	0.174	0	0
										PSMD8	0.286141	0.846	0.757	8.60204e-225	3.07853e-229
										SPCS3	0.285744	0.756	0.684	1.26648e-151	4.53254e-156
										HIST2H2AC	0.285646	0.435	0.199	0	0
										EIF3D	0.285225	0.598	0.495	3.91408e-175	1.40079e-179
										ASB2	0.284801	0.531	0.387	5.46509e-264	1.95587e-268
										SMS	0.28438	0.599	0.443	1.75791e-280	6.29129e-285
										PLAAT3	0.28429	0.484	0.34	1.02209e-270	3.65788e-275
										CYBA	0.283921	0.962	0.889	0	0
										AHCY	0.283841	0.251	0.095	0	0
										C18orf32	0.283812	0.352	0.157	0	0
										TIMM13	0.283684	0.538	0.421	6.6935e-182	2.3955e-186
										EIF3A	0.283659	0.738	0.652	1.27196e-110	4.55214e-115
										SDHA	0.282886	0.342	0.153	0	0
										MRPL38	0.281111	0.339	0.165	0	0
										XRCC5	0.280446	0.856	0.793	4.05888e-134	1.45261e-138
										NDUFA9	0.280219	0.396	0.211	0	0
										COA6	0.279915	0.431	0.282	4.00843e-302	1.43455e-306
										SAMD1	0.279861	0.31	0.134	0	0
										ATP5MC2	0.27979	0.892	0.854	2.73256e-181	9.7794e-186
										VDAC3	0.279375	0.666	0.561	4.7044e-178	1.68363e-182
										HNRNPL	0.279279	0.454	0.274	0	0
										HIGD1A	0.279243	0.323	0.153	0	0
										SUMO1	0.278962	0.684	0.597	1.43201e-174	5.12494e-179
										RSL24D1	0.278735	0.564	0.452	1.88099e-172	6.73177e-177
										DAD1	0.278727	0.757	0.707	4.18782e-124	1.49876e-128
										COX4I1	0.278567	0.943	0.919	5.52331e-158	1.97671e-162
										G3BP1	0.278475	0.52	0.402	1.13701e-187	4.06919e-192
										ATP5IF1	0.278466	0.904	0.852	1.86108e-167	6.6605e-172
										SAP30	0.278057	0.364	0.224	6.14695e-290	2.1999e-294
										PDCD5	0.277879	0.684	0.606	1.49353e-109	5.3451e-114
										EDF1	0.277083	0.913	0.83	3.10202e-253	1.11016e-257
										PTTG1	0.277049	0.696	0.565	2.75083e-214	9.84477e-219
										ISY1	0.277008	0.392	0.193	0	0
										RAB5C	0.276941	0.438	0.233	0	0
										UBXN4	0.274607	0.76	0.645	7.43636e-238	2.66136e-242
										RPP21	0.274553	0.36	0.167	0	0
										DANCR	0.274172	0.274	0.119	0	0
										P4HA2	0.273095	0.254	0.096	0	0
										IFI30	0.272957	0.29	0.12	0	0
										BRI3BP	0.272129	0.302	0.127	0	0
										PLIN2	0.271705	0.61	0.496	8.58457e-185	3.07228e-189
										RPL36	0.271554	0.979	0.955	7.69364e-118	2.75343e-122
										PPP1CC	0.271067	0.495	0.363	4.10371e-231	1.46865e-235
										F2R	0.271006	0.375	0.23	4.68818e-301	1.67783e-305
										CALR	0.270993	0.83	0.816	4.45836e-36	1.59558e-40
										NKTR	0.270723	0.555	0.397	1.22444e-287	4.38207e-292
										AP2S1	0.270676	0.833	0.73	8.78736e-229	3.14486e-233
										PRDX4	0.27062	0.421	0.285	1.06847e-245	3.82388e-250
										PSMA3	0.270547	0.706	0.641	1.31265e-95	4.69778e-100
										MZT2B	0.270431	0.931	0.844	1.79354e-302	6.41881e-307
										GCHFR	0.269569	0.381	0.215	0	0
										ALYREF	0.269543	0.472	0.366	4.2589e-162	1.52419e-166
										SMIM7	0.269145	0.46	0.244	0	0
										BCAP29	0.268066	0.375	0.186	0	0
										MRPS17	0.267928	0.311	0.149	0	0
										DCTPP1	0.267714	0.487	0.367	5.74893e-176	2.05745e-180
										SRSF7	0.267286	0.83	0.738	6.86278e-155	2.45608e-159
										KIF20B	0.267028	0.52	0.38	1.38166e-213	4.94473e-218
										ZNF511	0.266508	0.375	0.19	0	0
										RPL37	0.265489	0.98	0.965	1.99999e-114	7.15763e-119
										MORF4L1	0.264683	0.761	0.658	7.43103e-209	2.65945e-213
										TAF9	0.264557	0.316	0.153	0	0
										RPS21	0.264502	0.971	0.923	0	0
										TMBIM6	0.2638	0.877	0.855	8.85931e-112	3.17061e-116
										SMC2	0.262871	0.644	0.473	8.5907e-283	3.07447e-287
										CLSPN	0.26263	0.57	0.4	8.22162e-278	2.94239e-282
										MT1X	0.262626	0.273	0.156	7.7057e-228	2.75775e-232
										TUBB4B	0.262361	0.617	0.601	3.48079e-15	1.24572e-19
										RNASEH1	0.261846	0.347	0.181	0	0
										TXN2	0.261818	0.544	0.427	3.59551e-187	1.28678e-191
										LBR	0.26172	0.652	0.528	3.64814e-198	1.30561e-202
										MTX1	0.26168	0.321	0.154	0	0
										BOLA3	0.26155	0.512	0.406	9.63091e-160	3.44675e-164
										PPP6R1	0.261521	0.421	0.263	0	0
										COMMD7	0.261177	0.58	0.305	0	0
										BOD1L1	0.261078	0.56	0.393	1.23265e-301	4.41145e-306
										BLOC1S6	0.260951	0.318	0.141	0	0
										EIF5A	0.260731	0.817	0.739	1.3956e-140	4.99463e-145
										PSMD13	0.260605	0.666	0.57	7.56813e-159	2.70851e-163
										VAMP2	0.260254	0.517	0.271	0	0
										CSNK1A1	0.260086	0.631	0.462	8.75266e-291	3.13244e-295
										GTF2A2	0.26002	0.626	0.548	4.94364e-119	1.76925e-123
										GADD45GIP1	0.258882	0.697	0.607	3.85327e-127	1.37902e-131
										EEF1E1	0.258301	0.336	0.174	0	0
										REEP5	0.258216	0.73	0.67	5.29326e-110	1.89438e-114
										LSM7	0.257899	0.738	0.628	1.45473e-166	5.20623e-171
										DCP2	0.257802	0.511	0.362	1.13455e-261	4.06037e-266
										LEPROT	0.257672	0.284	0.116	0	0
										PRDX5	0.257262	0.842	0.778	1.42671e-147	5.10598e-152
										PSMC5	0.256218	0.669	0.587	4.03e-128	1.44227e-132
										RBM27	0.25616	0.453	0.246	0	0
										CCDC25	0.256045	0.403	0.263	4.35744e-266	1.55946e-270
										MRPS34	0.255187	0.661	0.568	7.68925e-139	2.75186e-143
										CYB561D2	0.254613	0.313	0.145	0	0
										EVI2A	0.25412	0.309	0.157	0	0
										TMEM205	0.25365	0.294	0.123	0	0
										CSNK2A2	0.253631	0.376	0.22	0	0
										DNAJB11	0.253361	0.404	0.269	6.92678e-236	2.47898e-240
										PDAP1	0.253283	0.69	0.582	1.95332e-170	6.99061e-175
										RPL38	0.252747	0.911	0.896	1.41752e-29	5.07308e-34
										CREG1	0.252618	0.27	0.134	0	0
										PSMA4	0.252168	0.796	0.784	9.50491e-48	3.40166e-52
										TUFM	0.252134	0.569	0.504	5.38688e-90	1.92788e-94
										NONO	0.251787	0.617	0.501	4.58173e-185	1.63973e-189
										GTF3C6	0.251391	0.639	0.558	4.04143e-122	1.44636e-126
										MAP2K1	-0.25019	0.303	0.412	5.2345e-179	1.87334e-183
										MAN1A2	-0.250288	0.25	0.331	5.09525e-122	1.82351e-126
										ARMC8	-0.250827	0.143	0.279	0	0
										SEPTIN1	-0.250937	0.53	0.636	3.44946e-208	1.23451e-212
										RORA	-0.251104	0.473	0.388	5.77193e-09	2.06568e-13
										MNAT1	-0.251227	0.429	0.451	5.64496e-41	2.02024e-45
										BCL2L1	-0.251803	0.241	0.368	2.00105e-241	7.16145e-246
										ARFGEF1	-0.252416	0.259	0.337	1.65949e-118	5.93905e-123
										PPP3CB	-0.253416	0.187	0.299	9.40977e-217	3.36761e-221
										RNF44	-0.253436	0.126	0.268	0	0
										CAMK1	-0.254137	0.226	0.336	5.62717e-193	2.01388e-197
										PHTF1	-0.254832	0.173	0.293	4.87236e-253	1.74374e-257
										MED4	-0.255031	0.433	0.531	2.70177e-175	9.66921e-180
										PHC3	-0.255494	0.155	0.256	1.81642e-199	6.50069e-204
										MMP25-AS1	-0.255606	0.259	0.377	1.73228e-219	6.19956e-224
										CPT1A	-0.255653	0.269	0.371	2.71114e-173	9.70274e-178
										CD44	-0.255741	0.155	0.275	1.09779e-244	3.92882e-249
										CDK2AP2	-0.256147	0.591	0.683	3.94805e-182	1.41294e-186
										STAG2	-0.257602	0.548	0.566	3.85763e-48	1.38059e-52
										RANBP9	-0.25803	0.185	0.274	2.39365e-156	8.5665e-161
										DOCK11	-0.258105	0.191	0.293	1.40513e-188	5.02874e-193
										MAPK1	-0.258768	0.509	0.574	4.07034e-108	1.45671e-112
										EPC1	-0.259215	0.419	0.454	2.39876e-60	8.5848e-65
										RAP1A	-0.259818	0.599	0.62	6.96877e-54	2.49401e-58
										RBL1	-0.260543	0.264	0.3	4.64436e-42	1.66214e-46
										GZMM	-0.26082	0.188	0.257	4.28083e-100	1.53204e-104
										PCBD2	-0.26085	0.194	0.297	1.28696e-189	4.60584e-194
										SCAMP3	-0.260971	0.231	0.376	0	0
										ZMYND11	-0.261127	0.143	0.268	2.55691e-289	9.15079e-294
										NFATC2	-0.261141	0.177	0.277	8.16638e-185	2.92262e-189
										CCNH	-0.261374	0.252	0.371	2.67233e-219	9.56384e-224
										TNRC6A	-0.261427	0.211	0.311	1.04891e-179	3.75387e-184
										DEGS1	-0.261726	0.379	0.49	1.57532e-192	5.63781e-197
										ECPAS	-0.261819	0.186	0.28	4.62061e-165	1.65364e-169
										WIPF1	-0.261941	0.714	0.768	1.82183e-148	6.52005e-153
										SETD5	-0.261965	0.321	0.373	6.43873e-74	2.30432e-78
										ISG15	-0.262567	0.492	0.585	3.53259e-174	1.26426e-178
										PRKRIP1	-0.262637	0.194	0.319	2.59623e-259	9.2915e-264
										PRPF3	-0.263528	0.152	0.3	0	0
										ABI3	-0.263952	0.363	0.48	1.70656e-211	6.10751e-216
										ORAI2	-0.264269	0.349	0.471	2.78078e-218	9.95199e-223
										AKNA	-0.265618	0.461	0.565	4.91142e-186	1.75772e-190
										ZNF721	-0.266034	0.178	0.309	1.63647e-285	5.85666e-290
										CD244	-0.266698	0.197	0.346	0	0
										SLK	-0.267718	0.397	0.487	6.83037e-147	2.44448e-151
										RERE	-0.268221	0.251	0.286	1.37375e-41	4.91642e-46
										ARIH1	-0.268627	0.208	0.284	3.55073e-120	1.27075e-124
										KIAA0319L	-0.268703	0.17	0.285	4.08792e-237	1.463e-241
										SP3	-0.268967	0.287	0.361	8.00283e-113	2.86409e-117
										USP34	-0.269145	0.365	0.387	6.71531e-36	2.4033e-40
										MCPH1	-0.269287	0.149	0.261	1.23431e-237	4.41739e-242
										FDFT1	-0.269426	0.419	0.56	3.22403e-262	1.15383e-266
										RNF157	-0.269787	0.586	0.535	1	0.0242095
										MLLT10	-0.269983	0.161	0.258	1.89791e-187	6.79233e-192
										RNF34	-0.272209	0.252	0.389	2.62047e-272	9.37825e-277
										MAP4	-0.272449	0.407	0.462	4.06269e-80	1.45397e-84
										KLRD1	-0.273078	0.593	0.667	7.06013e-146	2.52671e-150
										CSGALNACT2	-0.273438	0.274	0.382	1.17371e-193	4.20053e-198
										REPS1	-0.275498	0.149	0.269	2.89507e-272	1.0361e-276
										ASCC2	-0.275809	0.165	0.319	0	0
										PLD3	-0.275888	0.15	0.307	0	0
										EPS15	-0.276713	0.316	0.377	8.15197e-94	2.91746e-98
										REV3L	-0.276853	0.165	0.268	1.28139e-203	4.58589e-208
										CCDC18	-0.277387	0.18	0.269	1.80911e-150	6.47453e-155
										UIMC1	-0.277833	0.166	0.28	1.82786e-242	6.54161e-247
										LRP8	-0.277882	0.174	0.256	7.19753e-141	2.57588e-145
										TSEN54	-0.278425	0.26	0.416	0	0
										TRPC4AP	-0.279058	0.177	0.304	1.98635e-277	7.10883e-282
										PTPRC	-0.279252	0.948	0.949	1.41489e-131	5.06368e-136
										PHACTR4	-0.279256	0.223	0.302	7.04364e-127	2.52081e-131
										ARID3B	-0.280037	0.198	0.338	0	0
										ELOVL6	-0.280535	0.421	0.494	8.51611e-124	3.04778e-128
										NIPBL	-0.281064	0.427	0.482	1.91942e-92	6.8693e-97
										NFKBIA	-0.281219	0.67	0.702	1.68393e-72	6.02654e-77
										HECTD1	-0.281282	0.259	0.363	4.32992e-190	1.54961e-194
										MED15	-0.281513	0.178	0.332	0	0
										CRTC3	-0.282204	0.188	0.316	1.10661e-274	3.96039e-279
										RNF145	-0.282214	0.342	0.476	3.69089e-263	1.32091e-267
										ZFAND6	-0.28323	0.376	0.471	2.28045e-170	8.16135e-175
										MIR4435-2HG	-0.283231	0.261	0.324	7.61386e-96	2.72488e-100
										USP3	-0.283597	0.267	0.363	1.71199e-166	6.12694e-171
										TASOR2	-0.283961	0.167	0.267	5.13494e-195	1.83772e-199
										SNX10	-0.284037	0.585	0.609	1.29505e-62	4.63478e-67
										FNIP1	-0.284807	0.255	0.255	4.08009e-08	1.4602e-12
										ANKRD13C	-0.285215	0.106	0.25	0	0
										SPATS2L	-0.285495	0.359	0.458	3.04814e-171	1.09088e-175
										RHOC	-0.286471	0.578	0.69	5.98627e-268	2.14239e-272
										CRIM1	-0.286599	0.245	0.294	1.02328e-51	3.66217e-56
										SENP6	-0.286711	0.314	0.414	9.15323e-174	3.2758e-178
										ICAM1	-0.286977	0.175	0.313	0	0
										CDYL	-0.287258	0.245	0.309	3.68334e-97	1.31821e-101
										ARHGAP10	-0.287869	0.184	0.288	1.0408e-199	3.72484e-204
										PLEKHF1	-0.288565	0.127	0.287	0	0
										ELF1	-0.288818	0.548	0.609	3.00131e-129	1.07412e-133
										CCM2	-0.288902	0.43	0.498	4.34505e-109	1.55503e-113
										CDKN1A	-0.289352	0.286	0.406	8.97469e-214	3.2119e-218
										LARP4B	-0.289386	0.195	0.292	2.30288e-182	8.24163e-187
										UCP2	-0.289805	0.449	0.573	6.77576e-242	2.42494e-246
										MFHAS1	-0.290496	0.28	0.364	5.05046e-136	1.80748e-140
										MELK	-0.290762	0.2	0.257	3.02695e-77	1.0833e-81
										MAP4K4	-0.291291	0.247	0.32	1.52181e-115	5.44633e-120
										RPS29	-0.292382	0.97	0.975	0	0
										MT2A	-0.293125	0.622	0.739	3.90982e-214	1.39926e-218
										PTPN22	-0.294019	0.358	0.468	1.09859e-203	3.93168e-208
										CYFIP2	-0.294213	0.406	0.492	1.66843e-153	5.97106e-158
										SENP5	-0.294255	0.189	0.295	2.1929e-211	7.84804e-216
										RAPGEF6	-0.294725	0.223	0.272	1.06817e-71	3.8228e-76
										PRKD2	-0.294948	0.14	0.3	0	0
										ZNF644	-0.295606	0.341	0.412	9.20404e-119	3.29398e-123
										PIAS1	-0.296655	0.226	0.309	2.65428e-138	9.49926e-143
										IL18R1	-0.296655	0.139	0.28	0	0
										PBRM1	-0.296841	0.4	0.46	7.09502e-93	2.5392e-97
										MAN1A1	-0.297533	0.22	0.297	1.08727e-121	3.89117e-126
										RBM39	-0.298	0.795	0.82	3.56072e-153	1.27433e-157
										ADGRG5	-0.298369	0.18	0.326	0	0
										CDKN2A	-0.298525	0.343	0.496	1.026e-299	3.67191e-304
										N4BP1	-0.298953	0.313	0.405	5.72546e-160	2.04905e-164
										OXNAD1	-0.299022	0.22	0.361	0	0
										JAK1	-0.299527	0.789	0.814	3.99743e-158	1.43062e-162
										PDS5A	-0.300388	0.396	0.462	3.67886e-112	1.31661e-116
										RASGRP1	-0.300657	0.52	0.573	2.99638e-96	1.07236e-100
										TRAPPC10	-0.301054	0.358	0.405	1.20684e-81	4.31909e-86
										PIK3AP1	-0.301192	0.097	0.256	0	0
										SNX4	-0.301372	0.248	0.386	1.28103e-298	4.5846e-303
										PHF21A	-0.301429	0.141	0.252	6.4043e-248	2.292e-252
										IKZF1	-0.301745	0.584	0.563	9.93048e-24	3.55396e-28
										ARRB1	-0.301788	0.121	0.282	0	0
										TLK1	-0.302023	0.27	0.366	1.77047e-175	6.33623e-180
										CD69	-0.303496	0.399	0.495	3.57491e-154	1.2794e-158
										SYNRG	-0.304051	0.476	0.542	6.50509e-135	2.32807e-139
										RBM6	-0.304106	0.329	0.4	1.98206e-116	7.09348e-121
										ZRSR2	-0.305783	0.127	0.294	0	0
										AFAP1L2	-0.306418	0.177	0.297	1.16498e-239	4.16926e-244
										ATE1	-0.307346	0.158	0.297	0	0
										GIMAP7	-0.308264	0.55	0.691	3.18249e-283	1.13896e-287
										MSRA	-0.308568	0.219	0.33	1.81616e-219	6.49975e-224
										FBXW11	-0.309374	0.158	0.28	2.30352e-279	8.24394e-284
										VOPP1	-0.309595	0.231	0.36	4.71368e-273	1.68695e-277
										STK17A	-0.309896	0.663	0.671	3.555e-85	1.27228e-89
										BAX	-0.309981	0.687	0.762	2.79431e-176	1.00004e-180
										GPR68	-0.310157	0.248	0.411	0	0
										TMEM131	-0.310834	0.23	0.342	1.40477e-220	5.02745e-225
										CDK6	-0.311556	0.735	0.575	1.43451e-42	5.13387e-47
										GNG2	-0.312172	0.639	0.594	4.44048e-08	1.58918e-12
										PI4KA	-0.312246	0.131	0.273	0	0
										MYO5A	-0.312468	0.137	0.269	0	0
										AGO3	-0.313125	0.164	0.279	8.03667e-252	2.8762e-256
										SAMHD1	-0.313593	0.454	0.569	4.8146e-233	1.72307e-237
										GPCPD1	-0.313888	0.111	0.277	0	0
										SPTLC2	-0.31468	0.36	0.438	7.95403e-143	2.84662e-147
										HTATSF1	-0.315907	0.612	0.708	2.21485e-214	7.9266e-219
										TOX2	-0.316095	0.159	0.291	0	0
										BANF1	-0.316315	0.696	0.767	1.06257e-217	3.80278e-222
										NUP153	-0.316535	0.308	0.37	5.56432e-96	1.99138e-100
										SYTL2	-0.318069	0.244	0.378	1.23603e-285	4.42357e-290
										MAPKAP1	-0.318311	0.244	0.366	2.23542e-248	8.00022e-253
										SUN2	-0.31837	0.384	0.536	0	0
										SHOC2	-0.318502	0.189	0.344	0	0
										RC3H1	-0.318665	0.17	0.287	2.68464e-261	9.60791e-266
										ERMP1	-0.318929	0.17	0.301	0	0
										WDFY2	-0.318983	0.183	0.286	3.16704e-203	1.13343e-207
										ANO6	-0.31929	0.146	0.261	2.21198e-261	7.91633e-266
										SCFD1	-0.319384	0.293	0.419	2.93128e-258	1.04906e-262
										CDKN2D	-0.319459	0.309	0.399	3.80489e-135	1.36171e-139
										UBB	-0.319712	0.909	0.942	2.51085e-198	8.98592e-203
										HIVEP2	-0.320411	0.13	0.259	0	0
										PACSIN2	-0.32123	0.185	0.306	2.90397e-260	1.03928e-264
										USP47	-0.322604	0.346	0.437	4.64851e-162	1.66363e-166
										XAF1	-0.323298	0.243	0.378	2.86308e-290	1.02465e-294
										ATF6	-0.324684	0.207	0.347	0	0
										YES1	-0.326814	0.165	0.26	8.16922e-188	2.92364e-192
										MARK3	-0.327246	0.266	0.369	7.16248e-199	2.56334e-203
										FRYL	-0.32735	0.329	0.381	8.37366e-86	2.9968e-90
										SUSD6	-0.328193	0.184	0.324	0	0
										ZYX	-0.329025	0.226	0.391	0	0
										TNFAIP8	-0.329148	0.526	0.585	4.58381e-123	1.64047e-127
										MON2	-0.329277	0.141	0.261	2.29352e-290	8.20816e-295
										ITSN2	-0.329514	0.325	0.435	1.79092e-218	6.40943e-223
										RELB	-0.329781	0.252	0.403	0	0
										IL17RA	-0.329847	0.098	0.278	0	0
										NFE2L2	-0.330044	0.4	0.524	2.60963e-263	9.33947e-268
										CUL3	-0.330879	0.35	0.428	5.41346e-142	1.93739e-146
										PYHIN1	-0.330979	0.435	0.507	2.50425e-146	8.96233e-151
										SUCLG2	-0.33108	0.233	0.324	1.2896e-161	4.61529e-166
										STX8	-0.331643	0.336	0.424	3.64565e-164	1.30472e-168
										FUCA1	-0.333059	0.105	0.289	0	0
										TGFBR2	-0.333731	0.282	0.393	3.09835e-216	1.10885e-220
										KAT6B	-0.333809	0.357	0.392	1.54234e-54	5.51978e-59
										NIN	-0.335085	0.255	0.402	0	0
										TNRC6B	-0.335145	0.321	0.387	4.88978e-109	1.74997e-113
										SYNE1	-0.338682	0.224	0.327	3.90005e-194	1.39576e-198
										GPATCH8	-0.33873	0.348	0.407	3.89362e-107	1.39347e-111
										PPDPF	-0.338997	0.815	0.821	1.04068e-161	3.72442e-166
										UTS2	-0.33946	0.052	0.256	0	0
										MAP2K4	-0.340148	0.163	0.297	0	0
										R3HDM1	-0.34037	0.234	0.332	8.4666e-184	3.03006e-188
										CDR2	-0.340382	0.128	0.272	0	0
										RAB7A	-0.341419	0.495	0.636	0	0
										TPST2	-0.341505	0.304	0.482	0	0
										PPP6R2	-0.341639	0.153	0.305	0	0
										WWP2	-0.341915	0.136	0.266	0	0
										FGD3	-0.342436	0.164	0.348	0	0
										MYO9B	-0.343347	0.323	0.429	2.33872e-208	8.36989e-213
										BRAF	-0.344145	0.15	0.25	2.86737e-215	1.02619e-219
										TRPM7	-0.344553	0.183	0.305	2.63654e-277	9.43577e-282
										ZFR	-0.344839	0.353	0.496	0	0
										SMAD3	-0.346203	0.284	0.345	8.03831e-91	2.87679e-95
										CSK	-0.346268	0.453	0.62	0	0
										SCAPER	-0.346356	0.197	0.285	2.15418e-160	7.70949e-165
										SELENOS	-0.34664	0.598	0.703	1.06183e-290	3.80013e-295
										NBEAL1	-0.346747	0.149	0.341	0	0
										MICU2	-0.347621	0.273	0.384	1.47439e-224	5.27661e-229
										ATXN10	-0.34826	0.319	0.446	1.70022e-272	6.08483e-277
										TBXAS1	-0.34892	0.232	0.359	1.91849e-265	6.86598e-270
										ATP5F1E	-0.34933	0.962	0.958	6.14825e-283	2.20036e-287
										PIBF1	-0.351233	0.125	0.254	0	0
										CD82	-0.35272	0.297	0.443	0	0
										FYB1	-0.354432	0.554	0.645	2.8291e-220	1.01249e-224
										GPAT3	-0.354738	0.183	0.306	2.65446e-266	9.4999e-271
										PLCG2	-0.354816	0.402	0.464	1.24567e-119	4.45806e-124
										APBB1IP	-0.355119	0.266	0.363	8.3059e-187	2.97255e-191
										HOXB2	-0.355235	0.21	0.374	0	0
										SF3B4	-0.355864	0.278	0.458	0	0
										KANSL1	-0.357295	0.364	0.362	2.06494e-23	7.39009e-28
										FGR	-0.357824	0.153	0.329	0	0
										SUSD1	-0.358716	0.074	0.25	0	0
										UVRAG	-0.358755	0.131	0.265	0	0
										ASCC3	-0.359386	0.308	0.39	1.61246e-145	5.77073e-150
										SUPT5H	-0.359805	0.338	0.504	0	0
										CEBPB	-0.360029	0.342	0.493	0	0
										LYN	-0.360043	0.393	0.509	4.35935e-249	1.56014e-253
										CCND3	-0.360926	0.653	0.774	0	0
										RALY	-0.361416	0.639	0.731	3.81595e-290	1.36567e-294
										SLMAP	-0.361518	0.188	0.312	7.1279e-283	2.55096e-287
										NLRC3	-0.361698	0.162	0.34	0	0
										TEX30	-0.361775	0.399	0.537	3.06693e-297	1.0976e-301
										RIN3	-0.363183	0.364	0.317	1	0.00539486
										AAK1	-0.363843	0.416	0.468	4.93234e-104	1.76521e-108
										PRRC2B	-0.363867	0.373	0.504	1.21528e-292	4.34931e-297
										EXOC2	-0.364209	0.153	0.31	0	0
										CCDC88C	-0.366882	0.264	0.406	0	0
										CXCR3	-0.367147	0.322	0.472	0	0
										SMG6	-0.367471	0.309	0.355	1.43094e-78	5.12109e-83
										NOP58	-0.367885	0.466	0.595	3.65724e-291	1.30887e-295
										DAPK2	-0.368034	0.222	0.326	1.87561e-201	6.71251e-206
										MEF2A	-0.368228	0.189	0.321	0	0
										GBP5	-0.368799	0.475	0.588	4.41677e-255	1.58069e-259
										RASA1	-0.369708	0.17	0.318	0	0
										TMC8	-0.369799	0.291	0.475	0	0
										TGFBR1	-0.369909	0.311	0.428	1.63555e-244	5.85339e-249
										RCBTB2	-0.37035	0.393	0.521	3.78129e-266	1.35326e-270
										BIN2	-0.370585	0.488	0.632	0	0
										GBF1	-0.372634	0.169	0.3	0	0
										PCED1B	-0.372761	0.098	0.262	0	0
										CYTH1	-0.372955	0.352	0.458	1.93179e-225	6.91359e-230
										BABAM2	-0.373168	0.185	0.346	0	0
										STK17B	-0.374355	0.707	0.765	3.08072e-215	1.10254e-219
										ERBIN	-0.374697	0.28	0.389	1.15896e-232	4.14775e-237
										ARID1B	-0.375846	0.429	0.383	0.417852	1.49542e-05
										HERC4	-0.376108	0.257	0.34	6.22713e-155	2.22859e-159
										FNBP1	-0.377398	0.609	0.666	9.07467e-161	3.24768e-165
										CD247	-0.377856	0.765	0.667	1	0.0549168
										FLI1	-0.378291	0.23	0.37	0	0
										PTPN9	-0.378349	0.157	0.308	0	0
										LTA	-0.378843	0.239	0.373	3.61701e-250	1.29447e-254
										ABHD3	-0.378898	0.217	0.358	0	0
										SETBP1	-0.379693	0.171	0.267	2.02838e-196	7.25926e-201
										RRAS2	-0.381013	0.291	0.405	3.8534e-236	1.37907e-240
										GNAQ	-0.381175	0.158	0.258	7.65106e-210	2.73819e-214
										GZMH	-0.38244	0.141	0.252	4.14953e-239	1.48505e-243
										MKLN1	-0.38336	0.195	0.328	0	0
										IL12RB2	-0.383575	0.241	0.31	8.27579e-114	2.96177e-118
										LCORL	-0.383913	0.127	0.262	0	0
										ITK	-0.384444	0.2	0.348	0	0
										RHOH	-0.384449	0.328	0.488	0	0
										PTK2B	-0.38502	0.253	0.405	0	0
										ROMO1	-0.385242	0.617	0.733	0	0
										PRIM2	-0.385659	0.231	0.284	7.27616e-83	2.60402e-87
										ZNF652	-0.385865	0.316	0.476	0	0
										KIF2C	-0.385919	0.31	0.355	2.70785e-69	9.69097e-74
										PPP1R18	-0.387998	0.536	0.701	0	0
										SQSTM1	-0.388399	0.692	0.764	3.87265e-267	1.38596e-271
										ANTXR2	-0.388624	0.424	0.514	2.22137e-176	7.94993e-181
										SETD2	-0.388869	0.275	0.407	0	0
										GRAMD1B	-0.388913	0.236	0.36	7.55889e-264	2.70521e-268
										ZNF148	-0.389281	0.339	0.411	2.88782e-143	1.0335e-147
										CUX1	-0.38948	0.104	0.255	0	0
										TBL1XR1	-0.390522	0.349	0.389	7.51805e-70	2.69059e-74
										ATP11B	-0.3906	0.307	0.405	3.18079e-205	1.13836e-209
										FAM13B	-0.392202	0.136	0.307	0	0
										WDR70	-0.392207	0.136	0.285	0	0
										LINC01934	-0.392836	0.187	0.275	1.83104e-162	6.55298e-167
										RNGTT	-0.393383	0.172	0.3	0	0
										CDK19	-0.393865	0.133	0.264	0	0
										ITPR2	-0.393882	0.224	0.315	1.61056e-178	5.76393e-183
										TNKS	-0.394625	0.106	0.25	0	0
										TENT2	-0.395767	0.192	0.339	0	0
										PPP1R16B	-0.395773	0.177	0.32	0	0
										PSME1	-0.395819	0.85	0.91	0	0
										TRBC1	-0.396315	0.693	0.694	8.25927e-115	2.95586e-119
										AGTPBP1	-0.3982	0.131	0.285	0	0
										DHRSX	-0.398211	0.14	0.3	0	0
										LRCH1	-0.399204	0.104	0.258	0	0
										SP100	-0.399681	0.53	0.629	3.28065e-258	1.17409e-262
										ELF2	-0.400418	0.251	0.411	0	0
										KLHL5	-0.40121	0.141	0.327	0	0
										GRAP2	-0.401744	0.11	0.259	0	0
										TNIK	-0.402314	0.16	0.287	0	0
										NR3C1	-0.403448	0.493	0.507	2.84147e-63	1.01692e-67
										LTB	-0.403753	0.948	0.953	6.21815e-165	2.22538e-169
										SPPL3	-0.406347	0.167	0.307	0	0
										LST1	-0.407709	0.641	0.695	8.9565e-157	3.20539e-161
										TBC1D22A	-0.408295	0.216	0.32	5.8906e-227	2.10815e-231
										CUL1	-0.409791	0.296	0.477	0	0
										CCDC91	-0.412226	0.24	0.368	7.65303e-292	2.7389e-296
										GATAD2B	-0.412534	0.163	0.309	0	0
										WDR7	-0.41325	0.111	0.25	0	0
										GYG1	-0.414584	0.593	0.754	0	0
										SH3KBP1	-0.415507	0.435	0.501	6.49505e-148	2.32448e-152
										ZDHHC20	-0.416941	0.23	0.353	1.22111e-281	4.37016e-286
										SYNE2	-0.417155	0.403	0.476	9.62574e-132	3.4449e-136
										ANKRD17	-0.417918	0.315	0.389	9.62211e-148	3.4436e-152
										CCNY	-0.418308	0.208	0.302	6.94155e-201	2.48427e-205
										COMMD10	-0.420092	0.214	0.336	2.05001e-275	7.33665e-280
										CMTM3	-0.420457	0.354	0.538	0	0
										NT5C2	-0.420573	0.185	0.36	0	0
										ARAP2	-0.420768	0.38	0.49	3.64131e-247	1.30317e-251
										SREBF2	-0.421344	0.165	0.333	0	0
										RPS27L	-0.421533	0.735	0.835	0	0
										RSU1	-0.421587	0.303	0.473	0	0
										TAOK3	-0.422483	0.512	0.579	1.68152e-171	6.01791e-176
										TANK	-0.422574	0.598	0.711	0	0
										CEBPD	-0.422919	0.356	0.522	0	0
										TSPAN5	-0.424	0.205	0.362	0	0
										RFTN1	-0.424632	0.364	0.491	1.68636e-297	6.03522e-302
										TRDC	-0.425411	0.79	0.877	0	0
										CERS6	-0.42565	0.158	0.303	0	0
										SEL1L3	-0.427523	0.169	0.351	0	0
										HECTD4	-0.427755	0.124	0.291	0	0
										TNF	-0.427975	0.222	0.384	0	0
										DLG1	-0.428677	0.216	0.328	7.20219e-250	2.57755e-254
										MT-ATP8	-0.429607	0.466	0.662	0	0
										CCSER2	-0.429813	0.22	0.365	0	0
										UBE3C	-0.430709	0.187	0.399	0	0
										CISH	-0.431238	0.455	0.659	0	0
										KLHL2	-0.431318	0.096	0.281	0	0
										NFAT5	-0.433372	0.199	0.308	3.88208e-244	1.38934e-248
										NBN	-0.435322	0.302	0.48	0	0
										FARS2	-0.435613	0.1	0.273	0	0
										TTC39C	-0.436787	0.159	0.313	0	0
										RBMS1	-0.436994	0.293	0.463	0	0
										DYM	-0.437089	0.136	0.298	0	0
										UBAC2	-0.437573	0.144	0.328	0	0
										FBXW7	-0.437681	0.304	0.379	5.39844e-151	1.93201e-155
										PTPN4	-0.440085	0.406	0.517	3.54583e-288	1.26899e-292
										CLASP2	-0.440729	0.114	0.288	0	0
										ANKIB1	-0.441354	0.197	0.34	0	0
										MBD5	-0.441386	0.149	0.281	0	0
										OPTN	-0.442604	0.679	0.787	0	0
										ITGA1	-0.444176	0.315	0.487	0	0
										TAB2	-0.445151	0.323	0.42	4.17668e-202	1.49477e-206
										FBXO11	-0.445924	0.167	0.314	0	0
										STAU2	-0.446341	0.238	0.397	0	0
										SH2D3C	-0.447379	0.125	0.358	0	0
										PTGDR	-0.449614	0.125	0.344	0	0
										PPP3CC	-0.450088	0.196	0.369	0	0
										RBL2	-0.450601	0.318	0.505	0	0
										TMEM131L	-0.451606	0.13	0.304	0	0
										PUM2	-0.451791	0.262	0.408	0	0
										MIR181A1HG	-0.452838	0.2	0.277	9.57964e-143	3.4284e-147
										EMP3	-0.452881	0.86	0.909	0	0
										STK10	-0.453829	0.486	0.589	4.74395e-285	1.69779e-289
										PHTF2	-0.455187	0.305	0.437	0	0
										SSBP2	-0.455481	0.122	0.29	0	0
										IKZF3	-0.456223	0.378	0.466	1.86147e-167	6.6619e-172
										USP25	-0.456586	0.143	0.307	0	0
										BIRC6	-0.456792	0.41	0.44	1.21036e-89	4.3317e-94
										ARHGAP26	-0.457682	0.139	0.287	0	0
										PTPRA	-0.459793	0.361	0.511	0	0
										DENND4C	-0.461077	0.15	0.305	0	0
										DNAJC1	-0.46121	0.519	0.51	1.07896e-48	3.86143e-53
										R3HDM2	-0.463074	0.22	0.336	5.35888e-276	1.91786e-280
										RNF38	-0.46419	0.112	0.28	0	0
										AP3B1	-0.465803	0.346	0.434	4.57234e-200	1.63637e-204
										DOCK5	-0.46723	0.148	0.304	0	0
										TRIO	-0.469456	0.103	0.263	0	0
										RPL31	-0.471466	0.894	0.952	0	0
										CCL4	-0.471592	0.749	0.857	2.63876e-94	9.44372e-99
										GMDS	-0.471875	0.103	0.271	0	0
										LPAR6	-0.473841	0.348	0.549	0	0
										ADK	-0.475488	0.199	0.336	0	0
										PRKX	-0.475796	0.306	0.508	0	0
										SLAMF1	-0.476745	0.054	0.261	0	0
										NEK7	-0.477238	0.219	0.389	0	0
										EHMT1	-0.477715	0.265	0.402	0	0
										ITGB7	-0.479671	0.481	0.669	0	0
										SPATA5	-0.480455	0.156	0.269	2.46942e-264	8.83767e-269
										PIK3R5	-0.481741	0.093	0.304	0	0
										MRTFA	-0.481957	0.078	0.274	0	0
										MT-ND4L	-0.4827	0.687	0.822	0	0
										TESC	-0.483485	0.664	0.786	0	0
										FTX	-0.484055	0.234	0.325	9.80247e-205	3.50815e-209
										NSMCE2	-0.485167	0.272	0.394	1.53704e-281	5.50081e-286
										ZNF609	-0.486868	0.188	0.321	0	0
										TGFB1	-0.487662	0.522	0.701	0	0
										RALGAPA2	-0.487702	0.105	0.269	0	0
										ZNF407	-0.488503	0.113	0.256	0	0
										GATAD2A	-0.490072	0.333	0.424	9.39724e-219	3.36312e-223
										NCR1	-0.4903	0.158	0.419	0	0
										RAB8B	-0.490773	0.603	0.663	4.4681e-257	1.59906e-261
										PPP6R3	-0.49087	0.27	0.403	0	0
										GSK3B	-0.491231	0.201	0.346	0	0
										ACAP2	-0.491735	0.335	0.472	0	0
										PDE4B	-0.492265	0.257	0.347	7.93849e-180	2.84106e-184
										DYRK1A	-0.49229	0.226	0.345	2.7539e-285	9.85578e-290
										UBASH3B	-0.493498	0.206	0.334	3.43771e-297	1.2303e-301
										USP15	-0.493999	0.505	0.571	4.0529e-216	1.45047e-220
										MAP3K8	-0.498236	0.408	0.594	0	0
										TIAM1	-0.500257	0.102	0.306	0	0
										PCBP1	-0.501662	0.774	0.878	0	0
										CAB39	-0.506822	0.406	0.516	1.12e-285	4.00829e-290
										ZEB1	-0.508643	0.357	0.439	1.32682e-183	4.74846e-188
										PAM	-0.509009	0.074	0.276	0	0
										JARID2	-0.511261	0.344	0.434	6.07462e-215	2.17401e-219
										INPP5D	-0.511318	0.347	0.515	0	0
										TRAF3	-0.514348	0.3	0.438	0	0
										CHCHD3	-0.514623	0.329	0.58	0	0
										ATXN2L	-0.515986	0.257	0.498	0	0
										BCAS3	-0.516653	0.03	0.263	0	0
										CD58	-0.519767	0.372	0.615	0	0
										SAMSN1	-0.520036	0.657	0.789	0	0
										DPF3	-0.521861	0.188	0.313	0	0
										RPS6KA5	-0.523523	0.495	0.521	6.77231e-101	2.4237e-105
										CDK17	-0.523604	0.13	0.337	0	0
										LPXN	-0.525031	0.375	0.609	0	0
										CMIP	-0.52505	0.266	0.447	0	0
										AL136454.1	-0.525137	0.004	0.287	0	0
										PABPC1	-0.52601	0.75	0.862	0	0
										ASH1L	-0.526112	0.322	0.407	5.6774e-206	2.03185e-210
										ASAP1	-0.526275	0.167	0.346	0	0
										ATP5ME	-0.526481	0.652	0.797	0	0
										TC2N	-0.527582	0.352	0.495	0	0
										NEDD9	-0.527636	0.369	0.518	0	0
										SRPK2	-0.530882	0.31	0.446	0	0
										MED13L	-0.530932	0.237	0.381	0	0
										CD2	-0.53306	0.592	0.714	0	0
										ITCH	-0.535034	0.197	0.361	0	0
										PFN1	-0.536187	0.978	0.991	0	0
										FBXL5	-0.538246	0.166	0.415	0	0
										TSPOAP1-AS1	-0.538256	0.115	0.358	0	0
										MYO1F	-0.541623	0.406	0.591	0	0
										LCP2	-0.541739	0.587	0.776	0	0
										PACS1	-0.545706	0.245	0.396	0	0
										RAPGEF1	-0.546734	0.278	0.394	1.05768e-299	3.78529e-304
										CAMK2D	-0.54696	0.131	0.325	0	0
										IQGAP2	-0.547526	0.689	0.71	6.44887e-171	2.30795e-175
										FNDC3A	-0.548544	0.162	0.325	0	0
										CEP85L	-0.550616	0.189	0.388	0	0
										IL16	-0.554059	0.421	0.65	0	0
										HCST	-0.554875	0.901	0.949	0	0
										RAP1GDS1	-0.555474	0.26	0.426	0	0
										TNFSF10	-0.555611	0.824	0.906	0	0
										SOCS1	-0.556168	0.42	0.638	0	0
										SIPA1L1	-0.557005	0.17	0.346	0	0
										PDE3B	-0.558171	0.366	0.406	4.08834e-80	1.46315e-84
										EML4	-0.559716	0.428	0.579	0	0
										HSH2D	-0.560425	0.415	0.619	0	0
										TTC17	-0.560468	0.164	0.344	0	0
										NCOA2	-0.56151	0.233	0.361	0	0
										FBXL17	-0.56249	0.052	0.256	0	0
										STK39	-0.563551	0.276	0.397	0	0
										PRKCB	-0.564691	0.409	0.479	1.08467e-175	3.88188e-180
										NDUFB1	-0.569121	0.62	0.768	0	0
										ARID2	-0.569245	0.242	0.38	0	0
										FXYD5	-0.569745	0.744	0.866	0	0
										PIP4K2A	-0.569973	0.599	0.658	2.2602e-262	8.08889e-267
										APBB2	-0.57189	0.118	0.274	0	0
										MBP	-0.575965	0.62	0.655	2.89451e-236	1.0359e-240
										ITFG1	-0.582611	0.141	0.348	0	0
										CBLB	-0.586973	0.321	0.416	3.74296e-236	1.33955e-240
										LRBA	-0.588256	0.205	0.34	0	0
										FCER1G	-0.588606	0.909	0.938	0	0
										DOCK2	-0.590194	0.551	0.582	5.76158e-151	2.06198e-155
										MDFIC	-0.592396	0.548	0.621	5.35483e-262	1.91641e-266
										CLASP1	-0.593713	0.128	0.314	0	0
										EXT1	-0.5952	0.074	0.253	0	0
										NUCB2	-0.597815	0.604	0.677	1.97738e-280	7.07674e-285
										HDAC9	-0.598449	0.064	0.264	0	0
										FAM49B	-0.599614	0.759	0.736	2.41096e-111	8.62845e-116
										TBC1D5	-0.602815	0.172	0.339	0	0
										KLF12	-0.606097	0.097	0.289	0	0
										DDX5	-0.60638	0.829	0.938	0	0
										HIPK2	-0.607798	0.461	0.51	3.16251e-163	1.13181e-167
										STIM1	-0.608399	0.182	0.357	0	0
										EIF4G3	-0.609305	0.362	0.496	0	0
										AC004687.1	-0.612216	0.429	0.698	0	0
										PCNX1	-0.613615	0.185	0.354	0	0
										LINC02694	-0.614524	0.137	0.282	0	0
										PIK3CD	-0.616084	0.311	0.521	0	0
										KMT2C	-0.617548	0.365	0.51	0	0
										XBP1	-0.619058	0.628	0.814	0	0
										ZCCHC7	-0.621769	0.192	0.363	0	0
										JMJD1C	-0.625198	0.294	0.411	0	0
										PREX1	-0.629107	0.37	0.605	0	0
										EXOC4	-0.629606	0.167	0.34	0	0
										KDM6A	-0.633792	0.088	0.322	0	0
										CASK	-0.634899	0.098	0.298	0	0
										SCLT1	-0.636688	0.298	0.406	2.73404e-255	9.78469e-260
										ATP10A	-0.64002	0.069	0.354	0	0
										TXK	-0.641492	0.43	0.601	0	0
										CDC42SE2	-0.65853	0.617	0.63	8.34387e-160	2.98614e-164
										VTI1A	-0.660128	0.206	0.389	0	0
										CELF2	-0.665732	0.694	0.686	1.22646e-124	4.38932e-129
										PAN3	-0.667218	0.117	0.326	0	0
										MAP3K5	-0.667651	0.122	0.346	0	0
										TNFSF14	-0.667721	0.16	0.497	0	0
										TCF12	-0.67367	0.146	0.361	0	0
										TNFRSF18	-0.675762	0.342	0.591	0	0
										PICALM	-0.676843	0.274	0.481	0	0
										PPP3CA	-0.682244	0.385	0.514	0	0
										ARL15	-0.683813	0.031	0.267	0	0
										B2M	-0.68425	0.993	0.997	0	0
										TRBC2	-0.686973	0.599	0.786	0	0
										INPP4A	-0.689174	0.411	0.541	0	0
										HLA-C	-0.689763	0.934	0.964	0	0
										KLRB1	-0.691781	0.567	0.799	0	0
										TGFBR3	-0.697068	0.127	0.302	0	0
										UTRN	-0.700637	0.443	0.496	1.05241e-189	3.76642e-194
										ARHGEF3	-0.700907	0.195	0.414	0	0
										ATXN1	-0.701768	0.417	0.424	3.10886e-84	1.11261e-88
										DENND1B	-0.704276	0.183	0.401	0	0
										SIK3	-0.710453	0.141	0.348	0	0
										LPP	-0.712489	0.151	0.325	0	0
										SLAMF7	-0.713245	0.317	0.612	0	0
										SNTB1	-0.71557	0.088	0.306	0	0
										RASA2	-0.718564	0.344	0.516	0	0
										NFATC3	-0.720303	0.29	0.444	0	0
										ITGAL	-0.720903	0.624	0.759	0	0
										ELMO1	-0.722216	0.204	0.363	0	0
										SH3BGRL3	-0.729441	0.973	0.983	0	0
										FYN	-0.736128	0.448	0.601	0	0
										MAL	-0.738731	0.321	0.5	0	0
										COP1	-0.73932	0.121	0.369	0	0
										BTBD9	-0.741065	0.024	0.268	0	0
										NDUFA3	-0.747819	0.431	0.729	0	0
										MCTP2	-0.750172	0.397	0.452	6.11474e-207	2.18837e-211
										SLFN12L	-0.751396	0.27	0.478	0	0
										PLCL2	-0.756976	0.129	0.402	0	0
										VPS13B	-0.766123	0.09	0.343	0	0
										LINC00299	-0.766541	0.132	0.476	0	0
										TYROBP	-0.768901	0.901	0.934	0	0
										CENPP	-0.771351	0.128	0.275	0	0
										CSF2	-0.771779	0.259	0.338	1.71703e-105	6.14497e-110
										PARP8	-0.771977	0.233	0.459	0	0
										TBL1X	-0.773932	0.238	0.432	0	0
										PRKCQ	-0.777381	0.318	0.462	0	0
										OSBPL3	-0.77873	0.204	0.433	0	0
										FCHSD2	-0.779538	0.098	0.331	0	0
										MBNL1	-0.779634	0.781	0.757	6.80384e-144	2.43499e-148
										PDE7A	-0.785976	0.377	0.505	0	0
										NCOA1	-0.786883	0.236	0.408	0	0
										SSH2	-0.79328	0.244	0.413	0	0
										KAT2B	-0.802499	0.319	0.565	0	0
										ID2	-0.809552	0.808	0.945	0	0
										HERC1	-0.817355	0.335	0.5	0	0
										LINC01871	-0.819223	0.475	0.754	0	0
										CDKAL1	-0.826725	0.16	0.362	0	0
										RB1	-0.855672	0.4	0.567	0	0
										NCALD	-0.85909	0.273	0.479	0	0
										SAMD3	-0.865043	0.435	0.577	0	0
										NCAM1	-0.870142	0.595	0.678	0	0
										CCL5	-0.87349	0.915	0.947	0	0
										CCL4L2	-0.873585	0.362	0.422	4.09691e-30	1.46622e-34
										XYLT1	-0.875701	0.132	0.343	0	0
										CD7	-0.877005	0.244	0.531	0	0
										DOCK8	-0.878563	0.676	0.672	9.56731e-219	3.42399e-223
										CD96	-0.8806	0.779	0.894	0	0
										ANKRD44	-0.890483	0.447	0.527	0	0
										DLEU2	-0.899576	0.285	0.508	0	0
										CXCR6	-0.910349	0.059	0.396	0	0
										PTPRJ	-0.915011	0.246	0.451	0	0
										SPIDR	-0.921038	0.12	0.367	0	0
										FAF1	-0.923006	0.237	0.425	0	0
										DOCK10	-0.92497	0.527	0.637	0	0
										OOEP	-0.93575	0.003	0.445	0	0
										S100A4	-0.939269	0.611	0.794	0	0
										CARD11	-0.945456	0.198	0.484	0	0
										ZFAND3	-0.951139	0.164	0.405	0	0
										ZDHHC14	-0.964249	0.21	0.413	0	0
										FOXN3	-0.965512	0.372	0.503	0	0
										STAT4	-0.993518	0.264	0.604	0	0
										TXNRD1	-0.99512	0.495	0.829	0	0
										WWOX	-1.00711	0.079	0.282	0	0
										MLLT3	-1.01266	0.325	0.445	0	0
										DPYD	-1.03304	0.152	0.395	0	0
										SKAP1	-1.04324	0.718	0.729	0	0
										SMYD3	-1.06151	0.133	0.378	0	0
										PITPNC1	-1.09894	0.179	0.457	0	0
										RABGAP1L	-1.10332	0.265	0.5	0	0
										STAG1	-1.10998	0.264	0.486	0	0
										CAPG	-1.11098	0.223	0.615	0	0
										CTSW	-1.13431	0.932	0.977	0	0
										RUNX1	-1.1504	0.217	0.439	0	0
										BCL2	-1.16342	0.553	0.61	0	0
										SFMBT2	-1.18261	0.338	0.468	0	0
										AMBRA1	-1.24227	0.033	0.645	0	0
										XCL2	-1.25821	0.185	0.526	0	0
										PRKCA	-1.27269	0.416	0.481	0	0
										PRKCH	-1.29266	0.468	0.446	7.66399e-147	2.74282e-151
										TOX	-1.30532	0.22	0.496	0	0
										FAM172A	-1.31606	0.133	0.699	0	0
										SOS1	-1.38925	0.525	0.694	0	0
										XCL1	-1.41408	0.106	0.463	0	0
										FNDC3B	-1.44985	0.214	0.5	0	0
										ATP8B4	-1.4869	0.398	0.56	0	0
										CHST11	-1.51452	0.338	0.631	0	0
										ARHGAP15	-1.70103	0.335	0.604	0	0
										AOAH	-1.80634	0.339	0.664	0	0
										KCNQ5	-1.84547	0.058	0.374	0	0
										CD52	-2.54603	0.622	0.944	0	0
