# Supplementary material for: Safety and feasibility of 4-1BB co-stimulated CD19-specific CAR-NK cell therapy in refractory/relapsed large B cell lymphoma: a phase 1 trial
Source: Nat Cancer. 2025 Apr 18;6(5):786–800. doi: 10.1038/s43018-025-00940-3 (PMC12122374; doi:10.1038/s43018-025-00940-3)
Supplement: Supplementary file 7 — Statistical source data for Fig. 6. [file 43018_2025_940_MOESM7_ESM.xlsx]

## Sheet: Sheet1
Figure 6b								Figure 6c										Figure 7e
		CR1	CR2	CR3	PD1	PD2			Gene	Exp_PD	Exp_CR	log2FC	alteration	wilcoxon.pval	adjusted.pval	cluster			name	Antigen presentation	CBLB ubiquitination		name	Cytotoxicity	Immunosuppression	CBLB ubiquitination
	CD14+Mono2	0.2402	0.1895	0.351	0.0962	0.107			LINC00486	0.363057	0.00117643	-8.26964	down-regulated	1.12817e-111	1.96274e-255	nc.Mo			nc.Mo_CR1	0.579618	-0.355384		Pro.CD8.T_CR1	0.293493	-0.828716	-0.339733
	NK	0.0705	0.2109	0.04	0.0225	0.0298			ANKUB1	0.574956	0.00221376	-8.02081	down-regulated	2.33445e-122	6.62664e-279	nc.Mo			nc.Mo_CR2	0.620047	-0.224772		Pro.CD8.T_CR2	0.33573	-0.820488	-0.244971
	CD8+T1	0.0438	0.0429	0.0143	0.052	0.1216			RBFOX2	0.24133	0.00115613	-7.70556	down-regulated	1.66295e-69	1.05735e-157	nc.Mo			nc.Mo_CR3	0.801116	-0.274325		Pro.CD8.T_CR3	0.501915	-0.567814	-0.273834
	CD8+T2	0.2464	0.0499	0.0327	0.0982	0.2337			DPYD-AS1	0.481035	0.00235268	-7.6757	down-regulated	2.34568e-110	3.03699e-251	nc.Mo			iMo_CR1	-0.952855	0.236698		Pro.CD8.T_PD1	-0.250802	-0.765412	0.196355
	MAPK14+Mono	0.0139	0.0159	0.0096	0.0355	0.0495			DIAPH2-AS1	0.30258	0.00191708	-7.30226	down-regulated	3.29032e-70	4.25183e-158	nc.Mo			iMo_CR2	0.0195983	0.408421		Pro.CD8.T_PD2	-0.380445	-0.599046	-0.17223
	CD14+Mono3	0.1124	0.1417	0.1861	0.0915	0.0565			CPB2-AS1	0.794413	0.00685125	-6.85738	down-regulated	1.81194e-167	0	nc.Mo			iMo_CR3	0.698227	-0.365457		CD8.T.TEM_CR1	0.369689	-0.647703	-0.401465
	CD14+Mono1	0.1061	0.134	0.0964	0.2376	0.1466			LINC01619	3.41378	0.0381195	-6.4847	down-regulated	1.85275e-280	0	nc.Mo			cMo_CR1	0.666743	-0.218218		CD8.T.TEM_CR2	0.454706	-0.606615	-0.308693
	ProNKT	0.0147	0.0382	0.0087	0.0183	0.0393			ARMH4	0.24402	0.00314748	-6.27666	down-regulated	2.24526e-65	2.94403e-146	nc.Mo			cMo_CR2	0.739212	-0.299867		CD8.T.TEM_CR3	0.494393	-0.409693	-0.370866
	CD16+Mono	0.0294	0.0361	0.0194	0.1435	0.0029			ST6GALNAC3	0.449935	0.00703762	-5.99849	down-regulated	3.84533e-64	3.89981e-142	nc.Mo			cMo_CR3	-0.531294	0.264972		CD8.T.TEM_PD1	-0.189884	-0.465578	0.188275
	DC	0.0077	0.0081	0.0412	0.0066	0.0052			ZNF804A	0.867652	0.0149734	-5.85664	down-regulated	5.32697e-113	3.75716e-250	nc.Mo			nc.Mo_PD1	-0.0696755	0.348646		CD8.T.TEM_PD2	-0.185135	-0.383493	0.191195
	CD14+CD16+Mono	0.0463	0.0614	0.0409	0.0218	0.012			INSYN2B	0.44276	0.00786318	-5.81527	down-regulated	9.97381e-105	4.4918e-236	nc.Mo			nc.Mo_PD2	-0.617426	-0.323014		CD8.T.TTNhi_CR1	0.439042	0.0314785	0.350595
	Platelet	0.0192	0.0332	0.0941	0.1169	0.0401			RAD51B	1.66122	0.0354002	-5.55234	down-regulated	3.28267e-147	0	nc.Mo			iMo_PD1	-0.582818	-0.178454		CD8.T.TTNhi_CR2	0.549194	0.152879	-0.277935
	CD4+T	0.0385	0.0287	0.0518	0.0272	0.0321			BTBD9	3.49783	0.0923733	-5.24284	down-regulated	2.11391e-279	0	nc.Mo			iMo_PD2	-0.643637	-0.34533		CD8.T.TTNhi_CR3	0.400906	0.564414	0.315443
	Bcell	0.0034	0.006	0.0098	0.0063	0.0019			USP3-AS1	0.953847	0.0273049	-5.12653	down-regulated	2.8114e-183	0	nc.Mo			cMo_PD1	-1.01042	0.278123		CD8.T.TTNhi_PD1	-0.188338	0.0633116	0.385
	CD8+T3	0.0076	0.0036	0.0039	0.026	0.1216			PIK3CD-AS2	0.262592	0.00755994	-5.11831	down-regulated	2.70994e-69	4.94598e-155	nc.Mo			cMo_PD2	-1.07938	0.317073		CD8.T.TTNhi_PD2	-0.34414	0.535019	0.388825
	Total	1.0001	1.0001	0.9999	1.0001	0.9998			SMYD3	1.37125	0.0467846	-4.87331	down-regulated	7.96197e-120	3.24861e-255	nc.Mo			DC_CR1	0.610593	-0.530675		Pro.NKT_CR1	0.385466	-0.697872	-0.308671
									PDE4D	1.17474	0.0418562	-4.81076	down-regulated	5.34021e-96	2.38449e-204	nc.Mo			DC_CR2	0.706844	-0.347884		Pro.NKT_CR2	0.391998	-0.679456	-0.221145
Figure 6d									PRKCE	3.82798	0.146419	-4.70841	down-regulated	7.95259e-279	0	nc.Mo			DC_CR3	0.682359	-0.475084		Pro.NKT_CR3	0.484835	-0.277879	-0.217016
	lable_CRvsPD	Set1	Set2	Set3	Set4	Set5			MPP7	0.579101	0.022486	-4.68672	down-regulated	1.03974e-92	5.87529e-202	nc.Mo			DC_PD1	-0.58086	-0.291943		Pro.NKT_PD1	-0.0791606	-0.666217	0.30067
	nc.Mo	0.0379705	0.069716	-0.564646	0.963598	-0.287141			TYW1B	0.32235	0.01288	-4.64542	down-regulated	5.49227e-63	5.28893e-138	nc.Mo			DC_PD2	-0.176515	0.177026		Pro.NKT_PD2	-0.287713	-0.372217	0.320461
	iMo	0.313449	0.137014	-0.233859	0.632826	0.49859			BCAS3	2.28368	0.0927188	-4.62236	down-regulated	2.99745e-205	0	nc.Mo							NK_CR1	0.494361	-0.601978	-0.316636
	cMo	1.00446	0.209287	-0.210818	1.71165	-0.515816			PLCB1	0.92445	0.0377978	-4.61222	down-regulated	1.88077e-54	3.69968e-113	nc.Mo							NK_CR2	0.44938	-0.587618	-0.266285
	DC	0.488835	0.0982911	-0.196185	1.06105	-0.417626			AMBRA1	1.16919	0.0486671	-4.58642	down-regulated	1.23878e-202	0	nc.Mo							NK_CR3	0.476055	-0.502425	-0.216676
	Pro.CD8.T	0.589454	0.651353	-0.138259	1.41503	-0.285897			SIPA1L3	1.36293	0.0573291	-4.5713	down-regulated	1.47073e-198	0	nc.Mo							NK_PD1	0.3141	-0.325567	0.330943
	CD8.T.TEM	0.200202	0.642215	-0.182079	1.44939	-0.560601			SCMH1	0.461402	0.0194549	-4.56782	down-regulated	8.32588e-70	2.97235e-150	nc.Mo							NK_PD2	0.366417	-0.0109068	0.355001
	CD8.T.TTNhi	0.0693674	0.705281	-0.146287	1.26104	-0.0714698			LINC02328	0.608142	0.0260144	-4.54703	down-regulated	5.01014e-94	5.03356e-203	nc.Mo
	Pro.NKT	0.506359	0.575435	-0.160239	1.01817	-0.53171			WWOX	1.68648	0.0725152	-4.53959	down-regulated	2.26461e-109	1.46223e-225	nc.Mo		Figure 7f
	NK	0.488489	0.135797	-0.419381	0.593076	-0.609257			SNED1	1.29965	0.0569969	-4.51109	down-regulated	5.39879e-103	4.26654e-216	nc.Mo			group	sample	gene	mean CT	gene	CT	delta CT	delta-delat CT	fold change	mean FC
	CD4	-0.103868	0.131563	-0.421799	0.230995	-0.437748			ARHGAP15	5.79705	0.254953	-4.50702	down-regulated	3.7671e-284	0	nc.Mo			PD	Sample 1	GAPDH	21.7786	CBLB	22.3662	0.587557	-1.13244	2.1923
									GAB2	5.86023	0.258806	-4.50101	down-regulated	4.33176e-301	0	nc.Mo				Sample 1	GAPDH	21.7786	CBLB	22.3583	0.579672	-1.14033	2.20431
									FBN2	0.760499	0.0337041	-4.49595	down-regulated	3.11485e-103	3.07397e-223	nc.Mo				Sample 1	GAPDH	21.7786	CBLB	22.3234	0.544773	-1.17523	2.25828	2.2183
									NHSL1	0.554616	0.0246438	-4.4922	down-regulated	2.45673e-68	1.32221e-145	nc.Mo			SD	Sample 2	GAPDH	23.0044	CBLB	25.7014	2.69698	0.976983	0.508041
									SCFD2	0.643696	0.0286374	-4.49041	down-regulated	8.67913e-94	8.6826e-203	nc.Mo				Sample 2	GAPDH	23.0044	CBLB	25.6366	2.63224	0.91224	0.531359
									PAN3	5.49205	0.244356	-4.49029	down-regulated	5.95286e-302	0	nc.Mo				Sample 2	GAPDH	23.0044	CBLB	25.7997	2.79529	1.07529	0.474576	0.504659
									PHLPP1	0.686176	0.0306865	-4.4829	down-regulated	4.57225e-94	2.65781e-202	nc.Mo			PD	Sample 3	GAPDH	20.7636	CBLB	22.2	1.43641	-0.283589	1.21722
									ARL15	2.31659	0.105405	-4.458	down-regulated	8.37758e-192	0	nc.Mo				Sample 3	GAPDH	20.7636	CBLB	22.0785	1.31494	-0.405061	1.32414
									TBC1D8	3.40727	0.155533	-4.45333	down-regulated	2.20586e-256	0	nc.Mo				Sample 3	GAPDH	20.7636	CBLB	22.2882	1.52468	-0.195317	1.14498	1.22878
									IMMP2L	1.15861	0.0530106	-4.44997	down-regulated	2.82338e-101	3.08352e-212	nc.Mo			PD	Sample 8	GAPDH	19.4519	CBLB	21.6182	2.16632	0.446315	0.733915
									CDKAL1	2.36145	0.108453	-4.44453	down-regulated	8.08321e-236	0	nc.Mo				Sample 8	GAPDH	19.4519	CBLB	21.6052	2.15332	0.433316	0.740557
									SPIDR	2.56824	0.119907	-4.4208	down-regulated	3.2077e-241	0	nc.Mo				Sample 8	GAPDH	19.4519	CBLB	21.6736	2.22165	0.501653	0.706297	0.726923
									PTBP2	1.89135	0.0885228	-4.41722	down-regulated	3.62525e-237	0	nc.Mo			CR	Sample 9	GAPDH	20.0947	CBLB	22.5446	2.44992	0.729924	0.602935
									HIF1A-AS3	0.29065	0.0141111	-4.36438	down-regulated	4.73575e-67	2.99177e-147	nc.Mo				Sample 9	GAPDH	20.0947	CBLB	22.5608	2.46606	0.746061	0.596229
									LRMDA	4.25092	0.207316	-4.35787	down-regulated	2.53025e-230	0	nc.Mo				Sample 9	GAPDH	20.0947	CBLB	22.5848	2.49015	0.770147	0.586358	0.595174
									CAMKMT	0.642608	0.0319561	-4.32977	down-regulated	4.29295e-74	2.21052e-157	nc.Mo			CR	Sample 4	GAPDH	16.6457	CBLB	22.1279	5.48226	3.76226	0.0736965
									FHIT	0.671875	0.0336254	-4.32057	down-regulated	1.26158e-51	3.84789e-106	nc.Mo				Sample 4	GAPDH	16.6457	CBLB	22.218	5.57237	3.85237	0.0692342
									VWA8	0.949479	0.0478045	-4.31192	down-regulated	1.11825e-141	2.30436e-308	nc.Mo				Sample 4	GAPDH	16.6457	CBLB	22.1518	5.50616	3.78616	0.0724856	0.0718054
									PEX14	0.5656	0.0285563	-4.3079	down-regulated	1.03061e-112	4.18378e-246	nc.Mo			CR	Sample 5	GAPDH	18.5349	CBLB	24.4277	5.89276	4.17276	0.0554464
									EIF2AK3	0.485785	0.0250492	-4.27748	down-regulated	5.67861e-89	2.10798e-193	nc.Mo				Sample 5	GAPDH	18.5349	CBLB	24.5173	5.98237	4.26237	0.0521072
									CROCC	0.288857	0.0150684	-4.26076	down-regulated	1.44214e-74	7.71008e-165	nc.Mo				Sample 5	GAPDH	18.5349	CBLB	24.4306	5.89574	4.17574	0.0553321	0.0542952
									SMURF1	1.99012	0.11087	-4.16592	down-regulated	3.73683e-222	0	nc.Mo			CR	Sample 6	GAPDH	19.9667	CBLB	23.5564	3.58965	1.86965	0.273639
									AHCYL2	0.888146	0.050188	-4.14538	down-regulated	7.88871e-107	2.54804e-226	nc.Mo				Sample 6	GAPDH	19.9667	CBLB	23.6905	3.72383	2.00383	0.249337
									CDK14	0.551748	0.0313867	-4.13579	down-regulated	1.71227e-72	2.65951e-155	nc.Mo				Sample 6	GAPDH	19.9667	CBLB	23.6694	3.70271	1.98271	0.253013	0.258663
									COP1	5.90102	0.339145	-4.12099	down-regulated	2.68692e-297	0	nc.Mo			CR	Sample 7	GAPDH	19.5638	CBLB	22.524	2.96015	1.24015	0.423328
									ATP9B	2.40185	0.138166	-4.11968	down-regulated	6.96081e-251	0	nc.Mo				Sample 7	GAPDH	19.5638	CBLB	22.525	2.96118	1.24118	0.423028
									PPP1R16B	0.400846	0.0230892	-4.11776	down-regulated	1.81115e-66	2.05001e-143	nc.Mo				Sample 7	GAPDH	19.5638	CBLB	22.517	2.95313	1.23313	0.425393	0.423916
									SIPA1L1	8.58888	0.494779	-4.11761	down-regulated	6.46166e-294	0	nc.Mo
									RFX7	1.16235	0.0676817	-4.10213	down-regulated	1.51988e-152	0	nc.Mo
									TEC	0.544283	0.032199	-4.07927	down-regulated	1.05484e-91	1.97701e-198	nc.Mo
									CENPP	0.54529	0.03243	-4.07162	down-regulated	1.49553e-64	3.64575e-136	nc.Mo
									RFX3	0.804357	0.0484558	-4.05309	down-regulated	5.75654e-117	4.44792e-252	nc.Mo
									ATP10A	0.495253	0.0301362	-4.0386	down-regulated	4.57698e-77	1.80607e-164	nc.Mo
									BTRC	0.600713	0.0366224	-4.03588	down-regulated	2.35106e-99	5.35726e-216	nc.Mo
									DNHD1	0.205808	0.0126714	-4.02166	down-regulated	7.44768e-52	1.39363e-112	nc.Mo
									TSNARE1	0.324573	0.0200135	-4.0195	down-regulated	5.00166e-72	9.75236e-157	nc.Mo
									AOPEP	0.483401	0.0300603	-4.00729	down-regulated	4.57385e-65	1.65856e-137	nc.Mo
									ZFAND3	7.82758	0.487519	-4.00504	down-regulated	2.35536e-299	0	nc.Mo
									SIK3	7.31503	0.456912	-4.00088	down-regulated	7.40253e-297	0	nc.Mo
									RPS6KA2	0.529606	0.0333573	-3.98884	down-regulated	5.7559e-95	1.39505e-208	nc.Mo
									CLASP1	1.35523	0.0853618	-3.98881	down-regulated	5.99475e-190	0	nc.Mo
									ARHGAP24	0.692889	0.0440838	-3.9743	down-regulated	6.9774e-71	1.11325e-148	nc.Mo
									SSBP2	2.18923	0.139763	-3.96937	down-regulated	9.77692e-200	0	nc.Mo
									SUFU	0.636538	0.0412869	-3.94649	down-regulated	6.13268e-112	2.87091e-243	nc.Mo
									CHST11	5.52564	0.363769	-3.92505	down-regulated	9.35934e-284	0	nc.Mo
									FOSB	0.755637	0.0499773	-3.91835	down-regulated	9.70911e-115	3.64985e-248	nc.Mo
									NOCT	0.465	0.0308058	-3.91595	down-regulated	6.03775e-83	8.03135e-180	nc.Mo
									DLEU2	3.55268	0.238256	-3.89832	down-regulated	1.1955e-244	0	nc.Mo
									MAP3K5	2.06741	0.138759	-3.89718	down-regulated	2.82005e-212	0	nc.Mo
									CHKA	2.26146	0.151891	-3.89615	down-regulated	4.81842e-232	0	nc.Mo
									ADAMTSL4-AS1	0.971221	0.0656493	-3.88695	down-regulated	3.58449e-139	8.83393e-303	nc.Mo
									EXOC6B	0.658233	0.0452535	-3.8625	down-regulated	5.31912e-87	1.49624e-185	nc.Mo
									PDE4B	2.63533	0.181204	-3.8623	down-regulated	1.19191e-163	0	nc.Mo
									GAB1	1.16962	0.0805161	-3.86062	down-regulated	1.23618e-158	0	nc.Mo
									RNGTT	1.61844	0.112117	-3.85152	down-regulated	1.48979e-194	0	nc.Mo
									LINC01004	0.260574	0.0181285	-3.84536	down-regulated	6.59871e-57	1.40805e-123	nc.Mo
									FOXO1	5.21204	0.365606	-3.83349	down-regulated	6.56264e-267	0	nc.Mo
									LINC02649	0.512913	0.0359815	-3.83339	down-regulated	2.25514e-75	1.19667e-161	nc.Mo
									MRTFA	2.21875	0.158704	-3.80533	down-regulated	2.27816e-229	0	nc.Mo
									PDE8A	2.22898	0.159499	-3.80476	down-regulated	4.04061e-236	0	nc.Mo
									SLC22A15	0.702794	0.0504789	-3.79935	down-regulated	6.0602e-112	4.402e-242	nc.Mo
									TCF12	3.42351	0.246643	-3.79498	down-regulated	1.24286e-247	0	nc.Mo
									PIK3R5	3.12549	0.226492	-3.78655	down-regulated	6.22966e-263	0	nc.Mo
									SPRED2	0.314799	0.0228245	-3.78578	down-regulated	4.67912e-51	1.32051e-108	nc.Mo
									CDR2	0.753812	0.0549394	-3.77829	down-regulated	3.17696e-98	2.95672e-209	nc.Mo
									KDM6A	3.05959	0.223005	-3.77819	down-regulated	1.38654e-255	0	nc.Mo
									RTTN	0.258988	0.0189702	-3.77108	down-regulated	6.36381e-51	1.30035e-109	nc.Mo
									NRF1	1.08884	0.0800041	-3.76658	down-regulated	1.1953e-161	0	nc.Mo
									TRAPPC9	1.75784	0.129337	-3.76459	down-regulated	5.49399e-192	0	nc.Mo
									TASP1	0.396698	0.0292865	-3.75973	down-regulated	1.03738e-61	1.27811e-130	nc.Mo
									XPR1	1.66489	0.12296	-3.75917	down-regulated	9.48535e-194	0	nc.Mo
									ANTXR2	1.88393	0.139397	-3.75647	down-regulated	7.84885e-193	0	nc.Mo
									RPTOR	0.606736	0.0450501	-3.75147	down-regulated	2.59413e-122	6.79647e-270	nc.Mo
									GPHN	0.528563	0.0395774	-3.73933	down-regulated	1.01951e-59	4.04588e-125	nc.Mo
									VPS13B	3.63841	0.274218	-3.72991	down-regulated	1.11761e-255	0	nc.Mo
									EFCAB2	0.35943	0.027324	-3.71747	down-regulated	2.37659e-73	1.61234e-157	nc.Mo
									FAM20A	1.98764	0.151289	-3.71568	down-regulated	1.02007e-203	0	nc.Mo
									ZNF611	0.295853	0.0225344	-3.71468	down-regulated	2.19147e-62	1.79162e-135	nc.Mo
									TRAF3	2.86461	0.219894	-3.70346	down-regulated	8.56189e-230	0	nc.Mo
									CRADD	0.488224	0.0376264	-3.69773	down-regulated	3.37789e-57	1.57186e-119	nc.Mo
									TYW1	0.634967	0.0491587	-3.69116	down-regulated	6.27292e-106	1.53903e-229	nc.Mo
									DPYD	10.2145	0.800768	-3.67309	down-regulated	5.84173e-291	0	nc.Mo
									USP20	0.285366	0.0224208	-3.6699	down-regulated	7.25193e-64	4.28137e-138	nc.Mo
									DOCK4	0.850067	0.0669601	-3.6662	down-regulated	6.22349e-64	1.13137e-130	nc.Mo
									MAST2	0.279011	0.0222451	-3.64876	down-regulated	4.22918e-52	1.584e-111	nc.Mo
									COG5	2.67858	0.213978	-3.64593	down-regulated	2.4248e-239	0	nc.Mo
									CPEB3	0.900299	0.0719832	-3.64467	down-regulated	2.14109e-115	2.95665e-246	nc.Mo
									NCOA2	6.35433	0.51132	-3.63544	down-regulated	5.96907e-277	0	nc.Mo
									NT5C2	3.58809	0.28918	-3.63318	down-regulated	8.69335e-270	0	nc.Mo
									SIMC1	0.390257	0.0316507	-3.62411	down-regulated	1.54679e-68	2.93134e-147	nc.Mo
									ANKRD6	0.367804	0.029896	-3.62091	down-regulated	5.65683e-49	2.8437e-103	nc.Mo
									CLASP2	1.62017	0.131723	-3.62057	down-regulated	1.04774e-189	0	nc.Mo
									DISC1	1.50674	0.124163	-3.60113	down-regulated	1.90873e-154	0	nc.Mo
									KLHL2	2.20412	0.181969	-3.59844	down-regulated	2.55734e-222	0	nc.Mo
									SLC8A1-AS1	0.710288	0.05909	-3.58742	down-regulated	1.55258e-118	8.05676e-259	nc.Mo
									KLF12	0.602076	0.0508337	-3.56609	down-regulated	3.77205e-59	2.82389e-122	nc.Mo
									FER	0.420098	0.035691	-3.55709	down-regulated	4.05713e-48	2.26436e-99	nc.Mo
									RAP1GAP2	3.15405	0.269153	-3.55071	down-regulated	2.33709e-238	0	nc.Mo
									ZHX2	0.289734	0.0247492	-3.54927	down-regulated	4.5732e-52	2.85202e-111	nc.Mo
									SLC23A2	1.02369	0.0879891	-3.54031	down-regulated	6.23971e-152	0	nc.Mo
									TRAF3IP2-AS1	0.348327	0.0299537	-3.53964	down-regulated	4.56493e-50	4.69739e-105	nc.Mo
									HLCS	0.391491	0.0336815	-3.53895	down-regulated	7.88033e-57	4.16632e-120	nc.Mo
									KLHL22	0.298344	0.0257247	-3.53575	down-regulated	6.37188e-61	3.25058e-131	nc.Mo
									FAF1	2.52087	0.217905	-3.53215	down-regulated	7.46297e-218	0	nc.Mo
									PCCA	1.73659	0.150174	-3.53155	down-regulated	3.05939e-181	0	nc.Mo
									STK3	1.22105	0.105968	-3.52643	down-regulated	1.7837e-132	1.7062e-278	nc.Mo
									PLA2G4A	0.34259	0.0298917	-3.51867	down-regulated	1.28532e-50	5.63609e-107	nc.Mo
									LIN52	0.314456	0.027569	-3.51174	down-regulated	1.08703e-53	3.30566e-114	nc.Mo
									EXT1	1.83246	0.162411	-3.49605	down-regulated	1.24212e-136	5.12637e-275	nc.Mo
									INVS	0.438688	0.0389929	-3.49191	down-regulated	1.45785e-46	5.38413e-96	nc.Mo
									WDR20	0.974227	0.086943	-3.48612	down-regulated	6.72497e-153	0	nc.Mo
									ERC1	1.57328	0.141551	-3.47438	down-regulated	4.05679e-156	0	nc.Mo
									RIC1	3.1376	0.283392	-3.46879	down-regulated	3.18026e-248	0	nc.Mo
									CCDC26	0.639962	0.0579677	-3.46466	down-regulated	1.04718e-40	3.18899e-81	nc.Mo
									LARS2	0.361796	0.0328069	-3.4631	down-regulated	1.18051e-68	7.16285e-148	nc.Mo
									FBXW7	5.67204	0.516322	-3.45752	down-regulated	4.33485e-263	0	nc.Mo
									CPNE8	1.22438	0.111534	-3.4565	down-regulated	1.88887e-152	0	nc.Mo
									MAP2K4	1.28414	0.118256	-3.44082	down-regulated	6.69379e-180	0	nc.Mo
									ZSWIM6	3.49547	0.323319	-3.43446	down-regulated	1.28511e-219	0	nc.Mo
									STIM1	3.02826	0.280195	-3.43399	down-regulated	9.43387e-234	0	nc.Mo
									XPO4	1.36979	0.126951	-3.43161	down-regulated	1.02385e-185	0	nc.Mo
									ITSN1	1.16661	0.108164	-3.43103	down-regulated	1.95989e-120	7.16217e-249	nc.Mo
									KDM4C	2.21709	0.205685	-3.43016	down-regulated	1.05296e-222	0	nc.Mo
									NFAT5	5.47951	0.508554	-3.42957	down-regulated	4.59369e-257	0	nc.Mo
									LMBR1	1.37006	0.127748	-3.42287	down-regulated	2.04914e-176	0	nc.Mo
									SMAD3	1.81354	0.169251	-3.42157	down-regulated	2.0203e-177	0	nc.Mo
									FAM222B	0.634424	0.0592953	-3.41946	down-regulated	1.46001e-88	1.02274e-187	nc.Mo
									FBXL17	1.36713	0.127956	-3.41744	down-regulated	1.0837e-126	5.2611e-262	nc.Mo
									TMEM62	0.57635	0.0544963	-3.40271	down-regulated	3.32061e-98	1.46934e-211	nc.Mo
									LINC02384	1.02066	0.0967266	-3.39944	down-regulated	2.9931e-138	1.88991e-298	nc.Mo
									CDK17	1.44981	0.137877	-3.39442	down-regulated	1.54939e-185	0	nc.Mo
									ARIH1	3.11875	0.296737	-3.39371	down-regulated	5.76674e-240	0	nc.Mo
									TMTC2	0.891976	0.0849487	-3.39234	down-regulated	4.41054e-88	1.14571e-183	nc.Mo
									GPR89A	0.234034	0.022297	-3.3918	down-regulated	5.45576e-48	1.91134e-101	nc.Mo
									ANKRD27	0.507955	0.048485	-3.38909	down-regulated	4.99075e-95	1.54716e-205	nc.Mo
									WDR7	1.16605	0.111757	-3.38319	down-regulated	1.71493e-137	1.05292e-293	nc.Mo
									GMDS	0.863399	0.0828594	-3.38129	down-regulated	7.79488e-94	9.39849e-196	nc.Mo
									SUMF1	1.81198	0.174619	-3.37529	down-regulated	9.10189e-150	2.59102e-304	nc.Mo
									SAP130	0.993805	0.0958717	-3.37379	down-regulated	8.24748e-151	0	nc.Mo
									SBF2	6.46042	0.624997	-3.36971	down-regulated	2.03411e-270	0	nc.Mo
									CAMK1D	5.92151	0.573102	-3.3691	down-regulated	1.25489e-268	0	nc.Mo
									DGKG	0.463858	0.04506	-3.36376	down-regulated	1.72436e-76	2.67891e-164	nc.Mo
									TRIM62	0.29505	0.028663	-3.3637	down-regulated	4.80666e-63	1.39534e-135	nc.Mo
									SRPK2	3.45096	0.3369	-3.3566	down-regulated	2.45022e-227	0	nc.Mo
									UTY	2.36898	0.231318	-3.35632	down-regulated	7.47782e-225	0	nc.Mo
									MINDY3	1.01846	0.0994942	-3.35563	down-regulated	1.65786e-144	0	nc.Mo
									SLC2A13	0.488801	0.0481443	-3.34381	down-regulated	4.06147e-67	6.46338e-141	nc.Mo
									SNX9	5.67425	0.55971	-3.34168	down-regulated	2.47216e-270	0	nc.Mo
									SLC9A9	2.69909	0.268626	-3.3288	down-regulated	2.06299e-206	0	nc.Mo
									SLC39A11	1.53432	0.152731	-3.32854	down-regulated	2.237e-162	0	nc.Mo
									DHX34	0.367676	0.0366294	-3.32736	down-regulated	1.15717e-71	5.72885e-154	nc.Mo
									ACACA	0.449268	0.0460143	-3.28742	down-regulated	1.7254e-67	5.20176e-143	nc.Mo
									EXOC4	3.27614	0.336135	-3.28489	down-regulated	9.11175e-215	0	nc.Mo
									RLF	1.78179	0.182859	-3.28452	down-regulated	3.09383e-202	0	nc.Mo
									TVP23C	0.208146	0.0213626	-3.28443	down-regulated	6.0921e-48	8.41062e-103	nc.Mo
									CRACR2A	0.349351	0.0360123	-3.27812	down-regulated	4.55868e-65	1.42632e-139	nc.Mo
									STAG1	2.76257	0.284833	-3.27782	down-regulated	8.4217e-225	0	nc.Mo
									RABGEF1	1.52394	0.157248	-3.27669	down-regulated	8.1878e-188	0	nc.Mo
									TAF2	0.862921	0.0890511	-3.27652	down-regulated	7.89842e-139	1.72527e-303	nc.Mo
									PPM1D	0.60548	0.0627132	-3.27124	down-regulated	2.78109e-98	7.46344e-213	nc.Mo
									ATG16L1	0.839024	0.0871762	-3.26671	down-regulated	1.28666e-124	1.03103e-269	nc.Mo
									UST	0.354681	0.0373031	-3.24916	down-regulated	1.26979e-47	3.42224e-99	nc.Mo
									SPIRE1	0.500759	0.052818	-3.24502	down-regulated	1.05147e-78	5.42935e-168	nc.Mo
									ZNF438	0.922131	0.0972683	-3.24493	down-regulated	4.01849e-102	1.21524e-214	nc.Mo
									PPP1R12B	0.757713	0.079927	-3.2449	down-regulated	3.94249e-95	1.04341e-201	nc.Mo
									R3HCC1L	1.6256	0.171817	-3.24204	down-regulated	1.27567e-185	0	nc.Mo
									MAML3	1.85565	0.197452	-3.23235	down-regulated	1.11384e-131	3.91428e-267	nc.Mo
									RNF111	1.52247	0.162824	-3.22502	down-regulated	2.72704e-191	0	nc.Mo
									STRN3	0.829155	0.0887088	-3.22449	down-regulated	1.07997e-112	4.13502e-241	nc.Mo
									PRMT3	0.457462	0.0493116	-3.21365	down-regulated	1.47326e-70	8.66894e-150	nc.Mo
									HERC3	1.9505	0.210318	-3.2132	down-regulated	2.61254e-202	0	nc.Mo
									GBF1	1.46537	0.159419	-3.20037	down-regulated	2.88799e-167	0	nc.Mo
									ZNRF2	1.89427	0.206164	-3.19978	down-regulated	4.52575e-184	0	nc.Mo
									MAPK8	1.36629	0.148756	-3.19925	down-regulated	3.70079e-131	1.34957e-272	nc.Mo
									PELI2	2.6283	0.286565	-3.1972	down-regulated	1.79975e-207	0	nc.Mo
									DCAF1	0.730187	0.0797934	-3.19392	down-regulated	2.1799e-114	2.06156e-245	nc.Mo
									ZNF407	1.37814	0.151359	-3.18668	down-regulated	1.70157e-138	4.48637e-289	nc.Mo
									MCU	0.583058	0.0641349	-3.18446	down-regulated	2.438e-73	5.44604e-153	nc.Mo
									RPS6KC1	1.40162	0.154281	-3.18346	down-regulated	6.99414e-152	0	nc.Mo
									UBAP1	1.90408	0.211572	-3.16987	down-regulated	6.60707e-196	0	nc.Mo
									NCOA5	0.380279	0.0422554	-3.16985	down-regulated	2.20564e-75	6.26566e-163	nc.Mo
									TNKS	1.23309	0.137569	-3.16406	down-regulated	1.06812e-154	0	nc.Mo
									HECTD4	1.1417	0.127559	-3.16195	down-regulated	2.06763e-154	0	nc.Mo
									ARHGAP26	4.24898	0.474732	-3.16193	down-regulated	6.83733e-232	0	nc.Mo
									MCM9	1.21335	0.135584	-3.16173	down-regulated	5.93885e-144	6.95802e-307	nc.Mo
									MIRLET7BHG	0.25306	0.0282893	-3.16115	down-regulated	7.83242e-57	1.1733e-122	nc.Mo
									DNMBP	0.880974	0.0985068	-3.1608	down-regulated	1.21944e-123	5.78037e-267	nc.Mo
									SLC9A8	1.08613	0.122105	-3.153	down-regulated	1.001e-151	0	nc.Mo
									FNDC3B	2.10969	0.237844	-3.14895	down-regulated	4.46335e-188	0	nc.Mo
									ATP11B	3.36075	0.379183	-3.14782	down-regulated	1.2759e-247	0	nc.Mo
									GTDC1	0.560431	0.0632761	-3.1468	down-regulated	6.81074e-69	4.5934e-143	nc.Mo
									DENND1A	3.58495	0.405901	-3.14275	down-regulated	1.10388e-218	0	nc.Mo
									TRERF1	0.416409	0.0476975	-3.12602	down-regulated	5.16525e-56	1.04743e-117	nc.Mo
									ATP8A1	0.731046	0.0840207	-3.12115	down-regulated	8.06101e-99	1.24645e-210	nc.Mo
									MOB3B	0.501381	0.0577474	-3.11808	down-regulated	1.38024e-65	5.31803e-137	nc.Mo
									ELMO1	2.20815	0.255034	-3.11407	down-regulated	1.84451e-169	0	nc.Mo
									NBAS	1.09588	0.126934	-3.10994	down-regulated	2.11819e-141	2.60389e-304	nc.Mo
									PRKCA	1.3359	0.155035	-3.10714	down-regulated	3.1669e-126	2.3217e-259	nc.Mo
									FAM120B	0.638724	0.0741612	-3.10646	down-regulated	2.42061e-103	7.15799e-222	nc.Mo
									ITFG1	2.70103	0.31439	-3.10288	down-regulated	2.4034e-190	0	nc.Mo
									WDPCP	0.70382	0.0822076	-3.09786	down-regulated	6.38696e-82	4.60795e-173	nc.Mo
									ATAD2B	2.76373	0.323225	-3.09601	down-regulated	4.42185e-210	0	nc.Mo
									PLCL2	2.95361	0.348819	-3.08193	down-regulated	1.42122e-216	0	nc.Mo
									FRS2	1.27617	0.151494	-3.07449	down-regulated	3.64214e-159	0	nc.Mo
									ATG7	1.87587	0.223201	-3.07114	down-regulated	5.712e-145	3.73076e-290	nc.Mo
									ANKRD13C	0.590742	0.070334	-3.07023	down-regulated	1.90872e-94	7.5663e-204	nc.Mo
									UBE2E2	3.13644	0.374201	-3.06725	down-regulated	9.9394e-184	0	nc.Mo
									STK39	0.55489	0.0663386	-3.06428	down-regulated	2.28937e-69	6.19053e-146	nc.Mo
									FRY	2.42206	0.290094	-3.06164	down-regulated	6.28596e-179	0	nc.Mo
									ANKS1A	1.29586	0.155317	-3.06063	down-regulated	2.69542e-144	1.13724e-304	nc.Mo
									ZNF708	0.523898	0.0628143	-3.06012	down-regulated	4.7571e-90	2.12146e-193	nc.Mo
									LINC00278	0.694186	0.0834476	-3.05638	down-regulated	3.7598e-88	7.04001e-188	nc.Mo
									MICU2	2.2704	0.272978	-3.05609	down-regulated	1.88747e-197	0	nc.Mo
									DOP1A	0.698778	0.0841598	-3.05363	down-regulated	2.70204e-97	6.60688e-207	nc.Mo
									RFX2	0.526313	0.0634497	-3.05224	down-regulated	8.11735e-63	1.41493e-131	nc.Mo
									BTAF1	1.40276	0.169557	-3.04843	down-regulated	5.04356e-171	0	nc.Mo
									SMURF2	0.760021	0.091902	-3.04787	down-regulated	2.93337e-103	5.34158e-220	nc.Mo
									SCAPER	0.767099	0.0933061	-3.03937	down-regulated	1.50793e-86	3.16109e-181	nc.Mo
									SETBP1	1.64411	0.200442	-3.03604	down-regulated	1.61939e-138	2.55416e-287	nc.Mo
									ZBTB16	0.977111	0.11916	-3.03563	down-regulated	8.1411e-82	1.24117e-170	nc.Mo
									SEC24B	1.69407	0.206957	-3.03309	down-regulated	1.92571e-178	0	nc.Mo
									VAV2	0.86949	0.106299	-3.03205	down-regulated	3.36113e-126	6.08887e-273	nc.Mo
									SIK2	0.319914	0.0391789	-3.02953	down-regulated	1.44633e-45	4.17817e-95	nc.Mo
									ALKBH8	0.245961	0.0301669	-3.02739	down-regulated	5.1984e-50	1.5485e-106	nc.Mo
									TMEM131L	2.47623	0.304872	-3.02187	down-regulated	5.82959e-190	0	nc.Mo
									GALNT7	1.3923	0.171441	-3.02168	down-regulated	9.98331e-142	3.22838e-297	nc.Mo
									SLC8A1	12.2592	1.51545	-3.01605	down-regulated	9.22939e-254	0	nc.Mo
									PUM2	3.29326	0.40802	-3.0128	down-regulated	3.77343e-236	0	nc.Mo
									KLHL20	0.623368	0.0772358	-3.01274	down-regulated	2.1222e-96	2.96445e-206	nc.Mo
									RAPGEF1	5.66991	0.704104	-3.00946	down-regulated	2.58393e-256	0	nc.Mo
									PBX3	2.1331	0.26604	-3.00324	down-regulated	2.18381e-156	0	nc.Mo
									PIK3CD	2.31286	0.288481	-3.00313	down-regulated	2.61605e-194	0	nc.Mo
									HDAC9	1.96345	0.246085	-2.99616	down-regulated	8.22507e-101	2.31529e-194	nc.Mo
									NLK	0.670803	0.0843841	-2.99084	down-regulated	3.26517e-81	1.76837e-170	nc.Mo
									WWP2	3.30129	0.415553	-2.98993	down-regulated	1.61262e-238	0	nc.Mo
									NSMCE2	1.10376	0.139196	-2.98724	down-regulated	4.93265e-93	4.39219e-189	nc.Mo
									HERC1	3.90389	0.492854	-2.98568	down-regulated	2.09639e-227	0	nc.Mo
									ENTPD1-AS1	0.357499	0.0451769	-2.98428	down-regulated	2.83988e-55	3.12779e-116	nc.Mo
									SPPL3	2.51719	0.318263	-2.98352	down-regulated	1.91375e-199	0	nc.Mo
									PRIM2	0.409696	0.0518516	-2.9821	down-regulated	1.00456e-51	4.4001e-107	nc.Mo
									VTI1A	2.31708	0.293405	-2.98134	down-regulated	1.31457e-178	0	nc.Mo
									DYRK1A	3.40546	0.431374	-2.98084	down-regulated	8.53184e-215	0	nc.Mo
									AUH	0.387029	0.0491535	-2.97707	down-regulated	4.50576e-69	7.95657e-148	nc.Mo
									PDE7A	0.480261	0.0612145	-2.97187	down-regulated	2.98665e-71	4.05101e-152	nc.Mo
									PPM1L	3.04399	0.388781	-2.96893	down-regulated	1.47376e-171	0	nc.Mo
									MAP4K3	0.686148	0.0876789	-2.96822	down-regulated	1.6449e-97	6.42874e-209	nc.Mo
									RYK	1.62864	0.208517	-2.96543	down-regulated	1.34445e-178	0	nc.Mo
									RIPK1	0.886435	0.113802	-2.96149	down-regulated	1.61302e-135	9.02405e-293	nc.Mo
									PIK3R4	0.309466	0.0398323	-2.95777	down-regulated	1.6487e-53	3.7154e-113	nc.Mo
									ATL2	0.840768	0.10827	-2.95707	down-regulated	3.03404e-133	1.7504e-291	nc.Mo
									PPP3CC	0.840929	0.108341	-2.9564	down-regulated	8.43664e-128	7.61214e-279	nc.Mo
									BTBD10	0.607377	0.0784947	-2.95193	down-regulated	4.99807e-85	9.98458e-181	nc.Mo
									LANCL2	0.556138	0.0718811	-2.95176	down-regulated	3.15604e-83	1.94571e-177	nc.Mo
									SCAF8	1.86824	0.242224	-2.94727	down-regulated	2.35997e-186	0	nc.Mo
									TIAM2	0.476711	0.0619737	-2.94339	down-regulated	1.37739e-75	2.81282e-162	nc.Mo
									AGTPBP1	4.37355	0.570746	-2.93788	down-regulated	5.0026e-232	0	nc.Mo
									NCOA1	4.05174	0.530362	-2.93349	down-regulated	3.40022e-229	0	nc.Mo
									DLEU1	0.507778	0.0664827	-2.93315	down-regulated	5.41997e-81	9.88268e-174	nc.Mo
									SLMAP	2.1201	0.278297	-2.92944	down-regulated	6.8054e-184	0	nc.Mo
									DENND4C	0.808099	0.106105	-2.92904	down-regulated	1.25188e-104	4.62956e-221	nc.Mo
									KMT2C	7.86221	1.03329	-2.92769	down-regulated	4.86353e-267	0	nc.Mo
									STXBP5	0.789248	0.103779	-2.92696	down-regulated	2.48333e-111	3.8741e-240	nc.Mo
									SREBF2	1.10172	0.145474	-2.92092	down-regulated	1.30902e-122	9.75784e-259	nc.Mo
									ANKRD17	1.90618	0.251821	-2.92022	down-regulated	7.70111e-168	0	nc.Mo
									RPS6KA5	1.26284	0.166912	-2.91951	down-regulated	4.08047e-134	1.95359e-282	nc.Mo
									MBD5	1.24497	0.165209	-2.91374	down-regulated	5.46802e-106	9.75975e-217	nc.Mo
									CBLB	0.791822	0.105455	-2.90854	down-regulated	9.32887e-99	2.88594e-209	nc.Mo
									TDRD7	0.375023	0.0499555	-2.90826	down-regulated	2.26814e-70	1.47308e-151	nc.Mo
									SGMS1	0.923514	0.123649	-2.90088	down-regulated	8.16546e-99	2.7507e-205	nc.Mo
									P2RY8	0.801977	0.108019	-2.89228	down-regulated	2.98253e-90	2.60332e-190	nc.Mo
									ZBTB20	2.50361	0.337427	-2.89136	down-regulated	1.122e-148	4.12796e-292	nc.Mo
									ARFGEF2	1.49441	0.201473	-2.89092	down-regulated	6.17964e-167	0	nc.Mo
									GBE1	0.428619	0.0580249	-2.88495	down-regulated	1.55966e-60	2.69956e-127	nc.Mo
									CDYL	1.79668	0.243265	-2.88473	down-regulated	3.53762e-169	0	nc.Mo
									USPL1	0.625699	0.0847529	-2.88413	down-regulated	1.34255e-95	2.01919e-204	nc.Mo
									PPP3CA	4.43629	0.601401	-2.88295	down-regulated	8.59433e-215	0	nc.Mo
									RALGAPA2	1.44319	0.195716	-2.88243	down-regulated	6.5228e-136	3.35365e-285	nc.Mo
									FAM117B	2.92905	0.397613	-2.88099	down-regulated	7.54684e-199	0	nc.Mo
									PPFIBP2	0.600136	0.0815922	-2.87879	down-regulated	1.46084e-93	3.68342e-201	nc.Mo
									HS2ST1	0.700966	0.0953507	-2.87803	down-regulated	3.48338e-79	4.63591e-166	nc.Mo
									RASA2	1.48156	0.201599	-2.87755	down-regulated	2.48201e-157	0	nc.Mo
									USP25	2.86555	0.390269	-2.87627	down-regulated	9.42914e-202	0	nc.Mo
									DIAPH2	5.42808	0.743029	-2.86895	down-regulated	7.55881e-233	0	nc.Mo
									RAP2C-AS1	0.382968	0.0524715	-2.86762	down-regulated	3.73629e-38	1.18412e-77	nc.Mo
									IQCB1	0.810715	0.11161	-2.86073	down-regulated	4.45865e-104	5.73158e-221	nc.Mo
									NPC1	0.47795	0.0658556	-2.85948	down-regulated	1.57706e-84	6.3415e-183	nc.Mo
									BRAF	2.12592	0.293024	-2.859	down-regulated	2.72679e-170	0	nc.Mo
									CDC27	1.34915	0.186134	-2.85764	down-regulated	1.10746e-163	0	nc.Mo
									ARID2	2.09171	0.288838	-2.85635	down-regulated	6.96206e-187	0	nc.Mo
									VPS54	0.709571	0.0979949	-2.85617	down-regulated	1.23072e-96	7.64738e-208	nc.Mo
									FCHSD2	1.64216	0.226891	-2.85553	down-regulated	5.73492e-133	8.06134e-272	nc.Mo
									MCTP2	1.30316	0.180545	-2.85159	down-regulated	2.44497e-125	2.49782e-266	nc.Mo
									FARP2	1.25456	0.174789	-2.8435	down-regulated	5.96977e-148	0	nc.Mo
									PPP3R1	3.4178	0.476505	-2.8425	down-regulated	1.00372e-212	0	nc.Mo
									MAP4K5	1.40656	0.196864	-2.8369	down-regulated	8.41443e-147	0	nc.Mo
									TRIO	1.70844	0.239771	-2.83295	down-regulated	4.14422e-163	0	nc.Mo
									GATAD2B	1.59305	0.224049	-2.8299	down-regulated	1.19593e-157	0	nc.Mo
									ESYT2	1.59591	0.224523	-2.82944	down-regulated	3.36432e-168	0	nc.Mo
									THADA	0.830855	0.117007	-2.82801	down-regulated	8.49848e-102	1.28673e-215	nc.Mo
									GRK5	0.478379	0.0678261	-2.81824	down-regulated	8.06656e-60	6.06073e-125	nc.Mo
									PEAK1	0.342166	0.0485175	-2.81812	down-regulated	1.00154e-41	6.63987e-86	nc.Mo
									MTMR1	0.509864	0.0725581	-2.81291	down-regulated	1.16369e-79	3.3543e-170	nc.Mo
									THUMPD2	0.595422	0.0850975	-2.80672	down-regulated	3.97325e-88	3.10084e-188	nc.Mo
									FOXJ3	1.57447	0.225175	-2.80575	down-regulated	1.57099e-164	0	nc.Mo
									PHTF1	0.321467	0.0459979	-2.80503	down-regulated	5.92059e-53	8.12902e-112	nc.Mo
									TBK1	1.81232	0.259372	-2.80474	down-regulated	7.47468e-186	0	nc.Mo
									DHX35	0.597922	0.0857426	-2.80187	down-regulated	2.5744e-104	1.20421e-227	nc.Mo
									KIF13B	1.51438	0.217235	-2.80139	down-regulated	8.63611e-152	0	nc.Mo
									EHMT1	1.44511	0.20747	-2.8002	down-regulated	5.69621e-162	0	nc.Mo
									TBC1D23	0.953404	0.137003	-2.79888	down-regulated	1.55865e-136	6.64755e-297	nc.Mo
									FOXK2	0.82473	0.118578	-2.79808	down-regulated	2.26129e-114	7.73412e-245	nc.Mo
									LRBA	1.14662	0.165008	-2.79677	down-regulated	4.21929e-109	9.04612e-225	nc.Mo
									MAP3K14	0.8805	0.126907	-2.79455	down-regulated	3.94994e-113	6.96107e-243	nc.Mo
									FTO	0.729969	0.105349	-2.79266	down-regulated	8.33639e-86	3.77554e-181	nc.Mo
									CBFA2T2	0.829911	0.120313	-2.78616	down-regulated	1.55909e-95	2.54051e-202	nc.Mo
									RNF38	2.53091	0.367142	-2.78525	down-regulated	1.94898e-197	0	nc.Mo
									UBAC2	1.84316	0.267755	-2.7832	down-regulated	4.71864e-171	0	nc.Mo
									EIF4G3	1.30658	0.190876	-2.77509	down-regulated	1.35715e-116	8.82964e-239	nc.Mo
									ABCC4	0.463698	0.0677434	-2.77503	down-regulated	5.50579e-61	2.02229e-127	nc.Mo
									TRAK1	2.20218	0.321813	-2.77463	down-regulated	1.02895e-187	0	nc.Mo
									GMDS-DT	0.385613	0.0564776	-2.7714	down-regulated	6.60689e-40	3.1533e-81	nc.Mo
									DENND4A	1.04246	0.152953	-2.76883	down-regulated	4.4838e-109	9.27052e-229	nc.Mo
									MAML2	1.22936	0.180446	-2.76826	down-regulated	9.06912e-78	2.68814e-154	nc.Mo
									TBC1D5	3.31779	0.488099	-2.76497	down-regulated	1.37907e-183	0	nc.Mo
									MEF2A	4.01352	0.591048	-2.76352	down-regulated	2.92104e-229	0	nc.Mo
									TPK1	1.18925	0.175167	-2.76325	down-regulated	1.12693e-109	1.93042e-228	nc.Mo
									TBC1D22A	3.33554	0.491585	-2.76241	down-regulated	5.3712e-219	0	nc.Mo
									ADK	5.25233	0.774119	-2.76233	down-regulated	2.82571e-216	0	nc.Mo
									AHCTF1	1.73864	0.256275	-2.76219	down-regulated	2.50142e-173	0	nc.Mo
									UVRAG	2.68028	0.395163	-2.76186	down-regulated	1.1743e-207	0	nc.Mo
									LDLRAD4	0.910659	0.134354	-2.76087	down-regulated	5.34367e-103	5.38975e-219	nc.Mo
									ARMH3	1.42696	0.210961	-2.75789	down-regulated	1.00072e-156	0	nc.Mo
									MACO1	0.966602	0.142904	-2.75787	down-regulated	1.52693e-122	1.25967e-262	nc.Mo
									GRK3	7.68506	1.14091	-2.75187	down-regulated	3.71236e-265	0	nc.Mo
									FARS2	0.619448	0.0920167	-2.75102	down-regulated	4.12357e-81	1.56884e-171	nc.Mo
									ERO1B	0.335636	0.0498613	-2.7509	down-regulated	1.37352e-52	2.0463e-110	nc.Mo
									SOS1	1.58824	0.236691	-2.74635	down-regulated	4.93938e-140	4.91882e-292	nc.Mo
									CDC42SE2	6.38763	0.953658	-2.74374	down-regulated	1.05848e-247	0	nc.Mo
									LCORL	1.4926	0.223831	-2.73734	down-regulated	3.23851e-144	1.06139e-302	nc.Mo
									GFPT1	0.578493	0.0869316	-2.73435	down-regulated	2.09719e-85	5.90537e-183	nc.Mo
									CLEC16A	0.588785	0.0885066	-2.73388	down-regulated	1.41864e-84	2.43796e-180	nc.Mo
									TMEM39A	0.284868	0.0428898	-2.73159	down-regulated	1.16291e-54	4.77864e-116	nc.Mo
									PDE3B	0.660195	0.0994194	-2.73129	down-regulated	3.47218e-63	2.16888e-130	nc.Mo
									XRRA1	0.535405	0.0807092	-2.72983	down-regulated	1.54635e-86	1.17448e-186	nc.Mo
									USP47	1.94143	0.292897	-2.72865	down-regulated	1.67662e-182	0	nc.Mo
									EVI5	4.19384	0.633106	-2.72775	down-regulated	5.02388e-229	0	nc.Mo
									SPATA1	0.241891	0.0365362	-2.72696	down-regulated	1.38208e-44	4.29658e-94	nc.Mo
									ANAPC10	0.553624	0.0836223	-2.72695	down-regulated	1.89821e-81	5.47578e-173	nc.Mo
									MON2	1.5336	0.232443	-2.72197	down-regulated	3.40059e-157	0	nc.Mo
									KIF1B	1.98521	0.302464	-2.71446	down-regulated	7.19331e-179	0	nc.Mo
									FBXO34	1.67638	0.255443	-2.71427	down-regulated	2.6536e-155	0	nc.Mo
									SENP5	1.34634	0.205414	-2.71243	down-regulated	5.42522e-150	0	nc.Mo
									MTMR3	1.693	0.258472	-2.7115	down-regulated	9.75031e-166	0	nc.Mo
									TMCC1	1.05452	0.16126	-2.70913	down-regulated	7.44955e-117	5.35119e-248	nc.Mo
									BIRC6	4.51952	0.691645	-2.70807	down-regulated	4.20013e-236	0	nc.Mo
									IGF1R	0.349955	0.0537873	-2.70183	down-regulated	1.0038e-43	8.27386e-91	nc.Mo
									ITCH	2.86122	0.440547	-2.69927	down-regulated	3.22205e-214	0	nc.Mo
									RAPGEF2	1.38577	0.213459	-2.69866	down-regulated	2.36039e-123	2.37743e-256	nc.Mo
									USP24	1.44818	0.223751	-2.69427	down-regulated	4.3124e-162	0	nc.Mo
									NEK7	1.03927	0.160598	-2.69405	down-regulated	1.32703e-108	4.14092e-227	nc.Mo
									APPBP2	0.599765	0.0927933	-2.6923	down-regulated	2.34415e-81	3.89906e-172	nc.Mo
									RNF185	0.310799	0.0480915	-2.69213	down-regulated	9.48662e-53	2.53756e-111	nc.Mo
									REPS1	1.99357	0.308499	-2.69202	down-regulated	1.78071e-155	0	nc.Mo
									DOCK5	4.56457	0.707105	-2.69048	down-regulated	7.69983e-236	0	nc.Mo
									SFMBT2	2.50698	0.389334	-2.68687	down-regulated	2.13562e-174	0	nc.Mo
									CUL3	3.34277	0.521295	-2.68087	down-regulated	3.02539e-222	0	nc.Mo
									AREL1	0.730836	0.114112	-2.67909	down-regulated	2.7934e-106	5.32901e-230	nc.Mo
									CEP192	1.13669	0.177721	-2.67716	down-regulated	4.96644e-147	0	nc.Mo
									KDM3B	1.30866	0.205316	-2.67217	down-regulated	8.33066e-149	0	nc.Mo
									SLC49A4	0.945926	0.148539	-2.67088	down-regulated	5.26054e-97	4.19572e-202	nc.Mo
									SLC25A13	1.22634	0.192621	-2.67052	down-regulated	3.60067e-141	1.58003e-302	nc.Mo
									PPP2R2A	2.15194	0.339053	-2.66606	down-regulated	5.03984e-182	0	nc.Mo
									ARHGAP25	1.71282	0.270896	-2.66056	down-regulated	1.01453e-151	0	nc.Mo
									CASP9	0.368856	0.0583875	-2.65932	down-regulated	6.16904e-65	1.88038e-138	nc.Mo
									PDSS2	0.820962	0.12996	-2.65924	down-regulated	4.20737e-73	2.10899e-150	nc.Mo
									MAP3K4	0.456391	0.0724551	-2.65511	down-regulated	4.91636e-66	3.20774e-139	nc.Mo
									NUP98	1.45511	0.233014	-2.64264	down-regulated	6.61951e-161	0	nc.Mo
									PIK3CB	1.59356	0.255267	-2.64217	down-regulated	8.53326e-157	0	nc.Mo
									ASB3	0.473181	0.0758006	-2.64211	down-regulated	6.50609e-79	1.85882e-169	nc.Mo
									CDC14A	1.08248	0.17368	-2.63984	down-regulated	2.95755e-99	3.22033e-204	nc.Mo
									THOC1	0.773906	0.124508	-2.63592	down-regulated	1.19916e-98	3.8704e-211	nc.Mo
									XYLT1	2.13319	0.343497	-2.63464	down-regulated	7.8692e-166	0	nc.Mo
									RAB12	1.07554	0.173499	-2.63207	down-regulated	3.0654e-137	1.67667e-298	nc.Mo
									SMG6	0.869862	0.140432	-2.63091	down-regulated	6.25012e-102	3.17024e-217	nc.Mo
									AAGAB	1.2342	0.199396	-2.62987	down-regulated	2.24666e-130	1.67002e-273	nc.Mo
									NEDD4	0.488396	0.0789855	-2.62839	down-regulated	5.25297e-57	1.02976e-118	nc.Mo
									NDUFAF6	0.260085	0.0420655	-2.62827	down-regulated	3.81159e-49	3.65387e-104	nc.Mo
									PICALM	7.16791	1.16467	-2.62163	down-regulated	3.67536e-252	0	nc.Mo
									TRPS1	2.02433	0.329199	-2.62042	down-regulated	5.07476e-137	3.78974e-272	nc.Mo
									DOCK8	9.02209	1.47062	-2.61703	down-regulated	9.17419e-271	0	nc.Mo
									PACS1	2.03385	0.331624	-2.61659	down-regulated	2.72264e-142	4.60012e-283	nc.Mo
									ZCWPW1	0.205646	0.0335587	-2.61541	down-regulated	2.65139e-41	1.06635e-86	nc.Mo
									DENND1B	1.36894	0.223416	-2.61525	down-regulated	4.44126e-127	4.41037e-264	nc.Mo
									WDR70	1.75673	0.287119	-2.61318	down-regulated	2.64808e-160	0	nc.Mo
									PACSIN2	2.11666	0.347526	-2.6066	down-regulated	7.46459e-155	0	nc.Mo
									GABPB1	0.486626	0.0799194	-2.6062	down-regulated	1.17019e-61	4.0371e-129	nc.Mo
									MBTD1	0.838863	0.137823	-2.60561	down-regulated	5.53339e-100	2.46638e-213	nc.Mo
									PREP	0.702411	0.115831	-2.6003	down-regulated	2.99045e-90	2.91063e-191	nc.Mo
									KIAA1328	0.383867	0.0634801	-2.59623	down-regulated	1.62939e-46	4.75918e-96	nc.Mo
									FKBP5	4.45371	0.736605	-2.59605	down-regulated	3.75219e-189	0	nc.Mo
									NBPF12	0.390997	0.0647378	-2.59448	down-regulated	3.48571e-66	1.01757e-141	nc.Mo
									LNX2	0.263058	0.0438158	-2.58586	down-regulated	3.40887e-38	7.18808e-79	nc.Mo
									PPP6R3	2.67083	0.445393	-2.58414	down-regulated	1.40563e-191	0	nc.Mo
									CCDC91	1.94177	0.323958	-2.58349	down-regulated	5.94081e-126	4.55667e-245	nc.Mo
									KMT5B	0.978368	0.163242	-2.58337	down-regulated	4.14314e-118	2.94814e-253	nc.Mo
									ELP1	0.295747	0.049437	-2.5807	down-regulated	3.04265e-52	6.35695e-111	nc.Mo
									VAV3	1.11643	0.187033	-2.57753	down-regulated	1.95937e-102	7.9992e-212	nc.Mo
									RERE	1.80513	0.302992	-2.57475	down-regulated	6.70528e-146	3.77263e-297	nc.Mo
									ETV6	2.75848	0.463072	-2.57457	down-regulated	3.72703e-176	0	nc.Mo
									RPAP2	0.385895	0.0648407	-2.57323	down-regulated	1.16296e-55	6.02158e-117	nc.Mo
									FBXO11	3.41922	0.576801	-2.56752	down-regulated	1.94308e-213	0	nc.Mo
									WDFY3	1.72922	0.292208	-2.56505	down-regulated	3.37659e-136	1.55303e-276	nc.Mo
									WDR37	0.849897	0.143896	-2.56226	down-regulated	6.0636e-109	8.70396e-233	nc.Mo
									PSME4	1.57615	0.267131	-2.56078	down-regulated	3.53342e-146	1.15668e-306	nc.Mo
									ULK4	0.452733	0.0768771	-2.55803	down-regulated	1.42411e-53	4.52975e-111	nc.Mo
									NFATC3	1.75972	0.298874	-2.55773	down-regulated	2.07857e-146	1.19241e-302	nc.Mo
									MCTP1	3.78172	0.644514	-2.55276	down-regulated	2.57886e-210	0	nc.Mo
									KIF13A	0.980736	0.167169	-2.55256	down-regulated	2.87677e-93	5.19385e-194	nc.Mo
									RNF34	0.531923	0.0908606	-2.54949	down-regulated	2.32441e-81	3.32114e-174	nc.Mo
									FAM13A	0.332575	0.0568092	-2.54948	down-regulated	3.59676e-45	3.43836e-94	nc.Mo
									OSBPL9	1.22033	0.209137	-2.54475	down-regulated	1.03458e-136	1.32023e-290	nc.Mo
									FNDC3A	1.10766	0.189959	-2.54375	down-regulated	1.0207e-106	4.03286e-226	nc.Mo
									PKP4	0.34613	0.0594779	-2.54089	down-regulated	1.70237e-39	4.23384e-81	nc.Mo
									SESTD1	2.33569	0.401657	-2.53981	down-regulated	2.00652e-173	0	nc.Mo
									RNF24	0.85998	0.148366	-2.53514	down-regulated	2.2223e-97	2.3478e-206	nc.Mo
									SYNJ1	1.35472	0.23413	-2.53262	down-regulated	4.79825e-143	0	nc.Mo
									LRRC40	0.391952	0.0677442	-2.53251	down-regulated	1.16851e-59	3.68907e-126	nc.Mo
									DENND5A	3.15444	0.545314	-2.53222	down-regulated	4.5098e-205	0	nc.Mo
									NAA35	0.53133	0.0921196	-2.52803	down-regulated	3.09631e-82	3.71676e-177	nc.Mo
									LRRC8B	0.67604	0.117378	-2.52595	down-regulated	1.47717e-88	1.23507e-189	nc.Mo
									ANKDD1A	1.19377	0.207455	-2.52465	down-regulated	1.85418e-113	2.98431e-236	nc.Mo
									METTL15	0.409318	0.071202	-2.52323	down-regulated	1.26429e-45	3.08108e-94	nc.Mo
									TNRC6A	2.01004	0.349709	-2.523	down-regulated	7.98153e-174	0	nc.Mo
									ABHD6	0.263618	0.0458711	-2.52279	down-regulated	1.05256e-41	2.4148e-87	nc.Mo
									JARID2	3.38803	0.589566	-2.52272	down-regulated	2.57688e-158	3.61024e-292	nc.Mo
									JMJD1C	4.81486	0.839349	-2.52015	down-regulated	3.39379e-214	0	nc.Mo
									RABEP1	1.53104	0.266997	-2.51961	down-regulated	5.88754e-140	2.13434e-288	nc.Mo
									ARSB	0.66934	0.116909	-2.51736	down-regulated	6.13213e-76	5.55236e-159	nc.Mo
									PCBD2	0.652996	0.114106	-2.51669	down-regulated	3.52769e-91	1.807e-195	nc.Mo
									HIPK2	2.44681	0.427566	-2.51668	down-regulated	1.20293e-183	0	nc.Mo
									UBE2E1	2.91828	0.512858	-2.50849	down-regulated	1.24319e-184	0	nc.Mo
									EXOC2	0.594301	0.10501	-2.50067	down-regulated	1.15693e-77	4.22216e-164	nc.Mo
									KYNU	2.66868	0.472205	-2.49864	down-regulated	1.84882e-168	0	nc.Mo
									PSMD5	0.669424	0.118456	-2.49858	down-regulated	2.29967e-90	1.75319e-193	nc.Mo
									DYM	1.67597	0.296723	-2.49781	down-regulated	6.53325e-151	0	nc.Mo
									ZFAND6	4.56684	0.808695	-2.49753	down-regulated	2.04261e-224	0	nc.Mo
									HIVEP1	0.775642	0.13757	-2.49522	down-regulated	7.25641e-91	6.70327e-193	nc.Mo
									URGCP	0.270364	0.0479551	-2.49515	down-regulated	1.09018e-44	8.10015e-94	nc.Mo
									AP4S1	0.312364	0.0554559	-2.49382	down-regulated	1.13561e-48	7.35771e-102	nc.Mo
									PIAS1	4.2882	0.761693	-2.49309	down-regulated	3.19109e-216	0	nc.Mo
									DHRSX	0.731982	0.130531	-2.48742	down-regulated	2.0569e-78	1.61798e-164	nc.Mo
									GSK3B	1.83965	0.328443	-2.48571	down-regulated	1.2815e-165	0	nc.Mo
									PI4KA	1.56523	0.279646	-2.4847	down-regulated	3.71571e-160	0	nc.Mo
									NCOA3	4.02766	0.719722	-2.48443	down-regulated	2.58932e-206	0	nc.Mo
									WRN	0.302908	0.0542665	-2.48074	down-regulated	5.57058e-45	6.36701e-94	nc.Mo
									UMAD1	0.689183	0.12347	-2.48073	down-regulated	1.74292e-72	6.43857e-152	nc.Mo
									SOS2	2.84173	0.509228	-2.48038	down-regulated	2.94056e-191	0	nc.Mo
									TLK2	1.06503	0.190973	-2.47945	down-regulated	2.13732e-132	8.8355e-288	nc.Mo
									PARP8	0.812117	0.14583	-2.4774	down-regulated	2.51496e-75	1.62999e-156	nc.Mo
									TSPOAP1-AS1	0.300772	0.0540358	-2.47668	down-regulated	2.91796e-49	5.22137e-104	nc.Mo
									FAM13B	2.31308	0.415894	-2.47553	down-regulated	6.13227e-174	0	nc.Mo
									TENT2	2.76371	0.497089	-2.47503	down-regulated	7.12436e-192	0	nc.Mo
									ZNF710	0.766373	0.137975	-2.47364	down-regulated	4.21801e-92	1.93644e-196	nc.Mo
									NCOA6	0.9907	0.178472	-2.47275	down-regulated	2.06107e-120	3.23233e-258	nc.Mo
									INPP5A	0.613582	0.110542	-2.47267	down-regulated	1.72197e-77	6.68617e-164	nc.Mo
									MAP2K5	0.502985	0.090853	-2.46891	down-regulated	2.03623e-61	1.47022e-128	nc.Mo
									EYA3	0.270632	0.0489321	-2.46748	down-regulated	4.21201e-40	3.98237e-83	nc.Mo
									ZXDC	0.742651	0.135211	-2.45747	down-regulated	2.64174e-109	4.86487e-239	nc.Mo
									SNHG14	0.314986	0.0573628	-2.4571	down-regulated	7.65568e-54	1.67012e-114	nc.Mo
									GRAMD1B	0.437878	0.0797948	-2.45616	down-regulated	7.11919e-51	5.48892e-106	nc.Mo
									ELL2	0.732339	0.133614	-2.45444	down-regulated	1.11735e-93	7.84566e-202	nc.Mo
									ARID3B	0.733606	0.134265	-2.44993	down-regulated	1.30593e-89	1.07801e-191	nc.Mo
									INPP5F	0.719784	0.131766	-2.44959	down-regulated	4.8211e-82	1.22349e-171	nc.Mo
									UBR5	2.02154	0.370659	-2.44729	down-regulated	1.50076e-163	0	nc.Mo
									CASD1	0.372374	0.0683528	-2.44568	down-regulated	2.99581e-52	2.10078e-109	nc.Mo
									SLC10A7	0.464031	0.0851885	-2.44549	down-regulated	5.10713e-56	2.10414e-116	nc.Mo
									FAM135A	0.39876	0.0732585	-2.44445	down-regulated	1.24075e-48	1.93426e-101	nc.Mo
									KDM7A	1.40462	0.258845	-2.44002	down-regulated	6.18018e-124	2.95774e-259	nc.Mo
									EFR3A	2.14355	0.39505	-2.4399	down-regulated	5.91037e-164	0	nc.Mo
									CDK19	1.25569	0.231858	-2.43717	down-regulated	5.53937e-94	2.6135e-191	nc.Mo
									SH2D3C	1.01443	0.187513	-2.4356	down-regulated	8.16747e-124	2.60235e-269	nc.Mo
									SLC25A12	0.523873	0.0968947	-2.43473	down-regulated	3.04099e-79	1.70691e-170	nc.Mo
									RHBDD1	0.668901	0.123877	-2.43289	down-regulated	2.21446e-70	1.06056e-146	nc.Mo
									SCFD1	2.96264	0.549435	-2.43086	down-regulated	1.71239e-183	0	nc.Mo
									TANGO6	0.409855	0.0760942	-2.42925	down-regulated	1.15377e-52	3.04747e-110	nc.Mo
									CEP85	0.287038	0.053309	-2.42879	down-regulated	2.34914e-52	1.70912e-111	nc.Mo
									RC3H1	2.32716	0.432664	-2.42725	down-regulated	3.70134e-188	0	nc.Mo
									MKLN1	2.21526	0.412605	-2.42464	down-regulated	8.04691e-174	0	nc.Mo
									UBR1	0.565396	0.105382	-2.42363	down-regulated	1.49574e-79	2.93804e-170	nc.Mo
									PIK3C2A	0.990467	0.184765	-2.42242	down-regulated	1.03219e-108	8.80778e-233	nc.Mo
									MSH3	0.973909	0.182175	-2.41846	down-regulated	7.0853e-101	3.69553e-211	nc.Mo
									GPATCH8	2.63905	0.493777	-2.41809	down-regulated	3.00713e-184	0	nc.Mo
									FBXO28	0.675546	0.126501	-2.4169	down-regulated	8.19954e-93	9.63954e-200	nc.Mo
									FBXW4	0.469824	0.0880448	-2.41581	down-regulated	2.84365e-66	1.1554e-141	nc.Mo
									TFDP2	0.684314	0.12839	-2.41413	down-regulated	1.71548e-56	7.36182e-115	nc.Mo
									FNIP1	2.87838	0.540056	-2.41408	down-regulated	8.05001e-189	0	nc.Mo
									KLHL5	1.06523	0.199909	-2.41375	down-regulated	2.27903e-107	2.30175e-227	nc.Mo
									RALGAPB	0.605685	0.113672	-2.41369	down-regulated	7.5005e-87	4.01518e-188	nc.Mo
									DGCR2	0.437638	0.0821892	-2.41272	down-regulated	1.7277e-63	5.96919e-135	nc.Mo
									DNAJC1	2.4195	0.45571	-2.40852	down-regulated	9.36041e-149	5.72955e-286	nc.Mo
									NVL	0.298014	0.0561565	-2.40785	down-regulated	2.92642e-47	1.18455e-99	nc.Mo
									CRY2	0.557306	0.105199	-2.40535	down-regulated	5.53014e-89	4.90742e-194	nc.Mo
									RCBTB1	0.381935	0.0721523	-2.40421	down-regulated	3.23242e-65	2.36613e-139	nc.Mo
									PSPC1	1.25508	0.237116	-2.40411	down-regulated	9.67156e-140	1.22992e-301	nc.Mo
									PELI1	1.73346	0.327651	-2.40342	down-regulated	4.48522e-124	1.13339e-256	nc.Mo
									MLLT10	1.09386	0.207455	-2.39855	down-regulated	6.58018e-122	2.02168e-261	nc.Mo
									HPCAL1	1.64784	0.312704	-2.39771	down-regulated	1.07958e-151	0	nc.Mo
									ZNF654	0.742836	0.141138	-2.39594	down-regulated	2.09733e-82	4.03191e-172	nc.Mo
									AP3B1	3.09841	0.588987	-2.39522	down-regulated	2.62056e-189	0	nc.Mo
									VTA1	0.691967	0.131771	-2.39267	down-regulated	9.65742e-88	1.75621e-187	nc.Mo
									RANBP9	1.08849	0.207502	-2.39113	down-regulated	1.28954e-112	5.04749e-237	nc.Mo
									KDM2A	3.66139	0.698487	-2.39008	down-regulated	1.24423e-207	0	nc.Mo
									MANBA	2.99283	0.570996	-2.38996	down-regulated	1.34589e-201	0	nc.Mo
									MGAT5	0.448745	0.0859803	-2.38382	down-regulated	8.35614e-56	9.0456e-117	nc.Mo
									ARHGAP12	0.842912	0.161591	-2.38304	down-regulated	4.54588e-99	1.13243e-213	nc.Mo
									PPIL4	0.785246	0.150572	-2.38269	down-regulated	2.37722e-106	4.34425e-233	nc.Mo
									RAB3GAP1	1.6339	0.313313	-2.38265	down-regulated	3.22122e-138	1.89176e-287	nc.Mo
									YEATS2	0.703381	0.13491	-2.38231	down-regulated	8.72866e-91	2.43787e-196	nc.Mo
									RABGAP1L	5.32755	1.02232	-2.38162	down-regulated	1.08439e-220	0	nc.Mo
									TBCK	0.277032	0.0531746	-2.38124	down-regulated	1.25756e-36	1.94024e-75	nc.Mo
									NUP133	0.401436	0.0771909	-2.37867	down-regulated	2.68727e-60	7.56715e-128	nc.Mo
									SLC38A9	0.418932	0.080589	-2.37806	down-regulated	3.85163e-45	2.41938e-92	nc.Mo
									UBE2G1	1.643	0.316226	-2.3773	down-regulated	6.11588e-140	7.60565e-290	nc.Mo
									NFX1	0.700956	0.134982	-2.37656	down-regulated	3.00103e-80	5.11362e-169	nc.Mo
									CCZ1B	0.789989	0.152135	-2.37648	down-regulated	1.90868e-106	1.34778e-233	nc.Mo
									ZNF586	0.363001	0.0700818	-2.37286	down-regulated	2.83016e-54	1.44906e-114	nc.Mo
									NOL10	0.847779	0.164151	-2.36867	down-regulated	2.27832e-104	6.33511e-225	nc.Mo
									PIBF1	0.527436	0.102481	-2.36363	down-regulated	1.37666e-53	3.82572e-111	nc.Mo
									ARHGEF7	0.751827	0.146117	-2.36327	down-regulated	6.48688e-95	2.60245e-203	nc.Mo
									TSC22D2	1.39768	0.27187	-2.36204	down-regulated	1.26672e-124	1.73161e-259	nc.Mo
									POU2F1	2.04666	0.398973	-2.35891	down-regulated	4.9174e-136	8.39023e-277	nc.Mo
									SELENOI	0.419902	0.082021	-2.35599	down-regulated	6.68668e-62	8.49068e-132	nc.Mo
									CDYL2	0.776993	0.151964	-2.35417	down-regulated	1.4828e-75	1.32824e-158	nc.Mo
									CNOT4	1.29402	0.25352	-2.35169	down-regulated	1.52008e-123	3.36759e-259	nc.Mo
									PLXDC2	5.20989	1.02199	-2.34987	down-regulated	1.99643e-198	0	nc.Mo
									LUC7L2	2.1403	0.421144	-2.34543	down-regulated	1.70021e-175	0	nc.Mo
									TNPO1	1.66301	0.327328	-2.34499	down-regulated	5.68897e-147	3.43103e-303	nc.Mo
									SNX29	1.2024	0.237016	-2.34286	down-regulated	7.53309e-110	3.89932e-228	nc.Mo
									BICRAL	0.667132	0.131513	-2.34276	down-regulated	7.88291e-89	1.58705e-191	nc.Mo
									CSNK1G1	0.99879	0.196917	-2.3426	down-regulated	6.99282e-104	1.15402e-219	nc.Mo
									MYO9B	5.4512	1.07477	-2.34255	down-regulated	3.74909e-229	0	nc.Mo
									ZNF212	0.231548	0.045839	-2.33666	down-regulated	2.42681e-43	1.67462e-91	nc.Mo
									RANBP10	0.345434	0.0684052	-2.33623	down-regulated	7.15228e-52	2.44381e-109	nc.Mo
									ARHGEF3	2.22894	0.441477	-2.33595	down-regulated	3.7281e-153	7.97208e-303	nc.Mo
									DIS3L2	0.576792	0.114508	-2.3326	down-regulated	5.53969e-70	6.0349e-148	nc.Mo
									MAP2K1	1.82759	0.363551	-2.32971	down-regulated	4.97045e-131	2.16492e-262	nc.Mo
									MAN1A1	2.0803	0.414363	-2.32782	down-regulated	3.55788e-121	1.36614e-234	nc.Mo
									TMEM181	0.542429	0.108104	-2.32702	down-regulated	3.32225e-71	2.72621e-152	nc.Mo
									OSBPL5	0.322145	0.0642109	-2.32682	down-regulated	7.18636e-53	1.66222e-112	nc.Mo
									NR3C1	3.69878	0.737898	-2.32556	down-regulated	1.1397e-200	0	nc.Mo
									PPARD	0.236149	0.0471215	-2.32524	down-regulated	5.48142e-41	4.24106e-86	nc.Mo
									BABAM2	1.11742	0.222974	-2.32523	down-regulated	2.68651e-76	1.57036e-153	nc.Mo
									PRPF39	0.337091	0.0673035	-2.32438	down-regulated	7.42442e-55	1.09762e-116	nc.Mo
									RPRD2	0.917287	0.183149	-2.32436	down-regulated	1.18117e-100	3.57028e-215	nc.Mo
									PLEKHM3	0.571889	0.114234	-2.32375	down-regulated	6.0275e-80	4.35638e-173	nc.Mo
									INPP4A	1.51616	0.303376	-2.32124	down-regulated	1.264e-141	1.01825e-299	nc.Mo
									TNPO3	1.21491	0.243105	-2.32119	down-regulated	7.36059e-120	3.92469e-255	nc.Mo
									FGD3	1.48879	0.298064	-2.32045	down-regulated	2.10887e-148	0	nc.Mo
									ELP4	0.641066	0.128399	-2.31984	down-regulated	5.99838e-60	8.10156e-125	nc.Mo
									ECPAS	1.3337	0.267345	-2.31866	down-regulated	1.31938e-121	1.611e-255	nc.Mo
									LDLRAD3	0.533523	0.106956	-2.31854	down-regulated	1.1184e-52	6.79992e-108	nc.Mo
									NUP153	0.966367	0.193869	-2.31749	down-regulated	5.93894e-112	3.96137e-243	nc.Mo
									C2CD5	1.08445	0.217665	-2.31678	down-regulated	7.81553e-117	7.512e-250	nc.Mo
									ARHGEF18	1.03917	0.20858	-2.31676	down-regulated	3.66164e-109	1.13563e-233	nc.Mo
									EFL1	0.290125	0.0582346	-2.31673	down-regulated	2.31354e-40	2.03698e-83	nc.Mo
									MED27	0.736924	0.148179	-2.31418	down-regulated	5.67894e-80	3.83073e-168	nc.Mo
									RBM47	2.4032	0.483906	-2.31216	down-regulated	7.76064e-108	4.79676e-202	nc.Mo
									TXNDC11	1.46385	0.294978	-2.31109	down-regulated	2.1965e-129	9.39128e-267	nc.Mo
									KDM4B	0.822639	0.165967	-2.30936	down-regulated	1.17888e-110	4.594e-243	nc.Mo
									MINK1	0.498217	0.100584	-2.30837	down-regulated	2.06365e-64	1.19679e-135	nc.Mo
									TRAPPC11	1.06945	0.216853	-2.30208	down-regulated	1.08397e-120	9.33433e-266	nc.Mo
									RABGAP1	1.05122	0.213189	-2.30186	down-regulated	3.69304e-101	9.52866e-213	nc.Mo
									USP3	6.26115	1.2715	-2.29989	down-regulated	7.43531e-227	0	nc.Mo
									CELF2	12.3257	2.50879	-2.29661	down-regulated	2.71475e-269	0	nc.Mo
									TAPT1	0.530603	0.108025	-2.29627	down-regulated	2.54024e-67	5.76997e-143	nc.Mo
									ZNF516	1.0367	0.211195	-2.29534	down-regulated	6.19455e-109	8.1482e-235	nc.Mo
									GMEB2	0.345578	0.0704027	-2.29531	down-regulated	3.07977e-59	2.54688e-126	nc.Mo
									ACSL3	0.867604	0.177467	-2.28948	down-regulated	1.81891e-101	7.04274e-219	nc.Mo
									CYTH1	4.34171	0.892476	-2.28238	down-regulated	3.96307e-212	0	nc.Mo
									SLC9A6	0.457384	0.0943668	-2.27706	down-regulated	1.45229e-62	3.10126e-133	nc.Mo
									SHLD2	1.07968	0.223137	-2.2746	down-regulated	6.58139e-99	1.57723e-208	nc.Mo
									LPP	5.23949	1.08354	-2.27368	down-regulated	1.12094e-188	0	nc.Mo
									SLC25A26	0.769083	0.159056	-2.2736	down-regulated	2.27386e-84	2.4942e-178	nc.Mo
									IPMK	0.799572	0.166067	-2.26746	down-regulated	1.50357e-92	3.56129e-198	nc.Mo
									PIK3CA	1.14384	0.23775	-2.26637	down-regulated	1.33195e-94	8.39957e-194	nc.Mo
									UHRF2	0.920153	0.191275	-2.26623	down-regulated	1.38567e-96	5.27301e-205	nc.Mo
									PHF21A	1.67075	0.34776	-2.26433	down-regulated	1.29022e-118	4.96592e-248	nc.Mo
									TAB2	1.76326	0.367027	-2.26429	down-regulated	5.87312e-140	8.37023e-289	nc.Mo
									NEDD9	1.80173	0.375281	-2.26334	down-regulated	8.37431e-144	1.7418e-298	nc.Mo
									FAM168B	1.07245	0.223765	-2.26086	down-regulated	1.68232e-118	4.68562e-257	nc.Mo
									SP4	0.275081	0.0574055	-2.2606	down-regulated	4.84577e-41	1.41643e-85	nc.Mo
									SIRT1	0.760611	0.158898	-2.25906	down-regulated	2.08259e-97	2.21493e-211	nc.Mo
									METTL16	0.64291	0.134389	-2.2582	down-regulated	1.33748e-81	7.13348e-175	nc.Mo
									NOL4L	1.09139	0.228373	-2.2567	down-regulated	9.12357e-112	1.2204e-241	nc.Mo
									UBAP2	0.534577	0.111937	-2.25571	down-regulated	3.46169e-58	5.54477e-121	nc.Mo
									MED13L	12.2135	2.55999	-2.25427	down-regulated	2.7903e-237	5.26704e-290	nc.Mo
									PIGB	0.299011	0.0627914	-2.25156	down-regulated	1.73935e-46	8.08129e-98	nc.Mo
									USP34	2.56545	0.539361	-2.24989	down-regulated	2.14832e-172	0	nc.Mo
									EPG5	0.73231	0.153972	-2.24979	down-regulated	1.80691e-85	6.16633e-183	nc.Mo
									LINC00513	0.283637	0.0597734	-2.24647	down-regulated	3.38046e-49	2.49837e-104	nc.Mo
									FAM168A	0.526669	0.111021	-2.24607	down-regulated	1.08194e-47	3.05289e-98	nc.Mo
									EEFSEC	0.525566	0.110819	-2.24567	down-regulated	1.15621e-66	2.13554e-141	nc.Mo
									FARSB	0.24273	0.0511914	-2.24538	down-regulated	1.2195e-35	1.17777e-73	nc.Mo
									NBPF11	0.358623	0.0756412	-2.24522	down-regulated	2.75863e-56	6.36803e-120	nc.Mo
									RBL1	0.294842	0.0624693	-2.23872	down-regulated	4.02423e-40	3.3187e-83	nc.Mo
									UGGT2	0.391908	0.0831022	-2.23756	down-regulated	6.16018e-47	4.02879e-98	nc.Mo
									SLC27A4	0.214876	0.0455995	-2.23641	down-regulated	7.72196e-40	1.50451e-83	nc.Mo
									KPNA3	1.62346	0.34461	-2.23604	down-regulated	1.23441e-134	2.38093e-274	nc.Mo
									IL1RAP	0.524813	0.111619	-2.23322	down-regulated	1.76161e-60	9.29369e-128	nc.Mo
									ZDHHC20	4.69968	1.00078	-2.23143	down-regulated	3.1784e-203	0	nc.Mo
									RCOR1	2.48612	0.529899	-2.23011	down-regulated	3.01965e-153	6.90204e-301	nc.Mo
									PITPNC1	1.67405	0.357681	-2.2266	down-regulated	1.28032e-118	5.35226e-244	nc.Mo
									SLC25A33	0.974395	0.208209	-2.22648	down-regulated	8.38137e-96	2.01278e-202	nc.Mo
									AFF1	0.804769	0.172052	-2.22573	down-regulated	3.17944e-81	1.19765e-171	nc.Mo
									GNA12	0.58781	0.125808	-2.22412	down-regulated	2.80011e-70	3.70656e-149	nc.Mo
									PPM1B	2.26569	0.484928	-2.22411	down-regulated	1.85337e-164	0	nc.Mo
									FOXP1	7.97962	1.70876	-2.22337	down-regulated	4.61471e-219	0	nc.Mo
									KLHDC10	0.869687	0.18678	-2.21916	down-regulated	9.84637e-87	3.31126e-182	nc.Mo
									DIP2B	1.22964	0.264349	-2.21772	down-regulated	3.95999e-109	1.86044e-230	nc.Mo
									RREB1	1.8701	0.402424	-2.21632	down-regulated	6.18604e-141	1.40986e-283	nc.Mo
									TASOR2	1.01964	0.219425	-2.21626	down-regulated	3.63285e-96	1.56699e-205	nc.Mo
									ARFGEF1	1.90937	0.411194	-2.2152	down-regulated	1.18385e-144	1.12463e-291	nc.Mo
									FBXO42	1.18704	0.25583	-2.21411	down-regulated	9.06268e-118	4.29917e-253	nc.Mo
									UBASH3B	1.5925	0.343666	-2.21222	down-regulated	5.90506e-90	1.16905e-176	nc.Mo
									FAM193A	0.629281	0.136074	-2.20931	down-regulated	7.02248e-77	2.08265e-165	nc.Mo
									ZNF644	2.6142	0.565463	-2.20887	down-regulated	5.9783e-161	3.90192e-301	nc.Mo
									RICTOR	2.83864	0.614342	-2.20809	down-regulated	1.5827e-169	0	nc.Mo
									XRCC4	0.818526	0.177173	-2.20787	down-regulated	5.16311e-69	1.5502e-141	nc.Mo
									GATAD2A	1.80049	0.390954	-2.20332	down-regulated	5.03187e-138	8.99382e-275	nc.Mo
									UBR4	0.994169	0.215874	-2.2033	down-regulated	1.57539e-104	1.01185e-222	nc.Mo
									CHD1	4.05893	0.883713	-2.19945	down-regulated	5.99499e-198	0	nc.Mo
									ABHD12	0.777313	0.169247	-2.19937	down-regulated	1.51335e-84	8.51608e-181	nc.Mo
									NDST1	0.287982	0.0627554	-2.19817	down-regulated	9.49645e-46	1.77158e-96	nc.Mo
									FAR1	2.69504	0.587647	-2.19729	down-regulated	2.51196e-159	3.13967e-301	nc.Mo
									RNF216	1.39794	0.305055	-2.19616	down-regulated	1.07646e-126	1.20268e-264	nc.Mo
									KANSL1L	0.381092	0.0832262	-2.19503	down-regulated	3.53483e-47	2.55025e-98	nc.Mo
									SS18	1.26457	0.276298	-2.19435	down-regulated	7.69491e-122	7.54735e-260	nc.Mo
									FLVCR1	0.26237	0.0573734	-2.19315	down-regulated	1.23973e-43	1.88047e-91	nc.Mo
									AP4E1	0.284607	0.0624022	-2.1893	down-regulated	9.4629e-43	1.28817e-89	nc.Mo
									PI4K2B	0.494199	0.108374	-2.18907	down-regulated	1.60388e-64	8.93279e-138	nc.Mo
									GALNT3	0.462363	0.101527	-2.18717	down-regulated	6.0658e-61	1.11691e-129	nc.Mo
									GNG2	5.66843	1.24478	-2.18706	down-regulated	2.88101e-185	8.78039e-299	nc.Mo
									EIF4ENIF1	0.3962	0.0870157	-2.18688	down-regulated	6.73881e-56	1.40236e-118	nc.Mo
									SPOPL	2.48369	0.546242	-2.18487	down-regulated	3.15705e-147	7.85539e-273	nc.Mo
									ZNF100	0.338058	0.0743513	-2.18484	down-regulated	4.32905e-56	6.40368e-120	nc.Mo
									RARS2	0.79962	0.17588	-2.18472	down-regulated	1.50072e-92	4.90494e-197	nc.Mo
									SNTB1	0.531371	0.117078	-2.18225	down-regulated	7.91557e-45	1.6047e-90	nc.Mo
									PPARA	0.34374	0.075766	-2.1817	down-regulated	2.00191e-44	9.79336e-93	nc.Mo
									UQCC1	0.239096	0.0527305	-2.18088	down-regulated	6.39173e-39	3.29531e-81	nc.Mo
									CAPN7	1.05447	0.232723	-2.17984	down-regulated	3.73341e-111	1.30059e-239	nc.Mo
									BRF1	0.338923	0.0749523	-2.17691	down-regulated	1.20681e-54	1.08841e-116	nc.Mo
									CCNH	0.686524	0.151851	-2.17665	down-regulated	6.99624e-81	1.79741e-175	nc.Mo
									GPR107	0.700504	0.155125	-2.17496	down-regulated	2.29934e-89	6.56413e-193	nc.Mo
									MAML1	0.557987	0.123604	-2.17451	down-regulated	1.995e-74	3.65156e-160	nc.Mo
									MIR181A1HG	1.02955	0.228193	-2.17369	down-regulated	7.36655e-65	2.26798e-128	nc.Mo
									CAB39	2.48987	0.552108	-2.17305	down-regulated	1.37078e-143	4.67774e-270	nc.Mo
									TUBB6	0.415576	0.0921901	-2.17243	down-regulated	3.10186e-49	5.6141e-103	nc.Mo
									LRRFIP2	2.34439	0.520334	-2.1717	down-regulated	6.48679e-146	1.203e-281	nc.Mo
									XPO7	0.893226	0.198513	-2.16979	down-regulated	1.15212e-90	8.69731e-192	nc.Mo
									STK38	1.81081	0.402597	-2.16922	down-regulated	7.73852e-144	7.79885e-302	nc.Mo
									RYBP	3.15918	0.702617	-2.16874	down-regulated	7.4448e-163	5.79198e-292	nc.Mo
									NDEL1	0.629964	0.140272	-2.16704	down-regulated	1.50219e-89	4.99083e-197	nc.Mo
									ELF1	6.00569	1.3415	-2.16248	down-regulated	1.85614e-231	0	nc.Mo
									TENT4A	0.661553	0.147776	-2.16244	down-regulated	6.45738e-80	2.995e-173	nc.Mo
									SLF1	0.330268	0.0738257	-2.16144	down-regulated	2.08633e-45	5.77652e-95	nc.Mo
									TMEM65	0.637673	0.142593	-2.16092	down-regulated	4.5391e-63	1.12122e-131	nc.Mo
									NDUFAF5	0.250138	0.0559446	-2.16066	down-regulated	7.57696e-37	1.64295e-76	nc.Mo
									CSE1L	0.438009	0.0979965	-2.16016	down-regulated	2.83164e-62	5.26177e-133	nc.Mo
									CHSY1	0.781639	0.175091	-2.1584	down-regulated	7.95401e-82	1.34472e-175	nc.Mo
									STX18	0.684915	0.153476	-2.15791	down-regulated	3.6652e-72	4.80578e-154	nc.Mo
									PKN2	2.08495	0.467309	-2.15757	down-regulated	8.21348e-142	7.50123e-283	nc.Mo
									SPECC1L	0.537466	0.120474	-2.15745	down-regulated	2.91605e-71	1.18234e-152	nc.Mo
									RASSF3	1.85071	0.414938	-2.15711	down-regulated	5.74483e-116	5.72668e-231	nc.Mo
									VPS13D	0.998776	0.224013	-2.15658	down-regulated	3.97225e-101	2.31109e-218	nc.Mo
									QRICH1	1.03458	0.232108	-2.15618	down-regulated	1.96726e-113	2.73439e-246	nc.Mo
									ZNF254	0.319585	0.0717104	-2.15595	down-regulated	1.65848e-47	4.80082e-100	nc.Mo
									PRRC2B	1.20173	0.269745	-2.15544	down-regulated	3.85884e-117	2.44141e-254	nc.Mo
									SNX4	0.884247	0.198824	-2.15296	down-regulated	2.09644e-91	3.4478e-197	nc.Mo
									MSI2	0.806975	0.181494	-2.1526	down-regulated	7.15807e-78	1.10841e-165	nc.Mo
									RRP12	1.08846	0.244999	-2.15144	down-regulated	5.22113e-102	1.35792e-218	nc.Mo
									CRTC1	0.271552	0.0611243	-2.15141	down-regulated	1.55015e-41	3.135e-87	nc.Mo
									EZH2	0.546088	0.123117	-2.1491	down-regulated	1.99674e-67	2.10254e-145	nc.Mo
									NUP54	0.814268	0.18361	-2.14886	down-regulated	1.68895e-87	9.7301e-185	nc.Mo
									ZNF236	0.517648	0.117094	-2.1443	down-regulated	2.2254e-66	5.67246e-141	nc.Mo
									IL15	1.46881	0.333443	-2.13914	down-regulated	3.79923e-108	9.22165e-223	nc.Mo
									STAM	0.431534	0.0979958	-2.13868	down-regulated	2.75495e-60	3.41806e-129	nc.Mo
									SLC35D1	0.310548	0.0705553	-2.13799	down-regulated	2.44523e-37	2.55389e-76	nc.Mo
									RAB1A	3.18138	0.723216	-2.13715	down-regulated	5.66591e-197	0	nc.Mo
									PCNX1	1.42132	0.323351	-2.13606	down-regulated	4.00725e-106	8.89857e-218	nc.Mo
									GFOD1	0.927706	0.211134	-2.13551	down-regulated	3.96237e-84	2.85316e-178	nc.Mo
									PTK2B	2.26373	0.515677	-2.13416	down-regulated	2.24947e-137	2.03533e-278	nc.Mo
									CHIC2	0.790118	0.180348	-2.13128	down-regulated	6.52975e-90	1.96156e-193	nc.Mo
									TBL1X	1.48127	0.339364	-2.12592	down-regulated	9.81329e-107	5.7116e-223	nc.Mo
									GIGYF2	0.916171	0.209899	-2.12592	down-regulated	5.95838e-96	4.4933e-207	nc.Mo
									WDR75	0.249511	0.0572202	-2.12451	down-regulated	7.27679e-42	4.15332e-88	nc.Mo
									LYN	26.7478	6.13919	-2.1233	down-regulated	5.31628e-288	1.86592e-293	nc.Mo
									CREBBP	2.3038	0.528871	-2.12303	down-regulated	3.252e-161	0	nc.Mo
									KDM2B	0.542676	0.124617	-2.1226	down-regulated	7.80155e-66	1.37741e-140	nc.Mo
									YAF2	1.62959	0.374281	-2.12232	down-regulated	7.70872e-123	1.7432e-255	nc.Mo
									ZNF169	0.440515	0.101227	-2.1216	down-regulated	9.65225e-54	2.79284e-113	nc.Mo
									APPL2	0.398222	0.0915469	-2.12099	down-regulated	5.4011e-55	1.389e-116	nc.Mo
									ZCCHC7	1.05184	0.24218	-2.11877	down-regulated	6.6745e-87	1.98983e-183	nc.Mo
									RAB8B	2.31573	0.53349	-2.11793	down-regulated	5.85028e-145	1.32317e-277	nc.Mo
									SCLT1	2.80219	0.646177	-2.11655	down-regulated	7.11594e-151	1.04431e-281	nc.Mo
									LONRF1	0.468239	0.107989	-2.11636	down-regulated	4.18022e-56	2.22645e-118	nc.Mo
									JAZF1	1.74623	0.403373	-2.11406	down-regulated	4.54826e-115	2.80349e-232	nc.Mo
									ZNF721	0.360865	0.0833957	-2.11341	down-regulated	3.4948e-53	4.84831e-113	nc.Mo
									CUL5	1.63851	0.3788	-2.11288	down-regulated	3.92853e-137	4.80238e-288	nc.Mo
									REV3L	0.87458	0.202248	-2.11246	down-regulated	4.25588e-92	1.08842e-200	nc.Mo
									ARMC8	1.01215	0.234274	-2.11116	down-regulated	7.81765e-102	3.3309e-218	nc.Mo
									UTRN	13.835	3.20413	-2.11031	down-regulated	3.9446e-240	1.1849e-271	nc.Mo
									VPS13A	0.395435	0.09161	-2.10986	down-regulated	1.52109e-48	6.07672e-102	nc.Mo
									ABCC1	0.778758	0.180499	-2.10918	down-regulated	1.15862e-89	6.49948e-193	nc.Mo
									MDN1	0.292792	0.0680744	-2.10469	down-regulated	4.7098e-43	3.28666e-90	nc.Mo
									HACL1	0.412556	0.0962029	-2.10044	down-regulated	1.01105e-54	6.69046e-116	nc.Mo
									ZNF292	2.51848	0.587716	-2.09937	down-regulated	2.03589e-158	0	nc.Mo
									ELF2	4.71153	1.09955	-2.09929	down-regulated	3.30492e-189	3.38651e-297	nc.Mo
									TTC7A	0.966604	0.225592	-2.09921	down-regulated	7.77733e-92	9.78343e-197	nc.Mo
									SENP2	0.708458	0.165444	-2.09834	down-regulated	1.27465e-89	4.99083e-197	nc.Mo
									CAAP1	0.402123	0.0940507	-2.09613	down-regulated	1.52231e-51	9.63166e-109	nc.Mo
									LATS2	0.414378	0.0970414	-2.09427	down-regulated	5.22739e-50	6.0353e-105	nc.Mo
									GPD2	0.350726	0.0821929	-2.09326	down-regulated	7.47878e-30	4.23654e-59	nc.Mo
									CLASRP	0.833234	0.195366	-2.09255	down-regulated	3.32277e-98	3.46868e-214	nc.Mo
									HTT	1.44161	0.338154	-2.09192	down-regulated	1.74508e-126	2.54774e-263	nc.Mo
									SLCO3A1	3.25603	0.764958	-2.08966	down-regulated	1.2719e-163	6.62724e-290	nc.Mo
									UBR3	1.04624	0.245982	-2.08859	down-regulated	3.12955e-95	3.18074e-204	nc.Mo
									ZFY	0.539505	0.126875	-2.08823	down-regulated	5.34491e-63	1.09567e-133	nc.Mo
									TMEM104	0.329026	0.0775523	-2.08496	down-regulated	4.0874e-38	1.91912e-78	nc.Mo
									SLC9A1	0.274519	0.0647127	-2.08479	down-regulated	5.93951e-44	1.24936e-92	nc.Mo
									USP42	0.61463	0.145153	-2.08215	down-regulated	1.07595e-77	7.32412e-169	nc.Mo
									PSEN1	2.52314	0.595952	-2.08195	down-regulated	1.93277e-156	4.08498e-302	nc.Mo
									ANKRD44	5.01593	1.18738	-2.07873	down-regulated	1.34869e-191	0	nc.Mo
									NUP93	1.00952	0.239062	-2.07821	down-regulated	1.25597e-103	1.29148e-220	nc.Mo
									AGK	0.250451	0.0594538	-2.07469	down-regulated	1.16964e-33	5.60466e-69	nc.Mo
									NR2C2	0.499059	0.118505	-2.07426	down-regulated	1.14592e-60	3.25394e-129	nc.Mo
									TRRAP	0.63671	0.151261	-2.07359	down-regulated	2.43462e-87	3.21242e-192	nc.Mo
									ATP13A3	1.23432	0.293583	-2.07188	down-regulated	2.2049e-110	2.22117e-238	nc.Mo
									VOPP1	1.74743	0.416018	-2.07052	down-regulated	1.07463e-124	3.91027e-251	nc.Mo
									MAP3K1	7.92961	1.88971	-2.06909	down-regulated	3.87205e-200	3.77779e-272	nc.Mo
									S100Z	1.13952	0.272081	-2.06631	down-regulated	1.20071e-86	1.04932e-180	nc.Mo
									KLHL28	0.497159	0.11872	-2.06614	down-regulated	3.70131e-69	1.11289e-149	nc.Mo
									USP36	0.658919	0.157356	-2.06607	down-regulated	8.05236e-79	5.47014e-171	nc.Mo
									ZNF592	1.01215	0.241883	-2.06504	down-regulated	4.83246e-104	1.12008e-227	nc.Mo
									RAPGEF6	0.714365	0.170778	-2.06454	down-regulated	3.26301e-74	5.55597e-158	nc.Mo
									DCTN4	0.997051	0.239101	-2.06005	down-regulated	1.5627e-107	2.33746e-234	nc.Mo
									FMNL2	1.79318	0.430189	-2.05948	down-regulated	6.16006e-79	1.35192e-149	nc.Mo
									USP9X	1.56748	0.376054	-2.05944	down-regulated	2.8775e-123	3.09396e-254	nc.Mo
									CAMK2D	0.727935	0.174725	-2.05872	down-regulated	2.13629e-60	4.76764e-125	nc.Mo
									SVIL	1.77762	0.426861	-2.05811	down-regulated	8.94222e-128	9.14817e-266	nc.Mo
									PITPNA	1.26984	0.304998	-2.05778	down-regulated	6.98056e-116	2.58433e-250	nc.Mo
									ZBTB17	0.322754	0.0777871	-2.05283	down-regulated	3.64885e-59	5.92637e-128	nc.Mo
									INPP5D	3.54081	0.854162	-2.0515	down-regulated	1.90266e-178	0	nc.Mo
									CERS6	1.3607	0.328339	-2.05109	down-regulated	2.0408e-84	7.16338e-169	nc.Mo
									TLK1	1.64792	0.398692	-2.0473	down-regulated	3.89352e-126	9.11653e-259	nc.Mo
									MTREX	1.02687	0.248667	-2.04596	down-regulated	8.30656e-108	1.70714e-233	nc.Mo
									RELB	1.52077	0.368791	-2.04393	down-regulated	1.32692e-113	4.03269e-236	nc.Mo
									CPEB2	0.819627	0.19883	-2.04343	down-regulated	6.55223e-81	1.83961e-175	nc.Mo
									TAF3	1.24514	0.302142	-2.04301	down-regulated	7.80899e-88	2.85571e-177	nc.Mo
									TBC1D15	0.733436	0.178044	-2.04244	down-regulated	8.399e-78	6.27893e-167	nc.Mo
									FBXL4	0.34407	0.0835829	-2.04142	down-regulated	3.6542e-42	1.09699e-87	nc.Mo
									BRWD1	1.2958	0.315067	-2.04012	down-regulated	9.66837e-111	2.41198e-231	nc.Mo
									STK10	4.82557	1.17547	-2.03746	down-regulated	7.11457e-205	0	nc.Mo
									PHTF2	3.13497	0.763766	-2.03725	down-regulated	9.03789e-178	0	nc.Mo
									TRAPPC13	0.317061	0.0773685	-2.03494	down-regulated	4.3901e-41	1.60111e-85	nc.Mo
									CRAMP1	0.228958	0.0558701	-2.03493	down-regulated	7.37696e-40	5.51458e-84	nc.Mo
									HCFC2	0.372425	0.090985	-2.03325	down-regulated	1.37962e-59	1.73988e-128	nc.Mo
									ANO6	1.71744	0.419618	-2.03311	down-regulated	7.80234e-125	5.00699e-248	nc.Mo
									MTMR10	0.775356	0.189509	-2.03259	down-regulated	6.87347e-92	5.49173e-204	nc.Mo
									SOAT1	1.19904	0.293168	-2.03207	down-regulated	1.03281e-101	9.77462e-217	nc.Mo
									GNAQ	3.67329	0.898141	-2.03206	down-regulated	9.24293e-160	1.35192e-271	nc.Mo
									PIP5K1A	0.432452	0.105791	-2.03132	down-regulated	2.87508e-56	2.4232e-120	nc.Mo
									SMG5	0.40192	0.0984189	-2.0299	down-regulated	1.98136e-56	2.06982e-121	nc.Mo
									DLG1	1.05333	0.257947	-2.02981	down-regulated	7.32949e-89	8.95703e-188	nc.Mo
									RAD54L2	0.359926	0.0881911	-2.029	down-regulated	4.32393e-48	7.80931e-102	nc.Mo
									MALT1	1.36007	0.333404	-2.02834	down-regulated	6.65527e-99	8.74486e-207	nc.Mo
									PHF20	3.13736	0.770255	-2.02614	down-regulated	1.23826e-170	4.3436e-307	nc.Mo
									MARK4	0.517252	0.12703	-2.0257	down-regulated	4.5157e-67	2.55875e-145	nc.Mo
									FOXN2	2.30393	0.566461	-2.02405	down-regulated	6.25356e-133	1.46799e-261	nc.Mo
									CPQ	2.11526	0.5203	-2.02342	down-regulated	3.22435e-120	1.78788e-231	nc.Mo
									NBPF26	0.312039	0.0767785	-2.02295	down-regulated	6.66128e-49	3.12084e-104	nc.Mo
									KAT2B	0.714109	0.175732	-2.02276	down-regulated	6.3903e-73	1.59783e-155	nc.Mo
									ATAD2	0.446171	0.109858	-2.02196	down-regulated	1.43638e-53	4.13812e-113	nc.Mo
									CWF19L1	0.54096	0.133294	-2.02091	down-regulated	3.38629e-71	4.24407e-155	nc.Mo
									VPS50	0.256391	0.0632108	-2.0201	down-regulated	2.918e-34	1.15932e-70	nc.Mo
									ASH1L	2.37992	0.586884	-2.01976	down-regulated	3.62059e-140	1.31299e-272	nc.Mo
									MYO5A	1.78898	0.441937	-2.01722	down-regulated	6.8047e-118	1.88248e-243	nc.Mo
									EPC2	1.05035	0.259472	-2.01722	down-regulated	6.83259e-97	2.85532e-210	nc.Mo
									TCF20	0.614847	0.151979	-2.01636	down-regulated	1.74466e-66	1.14719e-141	nc.Mo
									NSMAF	0.65171	0.161161	-2.01573	down-regulated	1.27624e-67	3.23959e-142	nc.Mo
									ATP11A	2.71159	0.671081	-2.01458	down-regulated	1.05742e-159	2.81787e-304	nc.Mo
									STK38L	0.494694	0.122473	-2.01407	down-regulated	2.94725e-53	2.25288e-111	nc.Mo
									SETD2	2.05045	0.50786	-2.01344	down-regulated	3.24723e-139	4.34329e-278	nc.Mo
									ILKAP	0.989623	0.245124	-2.01336	down-regulated	7.31667e-108	3.57005e-234	nc.Mo
									TCF4	1.11126	0.275433	-2.01242	down-regulated	3.04457e-82	1.17733e-171	nc.Mo
									TMEM38B	0.430244	0.106678	-2.0119	down-regulated	8.30681e-54	2.1528e-114	nc.Mo
									ZMYM2	2.69728	0.669863	-2.00957	down-regulated	1.78672e-153	4.94647e-288	nc.Mo
									MMS19	0.306275	0.076082	-2.0092	down-regulated	4.16943e-39	4.90203e-81	nc.Mo
									TMEM131	1.78452	0.443728	-2.00779	down-regulated	2.51527e-129	5.39482e-268	nc.Mo
									MAPK14	1.36398	0.339315	-2.00712	down-regulated	5.14343e-96	1.68696e-191	nc.Mo
									ABCD3	0.549633	0.136777	-2.00665	down-regulated	9.95977e-61	2.37362e-128	nc.Mo
									NLRC5	1.05161	0.261991	-2.00501	down-regulated	1.06538e-91	2.12723e-196	nc.Mo
									LMTK2	0.417117	0.104067	-2.00293	down-regulated	4.44419e-46	1.53878e-96	nc.Mo
									PRKCI	0.301058	0.0753767	-1.99785	down-regulated	8.39953e-42	8.67521e-88	nc.Mo
									SRGAP2	1.58269	0.397012	-1.99513	down-regulated	1.49948e-125	1.28676e-259	nc.Mo
									TUBGCP3	0.746733	0.187384	-1.99459	down-regulated	5.5081e-81	9.3505e-176	nc.Mo
									CDK7	0.376352	0.0945089	-1.99356	down-regulated	3.28177e-57	1.15693e-123	nc.Mo
									GPR137B	1.14682	0.288126	-1.99286	down-regulated	1.3477e-103	1.11253e-217	nc.Mo
									SLC17A5	0.301813	0.0758638	-1.99217	down-regulated	4.50839e-41	6.32496e-86	nc.Mo
									FTX	1.25131	0.31456	-1.99203	down-regulated	3.77649e-95	7.60667e-199	nc.Mo
									FOXN3	4.61126	1.16003	-1.99099	down-regulated	2.98332e-165	9.43993e-252	nc.Mo
									TNS3	0.68217	0.171644	-1.99071	down-regulated	2.50676e-69	1.27136e-148	nc.Mo
									SRBD1	0.844016	0.212438	-1.99023	down-regulated	9.06713e-64	3.17949e-130	nc.Mo
									DCAF5	1.39863	0.352174	-1.98965	down-regulated	1.40099e-117	1.00807e-251	nc.Mo
									BBX	2.27096	0.572079	-1.98901	down-regulated	2.42675e-122	1.89098e-242	nc.Mo
									LRCH1	0.389147	0.0980988	-1.98801	down-regulated	3.66862e-44	1.29775e-92	nc.Mo
									MAN2A1	2.15817	0.544488	-1.98684	down-regulated	2.05667e-130	3.60954e-251	nc.Mo
									CSGALNACT2	3.14073	0.792388	-1.98682	down-regulated	2.00651e-174	0	nc.Mo
									NIPBL	3.08792	0.779373	-1.98625	down-regulated	3.73526e-157	4.2399e-286	nc.Mo
									HDAC4	0.646309	0.163211	-1.98549	down-regulated	5.38513e-69	1.8914e-148	nc.Mo
									EPB41	1.21523	0.307247	-1.98376	down-regulated	1.30881e-96	4.63761e-203	nc.Mo
									ASCC3	1.24579	0.31505	-1.9834	down-regulated	7.30679e-100	1.15296e-213	nc.Mo
									GTF2E2	0.627935	0.159202	-1.97976	down-regulated	8.34263e-74	1.88358e-159	nc.Mo
									ABCA1	1.00274	0.254269	-1.97952	down-regulated	2.86379e-44	1.41466e-87	nc.Mo
									ODR4	0.385741	0.0979332	-1.97776	down-regulated	2.35337e-52	1.84589e-111	nc.Mo
									HEATR3	0.877139	0.22276	-1.97732	down-regulated	4.4712e-82	1.19309e-176	nc.Mo
									ATF2	0.630583	0.160178	-1.97701	down-regulated	1.66747e-71	1.77641e-152	nc.Mo
									CYSLTR2	0.295987	0.0752342	-1.97607	down-regulated	1.9943e-39	1.61697e-82	nc.Mo
									ZNF431	0.43662	0.111036	-1.97535	down-regulated	9.27694e-58	3.97925e-124	nc.Mo
									ZNF487	0.406632	0.103481	-1.97435	down-regulated	3.49716e-51	1.75306e-108	nc.Mo
									PAFAH1B1	2.42383	0.616946	-1.97407	down-regulated	7.12825e-158	3.80402e-298	nc.Mo
									FLVCR2	1.2217	0.311027	-1.97377	down-regulated	3.82354e-78	3.8017e-156	nc.Mo
									FRYL	1.5956	0.406918	-1.97129	down-regulated	1.18881e-113	6.75069e-240	nc.Mo
									SLC25A16	0.40352	0.102912	-1.97124	down-regulated	1.30407e-50	2.06427e-107	nc.Mo
									SNAPC3	0.858531	0.219154	-1.96992	down-regulated	2.03574e-80	1.47034e-172	nc.Mo
									ATG5	1.12015	0.286214	-1.96853	down-regulated	1.37488e-101	2.00696e-218	nc.Mo
									SMCHD1	5.18245	1.32642	-1.9661	down-regulated	8.14502e-189	7.91187e-306	nc.Mo
									RSRC1	1.68607	0.431743	-1.96542	down-regulated	5.67398e-111	4.85861e-220	nc.Mo
									ZNF736	0.236902	0.0607536	-1.96325	down-regulated	1.08909e-34	1.26172e-71	nc.Mo
									AP1G1	1.15428	0.296225	-1.96223	down-regulated	9.53745e-107	1.15821e-229	nc.Mo
									TANK	2.56154	0.658877	-1.95893	down-regulated	2.06349e-140	6.12007e-263	nc.Mo
									WRNIP1	0.314933	0.081026	-1.95859	down-regulated	7.31077e-46	1.74588e-97	nc.Mo
									PDS5A	1.79655	0.462876	-1.95653	down-regulated	8.8986e-132	2.31138e-271	nc.Mo
									CRTC3	0.535428	0.137995	-1.95608	down-regulated	6.37428e-54	2.00383e-112	nc.Mo
									VIRMA	0.70366	0.181358	-1.95604	down-regulated	3.48794e-79	2.84298e-173	nc.Mo
									ALMS1	0.254545	0.0656243	-1.95562	down-regulated	3.15363e-36	4.15381e-75	nc.Mo
									STAM2	0.746827	0.192583	-1.95529	down-regulated	4.02704e-75	1.16626e-160	nc.Mo
									L3MBTL3	0.928845	0.239982	-1.95251	down-regulated	1.38094e-85	2.73493e-183	nc.Mo
									FGD6	0.56691	0.146473	-1.95249	down-regulated	1.67405e-55	1.85672e-116	nc.Mo
									TXLNG	0.264648	0.0684057	-1.95189	down-regulated	2.25471e-35	8.40379e-73	nc.Mo
									TLE4	3.25764	0.842528	-1.95103	down-regulated	1.41483e-155	2.77008e-268	nc.Mo
									INO80	0.88837	0.229884	-1.95026	down-regulated	5.6192e-96	1.32329e-211	nc.Mo
									ZDHHC17	0.676133	0.174982	-1.9501	down-regulated	6.13234e-70	1.65778e-148	nc.Mo
									NAA16	0.528361	0.1369	-1.9484	down-regulated	2.80086e-66	4.51044e-143	nc.Mo
									ZFYVE27	0.403295	0.104553	-1.9476	down-regulated	1.1211e-58	8.30285e-128	nc.Mo
									NRIP1	2.55935	0.663509	-1.94759	down-regulated	4.309e-127	1.7325e-247	nc.Mo
									CUL1	1.1255	0.292268	-1.9452	down-regulated	3.7352e-93	1.05315e-199	nc.Mo
									ITSN2	4.45532	1.15729	-1.94478	down-regulated	1.08728e-196	0	nc.Mo
									TTC17	1.66311	0.432153	-1.94427	down-regulated	2.61315e-115	2.13242e-234	nc.Mo
									TMEM164	0.697221	0.18121	-1.94396	down-regulated	4.9938e-69	3.93233e-148	nc.Mo
									PPP6R2	1.32757	0.345051	-1.94391	down-regulated	4.43646e-110	1.48804e-229	nc.Mo
									AQR	0.84903	0.22086	-1.94268	down-regulated	2.22437e-87	9.30529e-191	nc.Mo
									SLX4IP	0.256437	0.066757	-1.94161	down-regulated	3.91281e-33	1.80704e-68	nc.Mo
									CD58	1.17658	0.306346	-1.94137	down-regulated	1.31093e-102	9.0433e-221	nc.Mo
									GAS7	2.91857	0.760341	-1.94054	down-regulated	2.05602e-106	1.95474e-185	nc.Mo
									BIN3	0.693068	0.180659	-1.93972	down-regulated	2.18648e-82	7.94328e-181	nc.Mo
									KLHL8	0.605696	0.157908	-1.93951	down-regulated	1.48134e-55	7.76457e-118	nc.Mo
									RNF2	0.696915	0.18187	-1.93808	down-regulated	4.06528e-70	8.85354e-151	nc.Mo
									ZNF148	1.55852	0.406951	-1.93725	down-regulated	8.59712e-108	2.54211e-225	nc.Mo
									KPNA5	0.373391	0.0977026	-1.93422	down-regulated	1.52065e-46	6.65188e-98	nc.Mo
									PRKCB	8.6085	2.25283	-1.93402	down-regulated	3.82268e-218	1.03399e-266	nc.Mo
									ABHD17B	0.367132	0.0961318	-1.93321	down-regulated	4.30953e-40	3.83049e-83	nc.Mo
									TTC21B	0.442302	0.115923	-1.93186	down-regulated	7.49481e-54	3.58559e-114	nc.Mo
									PRPF3	0.385202	0.100976	-1.9316	down-regulated	2.57653e-52	1.30706e-111	nc.Mo
									IRAK3	5.97882	1.56751	-1.93139	down-regulated	5.13155e-195	5.65782e-282	nc.Mo
									DOCK10	1.92864	0.505695	-1.93124	down-regulated	3.04857e-105	8.10416e-207	nc.Mo
									ZNF700	0.250471	0.0657323	-1.92997	down-regulated	2.80283e-36	9.30566e-76	nc.Mo
									UIMC1	0.707309	0.185684	-1.92949	down-regulated	9.16424e-72	1.63971e-152	nc.Mo
									NUP50-DT	0.30405	0.0798776	-1.92845	down-regulated	3.26806e-42	1.38264e-88	nc.Mo
									TRAPPC10	2.08256	0.547713	-1.92687	down-regulated	4.60451e-148	2.93546e-292	nc.Mo
									FBXL20	1.12664	0.296423	-1.9263	down-regulated	2.5527e-86	1.68848e-182	nc.Mo
									RAB3GAP2	0.922699	0.243296	-1.92315	down-regulated	2.14227e-81	5.72544e-174	nc.Mo
									TMEM41B	0.58235	0.153641	-1.92233	down-regulated	1.12821e-63	1.64153e-136	nc.Mo
									STAU2	0.627653	0.165707	-1.92133	down-regulated	4.17873e-58	1.34532e-122	nc.Mo
									WDR44	0.495827	0.130994	-1.92033	down-regulated	6.01909e-52	2.22696e-109	nc.Mo
									MFSD14B	1.97925	0.52384	-1.91775	down-regulated	4.85858e-122	2.56665e-236	nc.Mo
									RALGAPA1	0.657474	0.174041	-1.9175	down-regulated	3.54932e-63	4.3024e-134	nc.Mo
									LMBRD1	2.48156	0.657899	-1.91531	down-regulated	2.31251e-148	5.5034e-284	nc.Mo
									NUP155	0.213408	0.0566554	-1.91333	down-regulated	2.66131e-33	1.92109e-69	nc.Mo
									NAA15	0.808272	0.214617	-1.91308	down-regulated	3.64946e-78	3.83033e-169	nc.Mo
									ABHD3	1.05517	0.28022	-1.91284	down-regulated	1.11686e-78	4.63038e-165	nc.Mo
									DOCK2	7.73904	2.05554	-1.91264	down-regulated	3.84945e-238	3.59829e-301	nc.Mo
									UBE2H	1.66	0.441051	-1.91217	down-regulated	1.16304e-116	3.59699e-243	nc.Mo
									ACBD6	1.07914	0.286773	-1.9119	down-regulated	2.51899e-86	4.28527e-181	nc.Mo
									PDS5B	1.9292	0.512709	-1.91179	down-regulated	3.89952e-120	8.37976e-249	nc.Mo
									CLMN	0.308012	0.0819537	-1.91011	down-regulated	2.47851e-33	3.16206e-68	nc.Mo
									CKAP5	0.420523	0.111942	-1.90944	down-regulated	1.82099e-49	1.32651e-104	nc.Mo
									WDR48	0.793685	0.211345	-1.90896	down-regulated	9.84599e-83	4.02681e-178	nc.Mo
									SGK3	1.1651	0.310382	-1.90834	down-regulated	4.15904e-94	2.38894e-200	nc.Mo
									NUP205	0.24842	0.066256	-1.90666	down-regulated	1.62129e-37	1.22025e-78	nc.Mo
									LIMK2	0.34889	0.0930723	-1.90635	down-regulated	8.70249e-39	3.39491e-80	nc.Mo
									KAT6B	1.35102	0.361031	-1.90385	down-regulated	1.66486e-71	2.03925e-143	nc.Mo
									CLIP2	0.275643	0.0736799	-1.90346	down-regulated	4.06546e-34	2.06747e-70	nc.Mo
									PPP4R1	0.740792	0.198157	-1.90242	down-regulated	5.32809e-70	1.12524e-149	nc.Mo
									TMEM87A	1.40943	0.377057	-1.90225	down-regulated	9.69469e-101	2.20896e-210	nc.Mo
									PLAGL1	0.807476	0.21605	-1.90205	down-regulated	8.3908e-62	7.33475e-130	nc.Mo
									TET2	3.57557	0.959165	-1.89832	down-regulated	1.03565e-154	1.30807e-265	nc.Mo
									LIMD1	1.57329	0.4222	-1.89779	down-regulated	7.3026e-107	7.10183e-223	nc.Mo
									HELZ	2.02616	0.543953	-1.8972	down-regulated	1.12762e-128	3.32449e-252	nc.Mo
									GPCPD1	2.35862	0.633239	-1.89712	down-regulated	5.55848e-126	1.23068e-246	nc.Mo
									PXK	0.875909	0.235619	-1.89433	down-regulated	1.11109e-77	3.19489e-167	nc.Mo
									GNE	0.359519	0.0967125	-1.89429	down-regulated	1.29212e-45	3.64327e-96	nc.Mo
									REPS2	0.324069	0.0871771	-1.89428	down-regulated	4.71568e-37	1.29195e-76	nc.Mo
									ATXN1	1.67768	0.451494	-1.89369	down-regulated	4.36529e-92	3.01714e-181	nc.Mo
									GLT1D1	0.377053	0.101583	-1.89211	down-regulated	5.65699e-35	4.97396e-71	nc.Mo
									CEP170	1.70652	0.45998	-1.89141	down-regulated	6.84146e-123	1.85164e-256	nc.Mo
									BMPR2	0.668971	0.180519	-1.8898	down-regulated	5.40626e-54	1.4643e-112	nc.Mo
									SECISBP2L	0.833611	0.225009	-1.88939	down-regulated	1.64645e-79	3.61097e-169	nc.Mo
									ELMO2	0.497441	0.134369	-1.88832	down-regulated	4.43177e-61	1.49784e-131	nc.Mo
									IL15RA	0.49607	0.134237	-1.88576	down-regulated	7.81999e-50	1.14442e-104	nc.Mo
									PTS	0.626848	0.169777	-1.88447	down-regulated	1.38455e-81	5.60019e-182	nc.Mo
									TOP1	2.49493	0.675965	-1.88398	down-regulated	1.34854e-141	1.80179e-269	nc.Mo
									RFFL	0.579619	0.157175	-1.88273	down-regulated	2.93966e-54	5.07235e-113	nc.Mo
									SUCO	0.972881	0.263893	-1.88231	down-regulated	2.77751e-90	6.71487e-197	nc.Mo
									TXNDC16	0.334711	0.0908252	-1.88175	down-regulated	2.8565e-34	1.47349e-70	nc.Mo
									ANKRD11	4.47043	1.21389	-1.88078	down-regulated	3.67124e-177	2.94574e-280	nc.Mo
									METTL25	0.251809	0.0684203	-1.87983	down-regulated	1.80873e-31	1.45025e-64	nc.Mo
									RPS6KB1	0.675709	0.18382	-1.87811	down-regulated	2.50884e-78	3.58731e-173	nc.Mo
									RAP1GDS1	0.864632	0.235312	-1.87751	down-regulated	1.50322e-77	2.8728e-164	nc.Mo
									LUC7L	0.763397	0.207806	-1.8772	down-regulated	1.36722e-81	5.24428e-179	nc.Mo
									SIAH1	0.51423	0.140149	-1.87545	down-regulated	2.31321e-60	1.15592e-130	nc.Mo
									BMP2K	0.681122	0.185753	-1.87453	down-regulated	3.48789e-53	3.02922e-110	nc.Mo
									RASA1	0.794975	0.217037	-1.87297	down-regulated	4.24064e-62	4.82757e-131	nc.Mo
									PARG	0.31965	0.0872808	-1.87276	down-regulated	2.79295e-43	1.70337e-91	nc.Mo
									FUBP1	1.63291	0.446278	-1.87143	down-regulated	1.28987e-114	6.94061e-231	nc.Mo
									LRRC8D	0.684369	0.187211	-1.87011	down-regulated	6.32618e-59	2.31679e-123	nc.Mo
									TOGARAM1	0.356926	0.0976592	-1.8698	down-regulated	9.10278e-38	4.79083e-78	nc.Mo
									FBXO8	0.227606	0.0623422	-1.86826	down-regulated	9.06709e-37	9.57515e-77	nc.Mo
									ZNF609	0.568359	0.155728	-1.86778	down-regulated	2.16983e-46	9.67228e-96	nc.Mo
									VEZT	0.483732	0.132661	-1.86647	down-regulated	1.18162e-49	1.00786e-103	nc.Mo
									SNX24	0.611692	0.167803	-1.86604	down-regulated	3.92201e-52	2.65745e-108	nc.Mo
									FBXW11	1.1189	0.307061	-1.86549	down-regulated	1.44637e-91	8.0348e-198	nc.Mo
									SEPSECS	0.306016	0.0839867	-1.86538	down-regulated	1.19048e-43	2.94533e-92	nc.Mo
									BORCS5	0.478087	0.131272	-1.86471	down-regulated	1.97313e-51	1.70697e-109	nc.Mo
									INSR	0.612778	0.168335	-1.86403	down-regulated	2.97538e-58	2.80338e-124	nc.Mo
									DUS2	0.481055	0.132225	-1.86321	down-regulated	9.92321e-55	1.93988e-116	nc.Mo
									SNX14	1.557	0.428054	-1.8629	down-regulated	3.26598e-114	7.45716e-234	nc.Mo
									TAF4	0.216204	0.0594766	-1.862	down-regulated	2.65056e-33	3.87932e-69	nc.Mo
									CHD6	1.17579	0.323894	-1.86004	down-regulated	2.57794e-93	6.38542e-199	nc.Mo
									ASAP1	3.11275	0.857494	-1.85999	down-regulated	1.14994e-144	1.24806e-259	nc.Mo
									CYP20A1	0.855615	0.235934	-1.85858	down-regulated	1.33589e-77	7.10736e-168	nc.Mo
									COMMD10	1.16011	0.319963	-1.85829	down-regulated	9.15323e-74	5.78165e-152	nc.Mo
									SELENOO	0.577155	0.159216	-1.85798	down-regulated	1.10695e-70	1.4558e-155	nc.Mo
									TADA2A	0.227006	0.0627033	-1.85612	down-regulated	8.50742e-32	7.7639e-66	nc.Mo
									LIN54	0.360741	0.0996924	-1.85541	down-regulated	2.52171e-37	6.50416e-77	nc.Mo
									ATXN2	0.700144	0.193611	-1.85449	down-regulated	2.95386e-63	7.45532e-135	nc.Mo
									RELCH	0.86902	0.240435	-1.85374	down-regulated	7.19355e-80	5.60019e-172	nc.Mo
									YTHDF3	1.33176	0.369075	-1.85135	down-regulated	3.67857e-98	6.32221e-201	nc.Mo
									MAPRE2	1.46861	0.407203	-1.85063	down-regulated	3.26314e-92	3.41299e-184	nc.Mo
									PARN	0.71018	0.197082	-1.84939	down-regulated	3.61759e-69	1.47661e-149	nc.Mo
									LARP4B	1.28114	0.355546	-1.84932	down-regulated	1.58796e-107	3.10347e-234	nc.Mo
									TMEM161B	0.27616	0.0768269	-1.84582	down-regulated	5.45949e-31	3.23594e-63	nc.Mo
									UBE2Q2	1.21193	0.337289	-1.84525	down-regulated	1.55817e-93	4.1003e-200	nc.Mo
									SSH2	4.41601	1.22979	-1.84433	down-regulated	6.85932e-170	4.68064e-273	nc.Mo
									MAP3K3	3.02076	0.841322	-1.84418	down-regulated	1.1851e-160	5.66981e-293	nc.Mo
									SPIN1	0.63714	0.177558	-1.84332	down-regulated	6.66685e-63	1.7273e-134	nc.Mo
									CDADC1	0.398864	0.111404	-1.84009	down-regulated	1.72622e-49	1.20089e-105	nc.Mo
									JUN	0.419617	0.11732	-1.83862	down-regulated	3.31192e-29	3.60792e-59	nc.Mo
									AFTPH	1.79477	0.502351	-1.83703	down-regulated	1.02724e-108	5.88679e-216	nc.Mo
									GPR132	0.445861	0.124978	-1.83492	down-regulated	3.48093e-56	1.36476e-120	nc.Mo
									MARK3	1.74678	0.490599	-1.83208	down-regulated	1.3349e-113	9.01869e-232	nc.Mo
									CRLF3	0.991423	0.278546	-1.83159	down-regulated	3.94849e-86	2.59816e-187	nc.Mo
									LATS1	0.729112	0.205004	-1.83049	down-regulated	4.42314e-75	1.24802e-162	nc.Mo
									GTF2F2	1.11974	0.315514	-1.82738	down-regulated	2.71324e-90	8.65997e-192	nc.Mo
									KDM1A	0.596819	0.168445	-1.82502	down-regulated	1.18756e-61	1.41155e-132	nc.Mo
									SESN1	0.901758	0.254632	-1.82433	down-regulated	6.03724e-64	8.91483e-136	nc.Mo
									PDZD8	1.05447	0.297819	-1.82401	down-regulated	1.2106e-84	6.69231e-181	nc.Mo
									ZZEF1	1.36962	0.387108	-1.82297	down-regulated	1.63607e-111	6.95901e-240	nc.Mo
									MECP2	1.55518	0.439963	-1.82163	down-regulated	1.79358e-104	3.19989e-214	nc.Mo
									ABR	1.27737	0.361693	-1.82034	down-regulated	9.55813e-96	2.27578e-202	nc.Mo
									GOLGA4	1.90603	0.53997	-1.81962	down-regulated	2.95078e-117	1.03707e-242	nc.Mo
									RAB28	0.348116	0.0987201	-1.81815	down-regulated	4.3416e-38	5.40356e-79	nc.Mo
									CTBP2	2.36051	0.669551	-1.81784	down-regulated	9.5461e-135	2.01758e-255	nc.Mo
									SERGEF	0.369212	0.104979	-1.81435	down-regulated	2.27637e-42	6.46938e-89	nc.Mo
									OSBP	0.581766	0.165442	-1.81412	down-regulated	2.80705e-65	2.83638e-142	nc.Mo
									TP53BP2	0.87069	0.24783	-1.81281	down-regulated	6.52041e-88	2.49952e-196	nc.Mo
									WDSUB1	0.309128	0.0880101	-1.81246	down-regulated	1.1084e-41	4.98084e-88	nc.Mo
									ZNF714	0.301501	0.0858424	-1.8124	down-regulated	2.59448e-39	1.94879e-82	nc.Mo
									MED13	1.61501	0.459829	-1.81238	down-regulated	8.60546e-109	2.04265e-221	nc.Mo
									AEBP2	0.564659	0.160786	-1.81224	down-regulated	4.8802e-63	2.91952e-137	nc.Mo
									AXIN1	0.294549	0.0840528	-1.80914	down-regulated	7.87384e-39	1.21973e-81	nc.Mo
									DCP1A	1.04473	0.298164	-1.80896	down-regulated	9.74044e-94	2.12843e-208	nc.Mo
									DENND6A	1.31432	0.375438	-1.80767	down-regulated	2.9935e-99	1.8343e-207	nc.Mo
									PTPN13	0.288573	0.0824639	-1.8071	down-regulated	8.06741e-28	6.88149e-56	nc.Mo
									CEMIP2	1.06093	0.303426	-1.80592	down-regulated	1.12459e-83	1.17254e-177	nc.Mo
									SLC25A32	0.278522	0.0797591	-1.80407	down-regulated	2.33282e-40	1.18882e-84	nc.Mo
									MFN1	0.402628	0.115409	-1.8027	down-regulated	2.88883e-48	1.5053e-102	nc.Mo
									FAF2	0.764786	0.219267	-1.80236	down-regulated	1.82147e-68	7.58431e-147	nc.Mo
									MIR29B2CHG	0.577787	0.166006	-1.7993	down-regulated	1.37717e-62	8.78444e-136	nc.Mo
									ATRN	0.257605	0.0740316	-1.79895	down-regulated	1.5707e-25	1.66303e-51	nc.Mo
									PIK3C3	0.625363	0.179797	-1.79832	down-regulated	1.50791e-60	5.22487e-129	nc.Mo
									USP6NL	0.496901	0.142887	-1.79808	down-regulated	7.0197e-43	7.05114e-88	nc.Mo
									DGKD	0.653287	0.187888	-1.79784	down-regulated	6.52486e-72	2.48356e-158	nc.Mo
									B4GALT5	2.69969	0.776643	-1.79747	down-regulated	7.63643e-109	4.06823e-203	nc.Mo
									GALNT2	0.956104	0.275068	-1.79738	down-regulated	5.97936e-87	5.77295e-187	nc.Mo
									MTMR12	0.694007	0.199671	-1.79733	down-regulated	5.14023e-75	3.57646e-165	nc.Mo
									UBP1	1.11153	0.319944	-1.79666	down-regulated	1.41897e-85	1.88653e-179	nc.Mo
									CA5B	0.661875	0.190553	-1.79637	down-regulated	1.10087e-69	1.1099e-152	nc.Mo
									CNST	0.512961	0.147691	-1.79627	down-regulated	4.46078e-55	1.14617e-117	nc.Mo
									TRPM7	0.952688	0.274907	-1.79306	down-regulated	6.85817e-79	3.40777e-169	nc.Mo
									WASHC5	0.627364	0.181065	-1.7928	down-regulated	2.33415e-62	5.05892e-135	nc.Mo
									KDM4A	0.285522	0.0824279	-1.7924	down-regulated	4.37471e-42	1.34764e-89	nc.Mo
									ST8SIA4	1.51972	0.439017	-1.79146	down-regulated	3.92207e-104	2.59071e-219	nc.Mo
									MTM1	0.658138	0.190335	-1.78985	down-regulated	3.0283e-61	9.71735e-129	nc.Mo
									GCN1	0.219405	0.0635507	-1.78762	down-regulated	1.0443e-33	1.77065e-70	nc.Mo
									EPS15	2.65399	0.768841	-1.78741	down-regulated	2.65477e-136	6.85051e-247	nc.Mo
									VPS53	1.47613	0.428041	-1.786	down-regulated	7.38039e-107	3.76278e-228	nc.Mo
									PTPRA	1.99497	0.578659	-1.78559	down-regulated	3.31161e-123	1.57647e-245	nc.Mo
									TMCC3	0.431392	0.125146	-1.78538	down-regulated	5.65172e-43	1.11756e-90	nc.Mo
									NR2C1	0.324269	0.0941136	-1.78472	down-regulated	6.18219e-35	1.05725e-72	nc.Mo
									IQCE	0.325932	0.0946213	-1.78433	down-regulated	5.00927e-46	4.83829e-99	nc.Mo
									FBXO21	0.532454	0.154732	-1.78289	down-regulated	1.24224e-62	2.41927e-136	nc.Mo
									KANSL3	0.386155	0.112227	-1.78277	down-regulated	7.39953e-51	8.68741e-110	nc.Mo
									ANKRD12	5.381	1.56492	-1.78179	down-regulated	1.19654e-174	2.22193e-265	nc.Mo
									KDM5D	0.222706	0.0647966	-1.78115	down-regulated	4.12345e-32	1.15148e-66	nc.Mo
									ARID4B	3.9351	1.14639	-1.7793	down-regulated	9.16279e-165	2.97522e-274	nc.Mo
									MFSD14A	0.8625	0.251496	-1.77799	down-regulated	3.07871e-86	5.82357e-191	nc.Mo
									ANKFY1	0.935975	0.273142	-1.77682	down-regulated	3.25417e-71	7.82574e-149	nc.Mo
									USP49	0.347071	0.101306	-1.77651	down-regulated	1.19138e-35	1.42258e-73	nc.Mo
									CREM	0.258256	0.0754385	-1.77543	down-regulated	4.15843e-31	7.92988e-64	nc.Mo
									TIMM23	0.339514	0.0991803	-1.77535	down-regulated	6.64666e-49	7.232e-105	nc.Mo
									ABL1	0.34886	0.101947	-1.77482	down-regulated	4.60854e-35	9.19423e-73	nc.Mo
									SEC24D	0.72127	0.210801	-1.77466	down-regulated	7.04138e-62	1.70329e-130	nc.Mo
									ANKIB1	0.755127	0.220953	-1.77298	down-regulated	4.73082e-58	1.88091e-123	nc.Mo
									NCOR1	2.71018	0.793592	-1.77192	down-regulated	1.12719e-147	4.52359e-270	nc.Mo
									SUSD1	1.14484	0.335398	-1.7712	down-regulated	2.35416e-82	1.14154e-173	nc.Mo
									NF1	0.685371	0.201116	-1.76886	down-regulated	2.13299e-48	9.34844e-99	nc.Mo
									EXT2	0.331663	0.0974019	-1.7677	down-regulated	2.31656e-38	4.76834e-80	nc.Mo
									NEMF	2.05691	0.604566	-1.76651	down-regulated	2.73331e-127	2.38097e-260	nc.Mo
									ATP2B1	4.69577	1.38113	-1.76551	down-regulated	1.47918e-152	1.42064e-225	nc.Mo
									ZCCHC2	1.14732	0.337814	-1.76397	down-regulated	2.15728e-74	6.71232e-155	nc.Mo
									GXYLT1	0.741785	0.218622	-1.76256	down-regulated	2.35998e-66	1.02807e-142	nc.Mo
									TRIM37	0.228854	0.0674575	-1.76237	down-regulated	1.47524e-29	8.44196e-61	nc.Mo
									SH3KBP1	3.43912	1.01402	-1.76196	down-regulated	2.1002e-148	1.16193e-239	nc.Mo
									PIKFYVE	1.17546	0.347014	-1.76016	down-regulated	7.9934e-95	4.67701e-208	nc.Mo
									MTSS1	6.72453	1.98607	-1.75951	down-regulated	2.20565e-178	3.87323e-236	nc.Mo
									ADAM9	0.645399	0.190738	-1.7586	down-regulated	1.86433e-59	2.29987e-125	nc.Mo
									SAMD8	1.43237	0.423575	-1.75771	down-regulated	2.07242e-98	5.41614e-208	nc.Mo
									SAFB	0.942133	0.278731	-1.75706	down-regulated	8.47157e-92	5.2498e-204	nc.Mo
									LYPD2	2.58982	0.766773	-1.75598	down-regulated	5.0011e-19	2.60387e-35	nc.Mo
									MIGA1	0.725375	0.214789	-1.75581	down-regulated	2.94889e-71	1.10147e-155	nc.Mo
									OPA1	1.54244	0.457557	-1.75319	down-regulated	2.08955e-102	1.20652e-207	nc.Mo
									SLC20A2	0.245166	0.0727598	-1.75254	down-regulated	3.37419e-30	3.89023e-62	nc.Mo
									PRKRIP1	0.623006	0.185055	-1.75129	down-regulated	4.03834e-70	3.95059e-155	nc.Mo
									IP6K1	1.02563	0.304916	-1.75003	down-regulated	1.12977e-80	6.15942e-171	nc.Mo
									OGDH	1.2776	0.37995	-1.74956	down-regulated	1.23049e-110	1.62791e-246	nc.Mo
									ITPKB	0.621875	0.185017	-1.74897	down-regulated	2.32341e-60	8.74104e-131	nc.Mo
									AFF4	1.80988	0.538556	-1.74873	down-regulated	3.45263e-123	2.63315e-267	nc.Mo
									RANBP2	0.925906	0.275582	-1.74838	down-regulated	1.29171e-85	6.21284e-188	nc.Mo
									STK17B	7.72159	2.29912	-1.74781	down-regulated	1.0113e-218	7.35286e-279	nc.Mo
									TRIM24	0.587961	0.175207	-1.74666	down-regulated	5.07453e-62	2.92193e-134	nc.Mo
									RPGR	0.374038	0.111481	-1.74639	down-regulated	2.10404e-42	3.21595e-89	nc.Mo
									MED14	0.51403	0.153221	-1.74624	down-regulated	4.79324e-61	6.0135e-131	nc.Mo
									CWF19L2	0.618407	0.184411	-1.74563	down-regulated	1.05269e-60	1.76645e-129	nc.Mo
									LRCH3	0.477821	0.142498	-1.74553	down-regulated	1.69812e-45	4.67525e-96	nc.Mo
									DCAF15	0.457523	0.136528	-1.74465	down-regulated	3.59144e-61	1.81437e-135	nc.Mo
									BRAP	0.556307	0.166068	-1.74411	down-regulated	4.03217e-63	6.28176e-138	nc.Mo
									HBP1	1.46788	0.43819	-1.74411	down-regulated	1.92291e-102	1.62038e-217	nc.Mo
									PHC3	1.72116	0.514067	-1.74335	down-regulated	4.3435e-105	6.91233e-219	nc.Mo
									SUSD6	1.48932	0.444847	-1.74327	down-regulated	8.13949e-110	1.62684e-231	nc.Mo
									BTBD1	1.03038	0.308044	-1.74197	down-regulated	4.40905e-91	1.77871e-200	nc.Mo
									KANSL1	2.16325	0.647155	-1.74102	down-regulated	6.82009e-114	5.6661e-220	nc.Mo
									TRA2A	2.08722	0.624511	-1.74078	down-regulated	1.04179e-125	1.29392e-250	nc.Mo
									PPP1R12A	2.97659	0.890887	-1.74035	down-regulated	5.08406e-136	2.12922e-240	nc.Mo
									ZEB2	21.363	6.39766	-1.7395	down-regulated	5.86037e-196	1.39161e-208	nc.Mo
									TRPC4AP	1.26629	0.37934	-1.73905	down-regulated	6.39059e-97	8.82138e-209	nc.Mo
									UBE4B	0.596125	0.178659	-1.7384	down-regulated	3.68697e-54	1.30725e-116	nc.Mo
									ABI1	2.14212	0.642102	-1.73816	down-regulated	2.97493e-118	2.13526e-226	nc.Mo
									ALPK1	0.678121	0.203318	-1.7378	down-regulated	1.87193e-52	4.35243e-108	nc.Mo
									PINX1	0.25991	0.0779349	-1.73767	down-regulated	1.45838e-30	1.89575e-62	nc.Mo
									NUP88	0.463549	0.139009	-1.73755	down-regulated	4.78423e-53	1.21534e-114	nc.Mo
									NEDD1	0.380915	0.114232	-1.7375	down-regulated	5.14143e-47	6.87916e-100	nc.Mo
									VPS8	0.881284	0.264326	-1.73729	down-regulated	2.18063e-67	3.49234e-143	nc.Mo
									VRK2	0.930854	0.280041	-1.73292	down-regulated	5.67652e-77	9.44582e-167	nc.Mo
									LCOR	2.52856	0.761219	-1.73193	down-regulated	1.82146e-118	2.12484e-219	nc.Mo
									UBE3A	1.75659	0.529289	-1.73065	down-regulated	4.54644e-109	6.12584e-221	nc.Mo
									RPRD1B	0.641142	0.19341	-1.72898	down-regulated	6.84157e-76	4.21809e-170	nc.Mo
									SNX30	1.3193	0.398	-1.72893	down-regulated	6.21367e-98	2.81348e-210	nc.Mo
									WDR43	0.99342	0.300072	-1.72709	down-regulated	3.04711e-89	1.69902e-197	nc.Mo
									MAPK8IP3	0.362752	0.109574	-1.72708	down-regulated	3.89379e-42	5.842e-90	nc.Mo
									USP10	0.793643	0.239734	-1.72705	down-regulated	8.97259e-75	1.62058e-164	nc.Mo
									ZNF362	0.362281	0.109635	-1.7244	down-regulated	2.11103e-45	3.86907e-97	nc.Mo
									RCOR3	1.02273	0.31008	-1.72172	down-regulated	5.60475e-82	6.08129e-180	nc.Mo
									ZDHHC2	0.669462	0.203063	-1.72108	down-regulated	1.06263e-49	8.26541e-105	nc.Mo
									WAC	6.00262	1.8233	-1.71904	down-regulated	5.86275e-176	3.22104e-241	nc.Mo
									TRIM26	0.697699	0.211953	-1.71886	down-regulated	2.79915e-73	3.31087e-161	nc.Mo
									ANKHD1	2.3924	0.726911	-1.71861	down-regulated	1.82666e-129	2.67673e-239	nc.Mo
									QKI	5.81092	1.7658	-1.71844	down-regulated	1.19122e-181	4.94612e-246	nc.Mo
									APAF1	0.696947	0.212082	-1.71643	down-regulated	2.00824e-67	7.95657e-148	nc.Mo
									MAP3K7	0.590677	0.179762	-1.71628	down-regulated	3.745e-59	5.94051e-128	nc.Mo
									PPP2R5A	1.84788	0.562888	-1.71495	down-regulated	9.52475e-101	6.30138e-203	nc.Mo
									RMC1	0.595201	0.181412	-1.71411	down-regulated	1.3201e-64	2.00675e-141	nc.Mo
									TRIP4	0.467256	0.142503	-1.71322	down-regulated	1.04407e-49	4.23732e-106	nc.Mo
									DOT1L	0.388197	0.118513	-1.71174	down-regulated	1.95839e-49	7.69315e-106	nc.Mo
									CRCP	1.04802	0.320147	-1.71085	down-regulated	2.41237e-89	2.51476e-195	nc.Mo
									AGO3	1.14184	0.349337	-1.70866	down-regulated	1.17274e-81	1.08324e-174	nc.Mo
									ACAP2	6.81207	2.0852	-1.70791	down-regulated	5.97011e-196	1.31655e-252	nc.Mo
									SLC37A1	0.332394	0.101775	-1.70752	down-regulated	1.40171e-41	6.52122e-88	nc.Mo
									SETD5	0.602224	0.184436	-1.70718	down-regulated	4.67664e-53	7.46267e-113	nc.Mo
									XPO6	1.2903	0.395463	-1.7061	down-regulated	1.30997e-86	3.79776e-183	nc.Mo
									AOAH	3.87772	1.18911	-1.70533	down-regulated	1.05519e-130	6.39596e-215	nc.Mo
									PFKFB4	0.581285	0.178354	-1.7045	down-regulated	1.44969e-60	5.655e-132	nc.Mo
									INPP5B	0.346309	0.106266	-1.70438	down-regulated	1.95311e-39	7.74281e-83	nc.Mo
									WDFY2	3.23088	0.991513	-1.70422	down-regulated	1.45664e-122	5.51014e-225	nc.Mo
									BTBD7	0.835025	0.256487	-1.70293	down-regulated	4.86895e-69	2.84358e-148	nc.Mo
									DHRS7B	0.564937	0.173597	-1.70235	down-regulated	2.02822e-34	2.90385e-68	nc.Mo
									PPWD1	0.402225	0.123668	-1.70153	down-regulated	1.55891e-51	7.98485e-112	nc.Mo
									YY1AP1	0.86793	0.267266	-1.6993	down-regulated	1.55729e-79	7.5919e-176	nc.Mo
									UBE2E3	1.41035	0.434417	-1.6989	down-regulated	1.51603e-85	2.30242e-176	nc.Mo
									ACSL1	1.26725	0.390524	-1.69822	down-regulated	1.28064e-84	2.28413e-187	nc.Mo
									CMIP	1.71982	0.530773	-1.69609	down-regulated	8.54859e-94	3.2509e-192	nc.Mo
									RAF1	1.42481	0.4404	-1.69388	down-regulated	1.6076e-95	1.92346e-200	nc.Mo
									CTDSPL2	0.995858	0.307881	-1.69357	down-regulated	9.29215e-83	9.9082e-180	nc.Mo
									PARP12	1.04947	0.324602	-1.69292	down-regulated	6.92857e-82	2.2632e-175	nc.Mo
									GSE1	0.795564	0.246665	-1.68942	down-regulated	5.46768e-79	2.39286e-173	nc.Mo
									ATP2C1	0.609677	0.18923	-1.68791	down-regulated	6.54488e-54	5.47492e-115	nc.Mo
									UBE2W	1.13082	0.351383	-1.68626	down-regulated	3.86605e-82	1.10403e-177	nc.Mo
									SCRN1	0.969101	0.301355	-1.68518	down-regulated	6.33742e-79	4.66332e-171	nc.Mo
									GDAP2	0.680981	0.211877	-1.68439	down-regulated	3.89909e-60	1.17705e-130	nc.Mo
									PITPNB	0.853759	0.265975	-1.68254	down-regulated	1.13004e-71	4.5884e-154	nc.Mo
									CENPC	1.27769	0.398149	-1.68216	down-regulated	2.6856e-100	7.30138e-216	nc.Mo
									ZFR	2.71093	0.84567	-1.68062	down-regulated	2.83706e-136	9.08209e-249	nc.Mo
									PDK3	0.819036	0.255809	-1.67886	down-regulated	2.29887e-65	4.28576e-141	nc.Mo
									RBM6	1.49539	0.467543	-1.67735	down-regulated	5.53164e-95	1.49081e-198	nc.Mo
									TBC1D12	0.322426	0.10081	-1.67734	down-regulated	2.4453e-28	3.10994e-57	nc.Mo
									ESCO1	0.914973	0.286161	-1.6769	down-regulated	9.88204e-74	4.73075e-163	nc.Mo
									PRKY	0.452936	0.141868	-1.67475	down-regulated	1.40584e-54	2.58852e-118	nc.Mo
									EXOC6	0.729412	0.228515	-1.67444	down-regulated	3.45818e-58	3.34407e-123	nc.Mo
									INTS6L	0.235894	0.0739525	-1.67347	down-regulated	9.03317e-31	1.65262e-63	nc.Mo
									CBFB	1.01268	0.317618	-1.67282	down-regulated	9.51603e-73	7.33385e-152	nc.Mo
									MICU1	1.6273	0.510595	-1.67223	down-regulated	4.0371e-85	2.31897e-171	nc.Mo
									EPS15L1	0.415659	0.130512	-1.67121	down-regulated	3.32793e-48	9.91551e-104	nc.Mo
									ICE1	0.74542	0.234127	-1.67076	down-regulated	1.71495e-75	1.57066e-167	nc.Mo
									GAPVD1	0.966402	0.303968	-1.6687	down-regulated	5.2848e-81	1.17839e-173	nc.Mo
									PLAA	0.673406	0.212097	-1.66675	down-regulated	3.63259e-64	3.07566e-141	nc.Mo
									RAB43	0.407044	0.128255	-1.66617	down-regulated	4.47387e-47	4.14557e-101	nc.Mo
									MED15	0.958201	0.302579	-1.66302	down-regulated	2.42406e-84	5.81607e-190	nc.Mo
									DEPDC5	0.356936	0.112754	-1.66249	down-regulated	1.01348e-40	9.98845e-86	nc.Mo
									ECD	0.551665	0.174304	-1.66219	down-regulated	1.83242e-55	1.25748e-120	nc.Mo
									USP15	5.09335	1.6109	-1.66075	down-regulated	5.98771e-181	2.84109e-257	nc.Mo
									R3HDM1	0.622836	0.197319	-1.65832	down-regulated	4.83363e-44	1.15772e-92	nc.Mo
									GOLGA1	0.235613	0.0746855	-1.65752	down-regulated	4.40702e-27	3.67853e-55	nc.Mo
									ZC3H3	0.283956	0.0901129	-1.65586	down-regulated	1.00685e-38	4.65208e-82	nc.Mo
									USP33	1.42071	0.451024	-1.65533	down-regulated	3.48622e-101	1.35901e-223	nc.Mo
									JAK2	1.88273	0.597793	-1.65511	down-regulated	7.60443e-98	2.00664e-199	nc.Mo
									PDXDC1	0.434676	0.138082	-1.65442	down-regulated	5.09252e-50	1.49372e-108	nc.Mo
									ATG13	0.741645	0.235719	-1.65366	down-regulated	5.85077e-67	5.89575e-147	nc.Mo
									INTS8	0.34797	0.11062	-1.65335	down-regulated	6.62044e-46	7.09575e-99	nc.Mo
									GTF2B	1.06998	0.340167	-1.65326	down-regulated	4.78057e-87	1.0153e-192	nc.Mo
									TCHP	0.510466	0.162572	-1.65073	down-regulated	2.16434e-57	8.22449e-126	nc.Mo
									NAA25	0.450382	0.143567	-1.64942	down-regulated	1.60653e-52	6.59883e-115	nc.Mo
									KIFAP3	0.335911	0.107203	-1.64773	down-regulated	7.6691e-35	4.32812e-72	nc.Mo
									MADD	0.7395	0.236141	-1.6469	down-regulated	6.33066e-77	4.32522e-169	nc.Mo
									MAP3K2	3.34685	1.07061	-1.64436	down-regulated	1.95201e-131	1.00223e-218	nc.Mo
									FUBP3	0.338526	0.108421	-1.64262	down-regulated	2.65784e-37	6.74878e-79	nc.Mo
									CDKN1C	5.70559	1.82779	-1.64228	down-regulated	4.02252e-121	3.43018e-252	nc.Mo
									ORC4	0.377651	0.121057	-1.64137	down-regulated	3.13364e-45	8.63817e-96	nc.Mo
									NUTM2B-AS1	0.887172	0.284565	-1.64045	down-regulated	6.24726e-72	2.25699e-158	nc.Mo
									CDK5RAP1	0.469462	0.150616	-1.64014	down-regulated	1.53111e-52	7.09217e-114	nc.Mo
									TAOK3	4.30192	1.38224	-1.63798	down-regulated	3.9467e-154	3.69203e-238	nc.Mo
									WASL	0.460062	0.147842	-1.63777	down-regulated	9.8971e-42	2.7794e-88	nc.Mo
									DAGLB	0.357942	0.115106	-1.63677	down-regulated	6.98776e-42	7.58037e-90	nc.Mo
									SHOC2	2.59118	0.833804	-1.63583	down-regulated	3.79315e-126	1.45492e-226	nc.Mo
									SENP7	0.55344	0.178593	-1.63175	down-regulated	3.47734e-56	3.7938e-120	nc.Mo
									ADNP	0.940244	0.304943	-1.62449	down-regulated	1.01469e-75	7.25766e-166	nc.Mo
									CCDC93	0.846569	0.274668	-1.62394	down-regulated	7.84529e-78	4.50955e-174	nc.Mo
									COX10	0.260693	0.0845905	-1.62378	down-regulated	7.86148e-29	2.75513e-59	nc.Mo
									PRR12	0.269295	0.0874834	-1.62211	down-regulated	2.2362e-35	1.71976e-74	nc.Mo
									NFKB1	1.59145	0.517649	-1.62029	down-regulated	3.10188e-85	2.22923e-177	nc.Mo
									TFCP2	0.493732	0.160801	-1.61845	down-regulated	3.12039e-43	2.46585e-91	nc.Mo
									SH3RF1	0.530889	0.172965	-1.61793	down-regulated	1.49211e-40	1.00625e-84	nc.Mo
									RNF138	1.29575	0.422532	-1.61666	down-regulated	1.33286e-92	6.88246e-200	nc.Mo
									FBXO38	0.319284	0.104136	-1.61638	down-regulated	1.14981e-38	1.02548e-81	nc.Mo
									ALCAM	0.432886	0.141339	-1.61483	down-regulated	2.66185e-25	5.76633e-51	nc.Mo
									LARP4	0.429582	0.140464	-1.61274	down-regulated	2.99847e-49	5.89174e-107	nc.Mo
									KPNA1	0.602681	0.197136	-1.6122	down-regulated	1.24468e-58	1.35862e-128	nc.Mo
									ABCB7	0.585579	0.191546	-1.61217	down-regulated	2.78131e-49	2.97013e-105	nc.Mo
									MBNL2	0.63585	0.20806	-1.61169	down-regulated	8.03488e-51	2.79873e-107	nc.Mo
									ELP2	0.51183	0.167651	-1.6102	down-regulated	2.36626e-56	2.64973e-123	nc.Mo
									CSPP1	0.289759	0.0949962	-1.60891	down-regulated	8.19198e-32	6.94122e-66	nc.Mo
									PTK2	0.376064	0.123347	-1.60825	down-regulated	2.56216e-23	1.23061e-45	nc.Mo
									RHOT1	0.738612	0.24232	-1.6079	down-regulated	5.37121e-63	1.0456e-137	nc.Mo
									KPNA6	0.899448	0.295146	-1.60761	down-regulated	8.75757e-79	2.74973e-174	nc.Mo
									ATG14	0.496184	0.16284	-1.60742	down-regulated	1.09924e-53	5.47001e-118	nc.Mo
									SMG7	1.15826	0.380252	-1.60693	down-regulated	1.45844e-83	1.343e-181	nc.Mo
									NSUN2	0.309311	0.101642	-1.60556	down-regulated	5.63603e-37	6.1753e-78	nc.Mo
									TBL1XR1	1.61911	0.532954	-1.60312	down-regulated	1.87202e-87	1.13302e-178	nc.Mo
									FOXK1	0.729117	0.240133	-1.60232	down-regulated	3.45375e-64	3.87197e-143	nc.Mo
									ELL	0.43149	0.142113	-1.60228	down-regulated	3.79535e-46	2.20436e-100	nc.Mo
									ARID1B	3.41161	1.12451	-1.60116	down-regulated	1.88998e-127	3.37411e-219	nc.Mo
									MIR4435-2HG	0.421025	0.138813	-1.60077	down-regulated	8.47729e-41	1.1886e-85	nc.Mo
									PTPRJ	3.59336	1.18479	-1.6007	down-regulated	1.82118e-118	1.07892e-191	nc.Mo
									SRGAP2B	0.790422	0.261714	-1.59463	down-regulated	2.18871e-72	1.29129e-164	nc.Mo
									SAMD4A	0.58167	0.192614	-1.59449	down-regulated	3.91569e-40	6.67245e-83	nc.Mo
									FNIP2	0.702283	0.232592	-1.59425	down-regulated	2.44381e-57	7.1456e-125	nc.Mo
									ERN1	0.49719	0.164727	-1.59372	down-regulated	5.96846e-50	1.47975e-107	nc.Mo
									TMEM140	0.2711	0.0898291	-1.59357	down-regulated	2.52299e-33	1.95781e-69	nc.Mo
									RAB2A	4.27897	1.41848	-1.59292	down-regulated	9.54381e-173	3.13422e-262	nc.Mo
									ZNF131	0.635286	0.211022	-1.59002	down-regulated	2.99486e-57	3.42728e-123	nc.Mo
									NUMB	3.41798	1.13691	-1.58803	down-regulated	3.45034e-132	2.10804e-224	nc.Mo
									ZFC3H1	1.72151	0.572738	-1.58773	down-regulated	3.68307e-109	1.21002e-222	nc.Mo
									WDR33	1.00442	0.334167	-1.58772	down-regulated	6.13645e-75	7.98978e-160	nc.Mo
									PLCXD1	0.555944	0.185023	-1.58723	down-regulated	1.4311e-55	1.8148e-121	nc.Mo
									ACVR1B	0.624559	0.20827	-1.58438	down-regulated	2.16313e-57	9.65025e-127	nc.Mo
									SEC23A	0.68773	0.230258	-1.57859	down-regulated	5.49492e-54	1.11797e-113	nc.Mo
									WTAP	2.67159	0.894722	-1.57819	down-regulated	8.39066e-138	2.75311e-265	nc.Mo
									SLC30A5	0.588503	0.197288	-1.57674	down-regulated	7.59943e-54	1.78642e-117	nc.Mo
									ST3GAL1	1.0004	0.335446	-1.57642	down-regulated	7.31368e-68	3.48642e-148	nc.Mo
									AVL9	1.01203	0.339405	-1.57617	down-regulated	1.4976e-65	1.10148e-140	nc.Mo
									SRPK1	0.452773	0.152012	-1.5746	down-regulated	7.69213e-40	9.7574e-84	nc.Mo
									VAC14	0.243465	0.0818254	-1.5731	down-regulated	7.05656e-34	7.38421e-71	nc.Mo
									CHUK	0.381337	0.128355	-1.57093	down-regulated	2.95165e-40	6.18514e-86	nc.Mo
									RBM33	1.81866	0.612317	-1.57052	down-regulated	2.14687e-111	1.61556e-237	nc.Mo
									SLC35A3	0.584438	0.196781	-1.57046	down-regulated	2.97255e-52	3.23812e-113	nc.Mo
									RIN3	3.68432	1.24289	-1.5677	down-regulated	2.96617e-148	7.43189e-241	nc.Mo
									APC	1.40638	0.474879	-1.56636	down-regulated	1.90296e-82	2.09021e-173	nc.Mo
									KRIT1	0.258766	0.0873783	-1.5663	down-regulated	7.90417e-29	2.15241e-59	nc.Mo
									LRRK1	0.662813	0.224145	-1.56417	down-regulated	1.77016e-50	2.68822e-107	nc.Mo
									FIP1L1	0.822965	0.278373	-1.56381	down-regulated	3.74107e-70	4.84549e-158	nc.Mo
									CCDC18	0.265815	0.0899506	-1.56322	down-regulated	6.72493e-25	2.70883e-50	nc.Mo
									MTR	0.452227	0.153096	-1.56261	down-regulated	3.07272e-40	1.50519e-84	nc.Mo
									ASMTL	0.377347	0.127783	-1.5622	down-regulated	2.72424e-42	1.49532e-91	nc.Mo
									TRIM33	1.34283	0.454815	-1.56193	down-regulated	2.20091e-91	1.34686e-202	nc.Mo
									UBA6	1.07204	0.363289	-1.56117	down-regulated	1.75691e-74	1.18553e-161	nc.Mo
									EEF1AKMT2	0.292927	0.0993698	-1.55966	down-regulated	1.01801e-36	1.72278e-77	nc.Mo
									PLEKHA2	1.40968	0.478293	-1.5594	down-regulated	7.39331e-79	1.95094e-163	nc.Mo
									PER2	0.235586	0.0799381	-1.5593	down-regulated	3.55211e-37	2.66825e-78	nc.Mo
									STX5	0.570051	0.193437	-1.55923	down-regulated	3.0758e-53	4.41019e-116	nc.Mo
									RALGPS2	0.4962	0.168396	-1.55906	down-regulated	1.71887e-34	5.7514e-71	nc.Mo
									POM121	0.634804	0.215447	-1.55898	down-regulated	1.12911e-62	3.20793e-140	nc.Mo
									DPY19L3	0.382258	0.129782	-1.55846	down-regulated	9.84718e-38	3.29022e-79	nc.Mo
									AATF	1.34394	0.456555	-1.55761	down-regulated	4.06353e-89	2.58788e-193	nc.Mo
									NGLY1	0.731521	0.248668	-1.55668	down-regulated	3.00016e-60	2.21859e-130	nc.Mo
									CREB1	1.19913	0.407908	-1.55568	down-regulated	2.38034e-81	1.69628e-178	nc.Mo
									NOL9	0.256899	0.0874383	-1.55486	down-regulated	2.43955e-34	5.99246e-72	nc.Mo
									STRN	1.0909	0.371483	-1.55415	down-regulated	1.29421e-76	9.70796e-163	nc.Mo
									AFDN	0.32497	0.11088	-1.55131	down-regulated	5.10596e-25	3.36135e-50	nc.Mo
									SWAP70	1.7204	0.5877	-1.5496	down-regulated	2.52754e-96	1.53866e-197	nc.Mo
									FGD4	1.51652	0.518848	-1.54738	down-regulated	1.21683e-84	2.14602e-186	nc.Mo
									DCAF6	0.401803	0.137564	-1.54638	down-regulated	2.58125e-31	2.93223e-64	nc.Mo
									KIAA0232	1.54799	0.530192	-1.54581	down-regulated	2.75061e-89	5.36803e-188	nc.Mo
									ZMYM5	0.382277	0.130971	-1.54537	down-regulated	6.61493e-39	3.45241e-82	nc.Mo
									EP400	0.6363	0.218014	-1.54529	down-regulated	6.8669e-58	2.93548e-125	nc.Mo
									CHD2	2.18757	0.749875	-1.54461	down-regulated	1.21358e-98	7.28035e-185	nc.Mo
									SPRED1	0.844782	0.289629	-1.54437	down-regulated	5.49261e-45	1.32275e-93	nc.Mo
									DAPK1	1.93414	0.663135	-1.54432	down-regulated	5.60048e-84	1.11231e-169	nc.Mo
									WIPF2	1.07944	0.370523	-1.54264	down-regulated	3.4654e-76	7.74528e-168	nc.Mo
									CTNNB1	2.88775	0.991265	-1.54261	down-regulated	4.96248e-111	6.35776e-200	nc.Mo
									FBXL5	2.57373	0.885697	-1.53898	down-regulated	4.40838e-126	4.27489e-236	nc.Mo
									ITGAV	0.303455	0.104446	-1.53873	down-regulated	3.34599e-31	3.42487e-64	nc.Mo
									AP3S2	0.725943	0.249976	-1.53807	down-regulated	3.75879e-50	1.01728e-107	nc.Mo
									KAT6A	1.87508	0.645827	-1.53774	down-regulated	1.82952e-92	4.94182e-184	nc.Mo
									SEC24C	0.394767	0.136002	-1.53737	down-regulated	7.61955e-48	2.42254e-104	nc.Mo
									LEMD3	0.354396	0.122149	-1.53672	down-regulated	1.05171e-33	2.6712e-70	nc.Mo
									CCSER2	0.697647	0.24051	-1.5364	down-regulated	1.3839e-50	2.03004e-108	nc.Mo
									EPC1	2.65545	0.91625	-1.53514	down-regulated	7.35398e-128	8.74512e-233	nc.Mo
									GIT2	2.13209	0.735934	-1.53462	down-regulated	5.31312e-105	1.1956e-210	nc.Mo
									FYN	2.20896	0.762476	-1.53461	down-regulated	1.88553e-92	1.94223e-172	nc.Mo
									CAMTA1	1.19505	0.412793	-1.53358	down-regulated	1.56164e-75	1.03242e-159	nc.Mo
									ZNF512	0.256787	0.088751	-1.53274	down-regulated	6.56937e-30	2.87578e-62	nc.Mo
									NUP107	0.407028	0.140727	-1.53223	down-regulated	2.51517e-36	9.19369e-77	nc.Mo
									SEH1L	0.555847	0.192308	-1.53127	down-regulated	3.66058e-54	6.67859e-119	nc.Mo
									PRR5	0.467479	0.161853	-1.53022	down-regulated	9.32601e-51	6.51787e-110	nc.Mo
									SETD3	0.748365	0.259543	-1.52777	down-regulated	2.17344e-58	5.49177e-126	nc.Mo
									ZNF652	1.33097	0.461765	-1.52725	down-regulated	1.75267e-77	1.71083e-162	nc.Mo
									ITPR2	2.02542	0.703121	-1.52637	down-regulated	5.29554e-81	5.09426e-158	nc.Mo
									XRN1	1.87507	0.650967	-1.52629	down-regulated	6.50809e-92	1.20851e-188	nc.Mo
									PHIP	2.80721	0.974646	-1.52618	down-regulated	6.74635e-105	1.36432e-188	nc.Mo
									NDE1	0.516483	0.179385	-1.52566	down-regulated	7.34906e-53	2.84724e-115	nc.Mo
									TENT4B	0.931716	0.323637	-1.52551	down-regulated	9.54334e-62	1.74532e-134	nc.Mo
									IWS1	0.465791	0.161929	-1.52432	down-regulated	1.29128e-43	2.7959e-93	nc.Mo
									ZMYM4	0.510678	0.177614	-1.52367	down-regulated	7.19949e-41	3.1688e-87	nc.Mo
									PHRF1	0.284215	0.0988813	-1.52321	down-regulated	1.31913e-35	4.95022e-76	nc.Mo
									EXTL3	0.217311	0.0756518	-1.52232	down-regulated	3.41177e-32	2.04819e-67	nc.Mo
									WDR41	0.712437	0.248059	-1.52208	down-regulated	1.44492e-53	2.53448e-116	nc.Mo
									ATP6V1H	0.698865	0.243409	-1.52163	down-regulated	4.95535e-55	1.33537e-120	nc.Mo
									MED23	1.00124	0.348905	-1.52089	down-regulated	1.37132e-72	8.61293e-159	nc.Mo
									SLC35F5	0.56308	0.196275	-1.52046	down-regulated	7.73641e-53	7.65899e-116	nc.Mo
									RAB2B	0.262882	0.0916714	-1.51987	down-regulated	2.00996e-29	3.74267e-61	nc.Mo
									AGFG1	1.93448	0.674705	-1.51962	down-regulated	1.92068e-93	1.97099e-192	nc.Mo
									ZNHIT6	0.395317	0.137883	-1.51957	down-regulated	2.07784e-31	9.98264e-65	nc.Mo
									GMEB1	0.511024	0.178362	-1.51859	down-regulated	1.43458e-47	3.09279e-102	nc.Mo
									BLZF1	0.266132	0.0929258	-1.51799	down-regulated	2.4122e-31	1.29997e-65	nc.Mo
									SUCLA2	0.417598	0.14587	-1.51743	down-regulated	2.05286e-36	1.4443e-76	nc.Mo
									ABHD18	0.29126	0.101812	-1.5164	down-regulated	3.42363e-32	1.77954e-67	nc.Mo
									ABHD2	1.66731	0.583644	-1.51436	down-regulated	2.49419e-84	2.37649e-178	nc.Mo
									MYO9A	0.42655	0.149329	-1.51422	down-regulated	2.004e-27	2.90272e-55	nc.Mo
									VMP1	5.4353	1.90525	-1.51238	down-regulated	3.5397e-140	1.55308e-193	nc.Mo
									TBC1D9	0.634985	0.222586	-1.51236	down-regulated	2.65039e-46	7.28241e-99	nc.Mo
									MPHOSPH6	0.351477	0.123228	-1.51211	down-regulated	1.2637e-37	1.20549e-80	nc.Mo
									SMPD4	0.286481	0.100441	-1.51209	down-regulated	2.38023e-36	4.67708e-78	nc.Mo
									RELL1	0.460669	0.161546	-1.51179	down-regulated	1.5395e-41	3.40081e-89	nc.Mo
									CAMSAP1	0.533007	0.187079	-1.51051	down-regulated	3.10958e-48	1.25824e-105	nc.Mo
									PTPRE	2.18353	0.766879	-1.50959	down-regulated	1.47577e-91	1.4157e-180	nc.Mo
									NCAPD3	0.271877	0.0956521	-1.50709	down-regulated	1.81553e-27	7.89504e-56	nc.Mo
									SPAST	1.00969	0.35603	-1.50384	down-regulated	4.82617e-72	4.23402e-161	nc.Mo
									PARP4	1.43998	0.508133	-1.50277	down-regulated	4.34473e-85	1.20733e-189	nc.Mo
									MIER1	2.42652	0.858394	-1.49918	down-regulated	5.72436e-120	1.17398e-230	nc.Mo
									MCCC1	0.246093	0.0871175	-1.49817	down-regulated	1.41119e-26	9.02725e-55	nc.Mo
									SP3	2.98555	1.05752	-1.49731	down-regulated	6.8826e-126	1.99885e-215	nc.Mo
									CNOT10	0.623248	0.220807	-1.49702	down-regulated	8.6828e-53	3.99399e-117	nc.Mo
									ATE1	0.503154	0.178592	-1.49434	down-regulated	1.71656e-46	2.24709e-101	nc.Mo
									SNX1	1.09278	0.387923	-1.49416	down-regulated	7.18141e-75	3.5721e-161	nc.Mo
									TGFBR2	2.33	0.827411	-1.49366	down-regulated	6.34267e-103	7.78172e-198	nc.Mo
									BRAT1	0.29463	0.104686	-1.49284	down-regulated	6.96001e-36	1.1601e-76	nc.Mo
									GLS	1.24547	0.442798	-1.49197	down-regulated	2.80097e-79	1.57174e-175	nc.Mo
									CNOT2	1.71831	0.611079	-1.49156	down-regulated	5.95817e-91	3.55419e-186	nc.Mo
									PRDM2	1.93357	0.687934	-1.49093	down-regulated	6.1155e-94	8.16113e-187	nc.Mo
									ARSG	0.237747	0.0847179	-1.48869	down-regulated	2.8938e-30	8.72064e-63	nc.Mo
									CDC73	1.21664	0.433556	-1.48862	down-regulated	1.84412e-76	9.86889e-166	nc.Mo
									CLCN6	0.37214	0.13267	-1.488	down-regulated	2.14289e-39	3.69639e-85	nc.Mo
									HIPK3	1.98511	0.708338	-1.48671	down-regulated	4.31545e-92	1.18231e-187	nc.Mo
									RUFY2	0.48529	0.173181	-1.48657	down-regulated	5.71663e-52	8.01595e-114	nc.Mo
									NCK1	0.743427	0.265348	-1.4863	down-regulated	5.52192e-60	6.58775e-133	nc.Mo
									SNX13	0.95906	0.342349	-1.48615	down-regulated	1.16633e-64	8.88288e-141	nc.Mo
									IFNGR2	3.48527	1.24431	-1.48593	down-regulated	6.46429e-137	1.27533e-226	nc.Mo
									IFT88	0.427309	0.152676	-1.4848	down-regulated	3.40206e-31	2.75515e-64	nc.Mo
									CPSF6	1.06692	0.38139	-1.48411	down-regulated	4.14893e-75	1.47669e-166	nc.Mo
									EED	0.276279	0.0988411	-1.48294	down-regulated	2.38677e-32	8.13193e-68	nc.Mo
									HIVEP3	0.761347	0.272583	-1.48186	down-regulated	1.10801e-38	6.63353e-79	nc.Mo
									ECE1	0.731603	0.261966	-1.48168	down-regulated	1.85947e-49	2.12831e-105	nc.Mo
									FAM228B	0.450621	0.161406	-1.48122	down-regulated	3.40276e-42	1.01684e-89	nc.Mo
									ATP2B1-AS1	0.967412	0.346736	-1.48029	down-regulated	9.3104e-64	7.8604e-139	nc.Mo
									CCNT2	0.931002	0.333712	-1.48018	down-regulated	4.25224e-66	5.85643e-146	nc.Mo
									MYCBP2	3.11524	1.11776	-1.47873	down-regulated	3.62538e-114	1.52951e-202	nc.Mo
									RUNX1	1.54636	0.555071	-1.47813	down-regulated	4.59209e-72	8.15947e-153	nc.Mo
									G2E3	0.56118	0.20154	-1.4774	down-regulated	1.67349e-56	1.52827e-123	nc.Mo
									NUDCD3	0.289108	0.103869	-1.47685	down-regulated	1.07299e-28	1.66855e-59	nc.Mo
									PPP2R5E	1.56009	0.560566	-1.47667	down-regulated	1.41116e-78	1.62001e-159	nc.Mo
									CERS5	0.589215	0.211759	-1.47637	down-regulated	6.63359e-54	1.06089e-119	nc.Mo
									INTS4	0.255202	0.0917691	-1.47556	down-regulated	2.95813e-25	1.22245e-51	nc.Mo
									HECTD1	1.64032	0.59095	-1.47287	down-regulated	1.08518e-89	2.33837e-191	nc.Mo
									SENP6	1.75199	0.631925	-1.47116	down-regulated	2.03344e-83	1.53833e-166	nc.Mo
									SENP1	0.298455	0.107684	-1.47071	down-regulated	1.41575e-31	3.14303e-66	nc.Mo
									STX8	1.25658	0.45398	-1.4688	down-regulated	1.16194e-55	3.99965e-110	nc.Mo
									GPBP1L1	1.77789	0.642613	-1.46814	down-regulated	3.71915e-97	1.60824e-197	nc.Mo
									INTS12	0.264074	0.0955657	-1.46638	down-regulated	9.37288e-27	1.23753e-54	nc.Mo
									PPP4R3B	0.989157	0.358081	-1.46591	down-regulated	9.73069e-71	1.38362e-160	nc.Mo
									LONP2	0.987396	0.357595	-1.4653	down-regulated	2.26155e-65	1.62186e-143	nc.Mo
									MFSD4B	0.249959	0.0905514	-1.46488	down-regulated	6.26079e-28	1.38518e-57	nc.Mo
									PSTPIP2	2.26225	0.820613	-1.46298	down-regulated	5.97376e-100	7.03213e-191	nc.Mo
									USP12	1.27738	0.463727	-1.46184	down-regulated	6.08086e-75	7.21935e-160	nc.Mo
									GLE1	0.284107	0.103159	-1.46156	down-regulated	1.03103e-32	8.60844e-69	nc.Mo
									TRIP12	2.18738	0.795209	-1.4598	down-regulated	1.96104e-98	2.4322e-189	nc.Mo
									CHST7	0.492045	0.179261	-1.45673	down-regulated	1.06006e-48	4.53497e-107	nc.Mo
									FOXO3	1.67747	0.611336	-1.45625	down-regulated	5.61445e-73	3.94084e-149	nc.Mo
									CUL2	0.666271	0.242873	-1.45591	down-regulated	9.53047e-50	2.74493e-107	nc.Mo
									HACD3	0.274697	0.10016	-1.45553	down-regulated	7.96256e-22	1.11476e-43	nc.Mo
									METTL8	0.294063	0.107239	-1.4553	down-regulated	1.9087e-22	2.86948e-45	nc.Mo
									GPRIN3	1.47724	0.539347	-1.45362	down-regulated	4.95363e-53	1.51967e-103	nc.Mo
									ERCC3	0.230457	0.0841557	-1.45336	down-regulated	1.95322e-30	1.1145e-63	nc.Mo
									SYK	2.79622	1.02109	-1.45336	down-regulated	9.9779e-96	1.40154e-173	nc.Mo
									TUT4	0.398157	0.145517	-1.45215	down-regulated	2.73922e-32	7.53137e-68	nc.Mo
									DDHD1	1.292	0.472623	-1.45085	down-regulated	1.57433e-68	2.03169e-152	nc.Mo
									SPAG9	1.07453	0.394037	-1.4473	down-regulated	4.82174e-68	3.68431e-151	nc.Mo
									P2RX1	1.22702	0.450059	-1.44697	down-regulated	1.09855e-74	8.22108e-165	nc.Mo
									PHACTR4	1.33209	0.488709	-1.44665	down-regulated	1.93286e-67	5.39081e-142	nc.Mo
									MAPK1	2.99643	1.09982	-1.44599	down-regulated	1.18283e-121	6.40775e-217	nc.Mo
									LRRC37B	0.215723	0.0791925	-1.44575	down-regulated	3.23909e-28	1.00994e-58	nc.Mo
									TUT7	2.04051	0.749383	-1.44516	down-regulated	2.2369e-94	2.08144e-183	nc.Mo
									DIDO1	0.769359	0.283041	-1.44265	down-regulated	4.45587e-62	6.81107e-140	nc.Mo
									MCUB	1.72048	0.633206	-1.44206	down-regulated	1.21932e-85	5.63299e-182	nc.Mo
									MAN1A2	1.04178	0.384501	-1.43799	down-regulated	3.11827e-60	7.04931e-130	nc.Mo
									GOLPH3	1.43876	0.531211	-1.43747	down-regulated	6.5638e-84	7.7362e-175	nc.Mo
									WDFY4	0.431563	0.159401	-1.43691	down-regulated	8.67668e-36	5.14334e-76	nc.Mo
									ODF2L	0.512942	0.189899	-1.43356	down-regulated	9.0188e-35	1.96648e-73	nc.Mo
									PLCG2	2.14083	0.793078	-1.43264	down-regulated	8.37905e-119	1.44417e-242	nc.Mo
									CNOT6L	1.97257	0.73175	-1.43066	down-regulated	2.2942e-87	2.80546e-175	nc.Mo
									ILRUN	0.803123	0.29815	-1.42958	down-regulated	1.15108e-58	5.1694e-131	nc.Mo
									CLINT1	1.8239	0.677108	-1.42957	down-regulated	2.32449e-100	1.26032e-203	nc.Mo
									PHF8	0.323066	0.119958	-1.4293	down-regulated	1.98854e-37	1.86558e-80	nc.Mo
									AKAP7	0.73051	0.271386	-1.42856	down-regulated	2.94812e-49	2.54059e-107	nc.Mo
									SLC4A7	0.516652	0.192038	-1.42781	down-regulated	1.6112e-44	6.58274e-96	nc.Mo
									VAV1	1.20511	0.447949	-1.42776	down-regulated	8.9275e-68	2.3509e-151	nc.Mo
									TRAPPC8	0.390941	0.145393	-1.427	down-regulated	1.6086e-37	1.75338e-80	nc.Mo
									EIF4E	0.624786	0.232376	-1.4269	down-regulated	2.29239e-50	5.29757e-109	nc.Mo
									COMMD1	0.996791	0.37112	-1.42541	down-regulated	1.32135e-46	5.51262e-96	nc.Mo
									RBL2	1.06747	0.397532	-1.42506	down-regulated	3.82712e-65	7.18851e-142	nc.Mo
									CELF1	2.65871	0.99032	-1.42476	down-regulated	2.03133e-106	5.84179e-200	nc.Mo
									CHCHD3	0.915782	0.341262	-1.42413	down-regulated	6.87934e-56	8.61932e-122	nc.Mo
									MIOS	0.376626	0.140361	-1.42399	down-regulated	1.48986e-34	1.66094e-73	nc.Mo
									ADAM17	1.91888	0.715164	-1.42392	down-regulated	4.95111e-84	2.72719e-167	nc.Mo
									SEMA4D	1.02386	0.38182	-1.42306	down-regulated	1.02325e-58	1.80464e-128	nc.Mo
									AGO4	1.06837	0.398581	-1.42247	down-regulated	1.01594e-62	4.9105e-137	nc.Mo
									UBR2	1.12971	0.422373	-1.41936	down-regulated	2.03108e-72	9.92046e-163	nc.Mo
									NR4A2	0.263277	0.0984485	-1.41914	down-regulated	3.98916e-36	3.78931e-76	nc.Mo
									NR1D2	1.39523	0.521752	-1.41907	down-regulated	5.70408e-77	2.15831e-165	nc.Mo
									STRADA	0.409797	0.153339	-1.41818	down-regulated	8.50921e-34	1.42971e-71	nc.Mo
									SCAF4	0.957033	0.358121	-1.41812	down-regulated	3.47611e-71	2.3277e-164	nc.Mo
									TOM1	0.655287	0.245365	-1.4172	down-regulated	1.76885e-56	1.41126e-126	nc.Mo
									LSM14A	2.34484	0.87821	-1.41685	down-regulated	7.47231e-109	1.44725e-203	nc.Mo
									TCERG1	0.975912	0.365576	-1.41658	down-regulated	4.5345e-70	3.23263e-157	nc.Mo
									NAP1L4	0.756028	0.283731	-1.41391	down-regulated	1.80265e-63	3.89527e-144	nc.Mo
									PIAS2	0.515175	0.193388	-1.41357	down-regulated	3.05079e-41	6.9437e-88	nc.Mo
									ERCC6L2	0.376932	0.141533	-1.41317	down-regulated	6.86345e-35	3.08528e-74	nc.Mo
									SMAD4	0.650357	0.24428	-1.4127	down-regulated	4.66584e-52	5.88597e-114	nc.Mo
									UBA3	0.711195	0.267515	-1.41062	down-regulated	2.40338e-54	4.72904e-118	nc.Mo
									KCMF1	1.67215	0.629246	-1.41001	down-regulated	4.11871e-94	9.94664e-196	nc.Mo
									PCGF3	0.350948	0.132135	-1.40924	down-regulated	1.0443e-43	4.79991e-95	nc.Mo
									POGZ	0.80471	0.303002	-1.40914	down-regulated	3.13696e-55	1.29037e-123	nc.Mo
									GTF3C2	0.240268	0.0904804	-1.40897	down-regulated	2.81352e-29	5.96755e-61	nc.Mo
									PRKAG2	1.80675	0.680428	-1.40889	down-regulated	3.65457e-69	2.98745e-141	nc.Mo
									IQSEC1	1.65179	0.622857	-1.40706	down-regulated	1.68923e-85	3.19481e-180	nc.Mo
									TBC1D2	0.247203	0.0932805	-1.40605	down-regulated	9.13616e-24	5.79334e-49	nc.Mo
									AGPS	0.922917	0.348286	-1.40593	down-regulated	5.52661e-64	3.14589e-145	nc.Mo
									CD83	1.22435	0.462824	-1.40348	down-regulated	1.28821e-64	1.0172e-140	nc.Mo
									PDCD4	1.58794	0.600435	-1.40308	down-regulated	2.02769e-83	4.83249e-183	nc.Mo
									RIN2	0.300972	0.113873	-1.40221	down-regulated	8.58516e-27	1.44724e-55	nc.Mo
									AGO2	0.823037	0.311466	-1.40188	down-regulated	1.27909e-63	2.16357e-144	nc.Mo
									INO80D	0.941639	0.356452	-1.40147	down-regulated	3.65291e-61	1.13325e-136	nc.Mo
									SFI1	0.272409	0.103226	-1.39996	down-regulated	2.18085e-32	2.18619e-68	nc.Mo
									ACER3	1.35629	0.514399	-1.39871	down-regulated	1.36717e-63	6.16365e-126	nc.Mo
									WASHC4	2.05075	0.778073	-1.39817	down-regulated	1.23519e-94	7.9383e-187	nc.Mo
									CCDC88C	1.83092	0.695032	-1.39742	down-regulated	2.99047e-86	3.76218e-185	nc.Mo
									SPPL2A	1.79021	0.679935	-1.39666	down-regulated	1.67935e-83	1.1682e-172	nc.Mo
									MROH1	0.416918	0.158483	-1.39544	down-regulated	1.00889e-36	3.72992e-79	nc.Mo
									DHX15	0.689141	0.262141	-1.39445	down-regulated	4.22132e-58	6.64713e-132	nc.Mo
									RAB11FIP1	4.75574	1.81127	-1.39267	down-regulated	1.34644e-98	4.98462e-156	nc.Mo
									CEP95	0.527306	0.20084	-1.39259	down-regulated	5.67612e-45	2.78602e-98	nc.Mo
									FAM20B	0.55272	0.210615	-1.39194	down-regulated	1.14986e-44	2.13875e-97	nc.Mo
									CCNYL1	0.301663	0.114956	-1.39186	down-regulated	1.61375e-22	7.8713e-46	nc.Mo
									USP4	1.13483	0.432868	-1.39047	down-regulated	9.20669e-73	2.92352e-164	nc.Mo
									PUM1	1.75819	0.670716	-1.39032	down-regulated	4.69683e-88	2.95459e-174	nc.Mo
									RFWD3	0.291173	0.111128	-1.38965	down-regulated	1.74406e-30	3.03022e-64	nc.Mo
									HIF1A	2.57295	0.982088	-1.3895	down-regulated	3.9783e-92	4.77333e-184	nc.Mo
									CCNY	1.9927	0.761579	-1.38765	down-regulated	4.11278e-85	4.75089e-167	nc.Mo
									DTNBP1	0.680183	0.260036	-1.38721	down-regulated	7.26805e-45	4.9183e-97	nc.Mo
									PLD4	0.267508	0.102277	-1.38709	down-regulated	3.5752e-26	6.65473e-54	nc.Mo
									PRDM4	0.219203	0.0838432	-1.3865	down-regulated	8.90634e-28	6.29172e-58	nc.Mo
									GALNT11	0.632324	0.242058	-1.38531	down-regulated	3.91893e-44	9.14287e-95	nc.Mo
									ARID4A	2.02341	0.775105	-1.38432	down-regulated	2.33859e-93	8.62154e-192	nc.Mo
									PNPT1	0.412382	0.158233	-1.38193	down-regulated	4.03129e-27	7.83609e-56	nc.Mo
									CBL	2.15988	0.8288	-1.38185	down-regulated	1.73683e-92	9.30571e-179	nc.Mo
									NPEPPS	1.24309	0.477157	-1.3814	down-regulated	2.06867e-73	2.88315e-161	nc.Mo
									ADIPOR2	0.698879	0.268272	-1.38135	down-regulated	3.25385e-46	8.57904e-99	nc.Mo
									CLIP4	1.06178	0.407816	-1.3805	down-regulated	2.21688e-62	5.31563e-138	nc.Mo
									RCC1L	0.224493	0.0865369	-1.37528	down-regulated	3.12481e-25	3.0222e-52	nc.Mo
									TTC9	0.241619	0.0932522	-1.37352	down-regulated	1.14725e-26	4.87492e-55	nc.Mo
									CNEP1R1	0.437505	0.169052	-1.37183	down-regulated	2.3958e-39	3.8908e-86	nc.Mo
									ZNF44	0.300683	0.116295	-1.37046	down-regulated	5.32889e-30	1.58728e-63	nc.Mo
									OGT	1.22348	0.473309	-1.37013	down-regulated	1.06987e-69	1.86159e-153	nc.Mo
									ZNF738	0.212436	0.0821973	-1.36987	down-regulated	1.40836e-24	1.6769e-50	nc.Mo
									EMILIN2	2.73823	1.06068	-1.36826	down-regulated	8.57201e-105	4.11856e-184	nc.Mo
									RNF145	1.52909	0.593192	-1.3661	down-regulated	1.31093e-84	1.36695e-173	nc.Mo
									MORF4L2	0.472244	0.18322	-1.36596	down-regulated	3.90111e-44	1.16961e-96	nc.Mo
									UNKL	0.282218	0.109533	-1.36545	down-regulated	1.78328e-30	1.25822e-64	nc.Mo
									PTPN9	0.461684	0.179194	-1.36538	down-regulated	9.49352e-35	3.45514e-73	nc.Mo
									APBB1IP	2.92253	1.13615	-1.36307	down-regulated	3.69065e-106	3.91488e-193	nc.Mo
									KIZ	0.213334	0.0829365	-1.36303	down-regulated	1.04737e-23	1.1864e-48	nc.Mo
									CORO2A	0.295291	0.115036	-1.36005	down-regulated	1.13469e-29	1.56359e-61	nc.Mo
									ASPH	0.298243	0.11638	-1.35765	down-regulated	8.7927e-32	2.64915e-66	nc.Mo
									OSBPL2	0.40491	0.158076	-1.35699	down-regulated	3.32047e-41	1.33609e-89	nc.Mo
									SLC25A25	0.56952	0.222341	-1.35698	down-regulated	6.72431e-46	2.5795e-101	nc.Mo
									CPEB4	1.45134	0.566615	-1.35694	down-regulated	7.5943e-69	1.41521e-149	nc.Mo
									RIF1	0.755832	0.295125	-1.35674	down-regulated	1.02021e-55	2.03192e-125	nc.Mo
									FLI1	1.49591	0.58416	-1.35659	down-regulated	1.24043e-76	3.64819e-163	nc.Mo
									PAICS	0.271331	0.106125	-1.35429	down-regulated	6.09884e-29	6.80223e-61	nc.Mo
									SNRK	1.49143	0.583514	-1.35386	down-regulated	9.56564e-75	1.58415e-156	nc.Mo
									SLC36A4	0.494437	0.193636	-1.35244	down-regulated	6.70061e-37	5.74244e-80	nc.Mo
									ODF2	0.315773	0.123705	-1.35198	down-regulated	1.14764e-31	3.161e-67	nc.Mo
									ZBTB2	0.33356	0.130748	-1.35116	down-regulated	3.09309e-27	7.28201e-57	nc.Mo
									RBM26	1.32522	0.519752	-1.35034	down-regulated	3.5298e-67	6.85493e-144	nc.Mo
									NLRP1	0.85801	0.336549	-1.35018	down-regulated	1.38305e-55	2.23095e-122	nc.Mo
									SPTLC2	1.91111	0.749813	-1.34981	down-regulated	6.01289e-82	2.4859e-164	nc.Mo
									SEC24A	0.335136	0.131577	-1.34884	down-regulated	1.7604e-29	1.98518e-62	nc.Mo
									CHST15	1.23194	0.483806	-1.34843	down-regulated	1.32102e-77	1.88368e-179	nc.Mo
									PAPSS2	0.935292	0.367438	-1.34791	down-regulated	1.26113e-38	8.66668e-81	nc.Mo
									GOSR1	0.550682	0.216718	-1.3454	down-regulated	1.57188e-45	1.85545e-100	nc.Mo
									NSUN3	0.336066	0.132301	-1.34492	down-regulated	7.9715e-32	3.93859e-67	nc.Mo
									POLR3C	0.303663	0.119557	-1.34477	down-regulated	2.93051e-31	7.51612e-66	nc.Mo
									NCBP1	0.346492	0.136506	-1.34386	down-regulated	1.98772e-41	2.2429e-90	nc.Mo
									STIM2	1.40565	0.554149	-1.34289	down-regulated	1.31486e-70	1.11647e-147	nc.Mo
									DSTYK	0.723371	0.28528	-1.34236	down-regulated	7.40591e-47	1.29757e-103	nc.Mo
									MTOR	0.374484	0.147785	-1.34141	down-regulated	9.12169e-39	1.23139e-83	nc.Mo
									ATP2A2	0.924167	0.364814	-1.34099	down-regulated	6.92646e-60	2.04144e-135	nc.Mo
									MARK2	1.20081	0.47479	-1.33865	down-regulated	4.69291e-70	1.0536e-156	nc.Mo
									ATAD1	0.276886	0.109522	-1.33807	down-regulated	7.04314e-28	1.07174e-58	nc.Mo
									ZBTB40	0.281931	0.111571	-1.33739	down-regulated	1.57258e-31	7.31844e-67	nc.Mo
									ARHGAP17	1.02203	0.404552	-1.33704	down-regulated	9.5187e-57	3.13214e-123	nc.Mo
									FAM210A	0.239721	0.0948938	-1.33697	down-regulated	2.17655e-25	2.11723e-52	nc.Mo
									NCOR2	1.46197	0.578822	-1.33672	down-regulated	1.14034e-72	5.60996e-155	nc.Mo
									SART3	0.346958	0.137561	-1.33469	down-regulated	2.38279e-34	1.61579e-74	nc.Mo
									ADNP2	0.628018	0.249068	-1.33427	down-regulated	1.0424e-49	4.15015e-111	nc.Mo
									MAP3K20	0.911502	0.361571	-1.33397	down-regulated	1.00033e-41	2.5551e-86	nc.Mo
									ABRAXAS2	0.389103	0.154544	-1.33214	down-regulated	2.57202e-36	6.11043e-78	nc.Mo
									IMPA1	0.224087	0.0890415	-1.33151	down-regulated	1.04423e-25	5.33687e-53	nc.Mo
									ZNFX1	0.891067	0.354261	-1.33072	down-regulated	3.48983e-54	2.4431e-121	nc.Mo
									KANSL2	0.407965	0.16242	-1.32872	down-regulated	2.60704e-38	2.08374e-84	nc.Mo
									NSD2	0.335617	0.133629	-1.32859	down-regulated	1.7236e-29	1.99241e-61	nc.Mo
									LRPPRC	1.06688	0.424934	-1.32808	down-regulated	5.92322e-63	2.12095e-141	nc.Mo
									COPS4	0.500079	0.199224	-1.32776	down-regulated	4.14789e-42	5.50155e-93	nc.Mo
									DYSF	0.380586	0.151659	-1.32739	down-regulated	4.10553e-21	1.94488e-42	nc.Mo
									SUGP1	0.272932	0.108863	-1.32603	down-regulated	1.2812e-30	1.15802e-64	nc.Mo
									KIDINS220	1.6653	0.665185	-1.32396	down-regulated	1.75907e-77	1.21144e-157	nc.Mo
									BMT2	0.357782	0.142933	-1.32374	down-regulated	7.09624e-26	8.65573e-53	nc.Mo
									ATR	0.942426	0.377233	-1.32092	down-regulated	2.63331e-48	1.16557e-103	nc.Mo
									AHR	1.19985	0.480361	-1.32067	down-regulated	8.12343e-40	1.56204e-84	nc.Mo
									MRPS9	0.25405	0.101798	-1.31941	down-regulated	1.39149e-20	4.44088e-41	nc.Mo
									MOB4	0.82777	0.331934	-1.31833	down-regulated	7.19393e-61	1.17453e-140	nc.Mo
									TNRC6B	2.36919	0.950353	-1.31786	down-regulated	2.75842e-90	1.694e-173	nc.Mo
									DOP1B	0.589208	0.236467	-1.31714	down-regulated	9.40361e-45	4.86369e-97	nc.Mo
									RNF19A	1.15922	0.465274	-1.31701	down-regulated	1.04119e-71	4.54943e-164	nc.Mo
									UBXN2A	0.374228	0.150306	-1.31602	down-regulated	3.88306e-31	1.28489e-65	nc.Mo
									LPIN2	0.466134	0.187256	-1.31573	down-regulated	8.15123e-35	7.41302e-75	nc.Mo
									PI4K2A	0.417006	0.167543	-1.31554	down-regulated	9.22354e-35	1.17165e-74	nc.Mo
									COG3	0.547252	0.219984	-1.31481	down-regulated	2.45594e-48	6.15482e-107	nc.Mo
									KLC1	0.80329	0.323011	-1.31434	down-regulated	9.87252e-59	1.6466e-135	nc.Mo
									TULP4	0.444998	0.178983	-1.31398	down-regulated	3.83497e-33	7.44958e-70	nc.Mo
									RAB6A	1.2313	0.496158	-1.31131	down-regulated	5.83139e-60	2.91367e-130	nc.Mo
									UBE2R2	3.72906	1.50275	-1.3112	down-regulated	6.67138e-110	2.05529e-168	nc.Mo
									TCF7L2	7.3937	2.9815	-1.31026	down-regulated	1.4579e-142	1.12255e-178	nc.Mo
									CDK13	1.29163	0.521032	-1.30974	down-regulated	4.32098e-64	5.25466e-139	nc.Mo
									CHFR	0.867348	0.349924	-1.30957	down-regulated	4.97706e-57	4.43339e-128	nc.Mo
									RB1	1.77824	0.717424	-1.30955	down-regulated	6.67483e-84	2.19879e-176	nc.Mo
									R3HDM2	1.71788	0.694558	-1.30646	down-regulated	1.3348e-75	4.42782e-161	nc.Mo
									LCP2	3.4668	1.40177	-1.30635	down-regulated	3.76435e-115	1.39228e-184	nc.Mo
									CHD9	2.02489	0.819214	-1.30553	down-regulated	1.90308e-88	1.67035e-180	nc.Mo
									CDK11A	0.63922	0.258742	-1.3048	down-regulated	1.09025e-55	1.88072e-128	nc.Mo
									EIF2B3	0.303385	0.122823	-1.30457	down-regulated	4.43507e-24	3.70198e-49	nc.Mo
									RALY	2.16672	0.877267	-1.30443	down-regulated	1.12725e-97	1.42583e-196	nc.Mo
									ENOX2	0.281997	0.114186	-1.3043	down-regulated	2.14795e-20	5.97201e-41	nc.Mo
									KDM3A	0.610312	0.247143	-1.3042	down-regulated	2.02033e-45	1.11173e-99	nc.Mo
									TMEM245	0.353001	0.14296	-1.30406	down-regulated	1.29937e-36	1.77106e-78	nc.Mo
									CDK5RAP2	0.423308	0.171443	-1.30398	down-regulated	2.41419e-39	4.86425e-85	nc.Mo
									NPLOC4	0.699738	0.283733	-1.30228	down-regulated	1.77396e-50	1.31693e-112	nc.Mo
									GLYR1	0.984114	0.399226	-1.30162	down-regulated	8.00098e-61	5.78246e-138	nc.Mo
									DNAJC3	1.6526	0.67058	-1.30126	down-regulated	4.45606e-80	5.79059e-170	nc.Mo
									PRKD3	0.474088	0.192717	-1.29867	down-regulated	2.01463e-35	1.56837e-74	nc.Mo
									N4BP1	1.22429	0.497695	-1.29861	down-regulated	1.44114e-65	2.73771e-142	nc.Mo
									RSBN1L	0.758755	0.309088	-1.29562	down-regulated	2.04556e-48	1.97792e-108	nc.Mo
									E2F3	0.648037	0.264313	-1.29383	down-regulated	4.32536e-38	2.21561e-81	nc.Mo
									DDX1	0.393538	0.160524	-1.29371	down-regulated	1.34873e-38	1.31599e-84	nc.Mo
									SAMSN1	3.13988	1.28122	-1.29318	down-regulated	2.80657e-84	5.04286e-154	nc.Mo
									SAE1	0.325542	0.132954	-1.29192	down-regulated	1.95778e-28	2.52268e-60	nc.Mo
									PHKA2	0.370781	0.151622	-1.29009	down-regulated	1.94975e-29	2.47114e-62	nc.Mo
									KCNAB2	1.78869	0.731677	-1.28962	down-regulated	7.24774e-73	1.5815e-144	nc.Mo
									DRG1	0.478187	0.195774	-1.28838	down-regulated	1.46997e-37	1.42197e-83	nc.Mo
									MSR1	1.23801	0.506897	-1.28826	down-regulated	2.87917e-39	3.51708e-79	nc.Mo
									YTHDC1	1.4187	0.580939	-1.28811	down-regulated	4.92053e-69	1.87954e-152	nc.Mo
									VPS26C	0.75088	0.307504	-1.28798	down-regulated	6.69045e-52	2.84555e-115	nc.Mo
									HSPBAP1	0.334561	0.13712	-1.28683	down-regulated	1.09975e-26	8.28813e-56	nc.Mo
									TIGAR	0.775516	0.317877	-1.28669	down-regulated	7.77921e-52	6.39434e-115	nc.Mo
									METTL14	0.242885	0.0996044	-1.28599	down-regulated	4.91846e-25	7.82328e-52	nc.Mo
									RASSF1	0.433715	0.177878	-1.28586	down-regulated	1.74631e-33	4.27188e-72	nc.Mo
									ASH2L	0.40302	0.165511	-1.28392	down-regulated	9.59134e-37	6.65194e-80	nc.Mo
									CEP120	0.27237	0.111903	-1.28331	down-regulated	4.24481e-28	8.24018e-59	nc.Mo
									GOLT1B	0.566715	0.232922	-1.28278	down-regulated	1.429e-46	8.73433e-106	nc.Mo
									IFNAR2	2.27884	0.936693	-1.28265	down-regulated	1.31148e-87	7.3038e-171	nc.Mo
									PHKB	1.50172	0.617325	-1.28251	down-regulated	7.08701e-64	3.15216e-141	nc.Mo
									ARIH2	0.927694	0.381372	-1.28245	down-regulated	1.36547e-63	3.83237e-150	nc.Mo
									DNAJC17	0.235864	0.0969967	-1.28195	down-regulated	4.08974e-24	6.30736e-50	nc.Mo
									SFXN5	0.467016	0.192061	-1.28191	down-regulated	2.3745e-40	9.44296e-88	nc.Mo
									ZBTB11	1.17511	0.483284	-1.28185	down-regulated	1.15337e-62	4.53621e-138	nc.Mo
									SRCAP	0.26168	0.107733	-1.28035	down-regulated	3.89311e-31	4.2762e-66	nc.Mo
									ARPC1A	1.60182	0.659579	-1.28009	down-regulated	1.67279e-78	5.45005e-160	nc.Mo
									SULF2	1.73554	0.714684	-1.28001	down-regulated	1.64545e-58	9.97198e-124	nc.Mo
									PPP6C	1.10682	0.455794	-1.27997	down-regulated	4.36988e-61	8.93444e-134	nc.Mo
									KIAA0319L	0.346231	0.142605	-1.27971	down-regulated	2.56839e-29	2.55257e-61	nc.Mo
									SH2B3	2.6431	1.08895	-1.27929	down-regulated	9.15682e-93	1.21806e-173	nc.Mo
									AKAP10	0.515693	0.212556	-1.27867	down-regulated	2.63823e-36	3.46348e-78	nc.Mo
									ABCB10	0.353565	0.145923	-1.27677	down-regulated	2.77549e-32	3.80064e-69	nc.Mo
									OPA3	0.289343	0.119506	-1.2757	down-regulated	2.89907e-27	6.76974e-57	nc.Mo
									PIGA	0.242795	0.10029	-1.27557	down-regulated	7.71408e-25	5.92673e-52	nc.Mo
									NLN	0.398726	0.164812	-1.27458	down-regulated	9.32873e-28	1.23364e-58	nc.Mo
									TM9SF3	2.0762	0.858561	-1.27395	down-regulated	4.39228e-84	2.35581e-159	nc.Mo
									FBXO33	1.28333	0.530806	-1.27363	down-regulated	1.80673e-58	3.1294e-124	nc.Mo
									HSH2D	0.408002	0.168766	-1.27355	down-regulated	1.34029e-41	1.37055e-91	nc.Mo
									SUPT6H	0.770694	0.319094	-1.27218	down-regulated	7.25839e-56	9.16112e-126	nc.Mo
									MAIP1	0.222948	0.0923128	-1.2721	down-regulated	3.98299e-26	1.66857e-54	nc.Mo
									RNF144B	4.23839	1.75509	-1.27197	down-regulated	7.08532e-70	3.86258e-111	nc.Mo
									HDAC8	0.429386	0.177903	-1.27119	down-regulated	6.01945e-23	1.25547e-46	nc.Mo
									HEATR5A	0.231096	0.0957502	-1.27115	down-regulated	2.83823e-21	1.02218e-43	nc.Mo
									HEATR1	0.245232	0.101617	-1.271	down-regulated	1.14405e-21	3.94039e-44	nc.Mo
									CCAR2	0.304659	0.126273	-1.27065	down-regulated	1.84228e-32	5.69383e-71	nc.Mo
									YLPM1	0.524274	0.217308	-1.27058	down-regulated	2.16785e-40	2.52183e-89	nc.Mo
									EDRF1	0.372205	0.154486	-1.26862	down-regulated	2.64214e-36	1.5196e-78	nc.Mo
									ING5	0.379597	0.157602	-1.26819	down-regulated	2.32554e-33	1.38634e-72	nc.Mo
									TAF1	0.55778	0.231609	-1.268	down-regulated	2.44072e-39	3.36959e-86	nc.Mo
									ROCK1	3.29459	1.36814	-1.26788	down-regulated	1.13736e-104	6.03173e-173	nc.Mo
									RB1CC1	1.89483	0.786977	-1.26767	down-regulated	1.90747e-78	1.21173e-172	nc.Mo
									RBSN	0.346377	0.143889	-1.26738	down-regulated	5.36791e-34	7.02593e-74	nc.Mo
									DMTF1	0.518613	0.215573	-1.26648	down-regulated	2.04433e-42	5.06537e-94	nc.Mo
									HEG1	0.600772	0.24995	-1.26518	down-regulated	7.46449e-41	3.9277e-89	nc.Mo
									SRGAP2C	0.427419	0.177863	-1.26488	down-regulated	8.59208e-39	1.06419e-86	nc.Mo
									CMTR1	0.319676	0.133112	-1.26397	down-regulated	1.02346e-32	1.74208e-70	nc.Mo
									CHPT1	0.824342	0.343341	-1.2636	down-regulated	1.04401e-43	1.01042e-95	nc.Mo
									MBOAT1	0.480035	0.200035	-1.26289	down-regulated	4.81835e-33	2.77052e-71	nc.Mo
									KCTD7	0.222232	0.092668	-1.26192	down-regulated	1.86753e-24	1.60321e-50	nc.Mo
									USP32	1.24543	0.520335	-1.25913	down-regulated	2.39207e-61	1.287e-135	nc.Mo
									NOP58	0.40469	0.169238	-1.25776	down-regulated	2.01382e-37	4.21829e-81	nc.Mo
									KCTD20	0.794756	0.332455	-1.25735	down-regulated	5.34217e-50	4.93119e-114	nc.Mo
									SMC5	1.43385	0.600189	-1.25641	down-regulated	3.96679e-70	1.21867e-161	nc.Mo
									MAST3	0.463844	0.194433	-1.25437	down-regulated	2.04908e-37	8.9811e-83	nc.Mo
									MSRA	1.03206	0.432869	-1.25353	down-regulated	2.10424e-45	1.49047e-97	nc.Mo
									WDR26	2.04132	0.856204	-1.25348	down-regulated	2.67228e-78	2.6807e-155	nc.Mo
									UTP18	0.424907	0.178315	-1.25272	down-regulated	2.12691e-34	1.12969e-76	nc.Mo
									RAB22A	0.711667	0.298938	-1.25136	down-regulated	1.46336e-50	5.59352e-115	nc.Mo
									ZNF410	0.439528	0.184631	-1.25132	down-regulated	7.07233e-41	2.06261e-90	nc.Mo
									SNRNP40	0.369249	0.155136	-1.25106	down-regulated	9.13222e-35	2.60579e-76	nc.Mo
									RIPK2	1.04528	0.439414	-1.25024	down-regulated	2.4858e-52	5.73549e-115	nc.Mo
									KCTD9	0.348103	0.146382	-1.24978	down-regulated	3.13552e-29	1.28809e-62	nc.Mo
									TBXAS1	3.7916	1.59648	-1.24791	down-regulated	4.28562e-120	9.60136e-180	nc.Mo
									METAP1	0.27656	0.116539	-1.24678	down-regulated	2.14541e-28	4.29563e-60	nc.Mo
									AKAP8L	0.966224	0.407269	-1.24638	down-regulated	3.96993e-59	5.313e-136	nc.Mo
									HSDL2	0.398258	0.167966	-1.24553	down-regulated	3.41059e-32	7.63221e-69	nc.Mo
									MAU2	0.460841	0.194396	-1.24527	down-regulated	1.36614e-39	3.15556e-86	nc.Mo
									ARID5B	0.640028	0.270163	-1.2443	down-regulated	2.32077e-34	2.7868e-73	nc.Mo
									SNIP1	0.331814	0.140127	-1.24364	down-regulated	4.71954e-37	4.64009e-81	nc.Mo
									KPNA4	1.50605	0.636392	-1.24278	down-regulated	1.50729e-64	1.79276e-137	nc.Mo
									TSG101	0.846781	0.358094	-1.24165	down-regulated	2.91032e-49	1.00693e-110	nc.Mo
									AMFR	0.873661	0.36964	-1.24095	down-regulated	8.32288e-59	2.35325e-137	nc.Mo
									SLC12A6	0.673312	0.285276	-1.23892	down-regulated	1.17279e-33	8.91691e-71	nc.Mo
									ST6GAL1	0.555488	0.235382	-1.23875	down-regulated	1.51974e-30	1.52298e-64	nc.Mo
									NAPG	0.906538	0.384571	-1.23712	down-regulated	1.16779e-54	2.25374e-126	nc.Mo
									MSL2	0.684215	0.290428	-1.23627	down-regulated	1.06637e-43	4.201e-98	nc.Mo
									SUDS3	0.340516	0.144623	-1.23543	down-regulated	6.35698e-35	1.05866e-75	nc.Mo
									DBF4	0.406824	0.172867	-1.23474	down-regulated	8.35378e-34	2.04153e-72	nc.Mo
									SEC63	1.21965	0.518519	-1.234	down-regulated	4.30274e-60	7.83682e-134	nc.Mo
									ATP10D	0.410824	0.174661	-1.23396	down-regulated	7.97846e-35	1.48256e-76	nc.Mo
									EML4	2.2787	0.968823	-1.23391	down-regulated	9.57312e-69	3.97867e-132	nc.Mo
									PPP1R21	0.470448	0.20012	-1.23317	down-regulated	8.81491e-31	4.21269e-65	nc.Mo
									DDX55	0.199623	0.0849984	-1.23177	down-regulated	4.07778e-26	2.88914e-54	nc.Mo
									LNPK	0.528625	0.225235	-1.23081	down-regulated	1.73734e-32	7.83785e-70	nc.Mo
									NF2	0.253475	0.108098	-1.2295	down-regulated	8.83696e-21	1.63921e-42	nc.Mo
									PPIL3	0.222536	0.0949741	-1.22843	down-regulated	1.32851e-19	8.57222e-40	nc.Mo
									USF3	0.824587	0.351926	-1.2284	down-regulated	2.41243e-51	2.87919e-114	nc.Mo
									LINC00877	0.683431	0.291754	-1.22805	down-regulated	3.99419e-42	6.92701e-95	nc.Mo
									PREX1	1.83429	0.783408	-1.22739	down-regulated	1.35201e-75	8.88136e-150	nc.Mo
									HMBOX1	0.468142	0.200124	-1.22605	down-regulated	2.94046e-32	5.24297e-70	nc.Mo
									TNKS2	1.23131	0.526443	-1.22584	down-regulated	2.21238e-63	3.1727e-147	nc.Mo
									HIPK1	0.930668	0.397975	-1.22559	down-regulated	7.67004e-56	8.54576e-129	nc.Mo
									B4GALT1	1.2919	0.552475	-1.22552	down-regulated	7.87378e-61	1.17174e-130	nc.Mo
									PID1	0.442787	0.189414	-1.22507	down-regulated	5.59856e-13	7.50658e-24	nc.Mo
									PMM2	0.292451	0.125151	-1.22453	down-regulated	1.26833e-22	1.63255e-46	nc.Mo
									ANKMY2	0.237746	0.101772	-1.22408	down-regulated	2.95511e-23	1.0703e-47	nc.Mo
									IFFO2	0.228837	0.0979729	-1.22387	down-regulated	1.4968e-26	6.98406e-55	nc.Mo
									HERC4	0.590259	0.25341	-1.21988	down-regulated	5.86983e-38	2.77377e-83	nc.Mo
									TXNRD1	0.983521	0.422385	-1.2194	down-regulated	1.80321e-55	1.253e-124	nc.Mo
									REV1	0.366591	0.157531	-1.21853	down-regulated	8.90932e-32	2.03898e-68	nc.Mo
									UBE3C	0.555912	0.238899	-1.21846	down-regulated	4.62715e-37	2.07968e-81	nc.Mo
									CRYZL1	0.398543	0.171383	-1.21751	down-regulated	1.9115e-29	3.99882e-63	nc.Mo
									PRKACB	0.325169	0.139832	-1.2175	down-regulated	6.02321e-19	1.19784e-37	nc.Mo
									CEP68	0.271256	0.116651	-1.21746	down-regulated	1.25402e-24	2.85837e-51	nc.Mo
									ARNT	0.449866	0.193766	-1.21518	down-regulated	1.20903e-33	7.0212e-73	nc.Mo
									HECA	2.15912	0.930399	-1.21452	down-regulated	1.18038e-94	1.18211e-201	nc.Mo
									GGA2	0.743919	0.320752	-1.21369	down-regulated	3.296e-52	8.50645e-121	nc.Mo
									TTBK2	0.425862	0.183634	-1.21356	down-regulated	2.08957e-30	6.15148e-66	nc.Mo
									TSHZ1	0.275661	0.119056	-1.21126	down-regulated	4.15644e-25	5.22267e-52	nc.Mo
									SAP30BP	0.779069	0.336761	-1.21002	down-regulated	1.01051e-55	7.14005e-131	nc.Mo
									UBE2K	1.4625	0.63226	-1.20985	down-regulated	2.65038e-58	4.27738e-118	nc.Mo
									SMARCAD1	0.221017	0.0956043	-1.20901	down-regulated	2.71537e-20	2.23165e-41	nc.Mo
									RRN3	0.229957	0.0994891	-1.20876	down-regulated	2.52377e-24	2.68161e-51	nc.Mo
									SINHCAF	0.397626	0.172046	-1.20862	down-regulated	3.62016e-30	3.01914e-64	nc.Mo
									IL21R	0.239288	0.103606	-1.20764	down-regulated	2.66004e-20	1.101e-41	nc.Mo
									CASP8	1.14507	0.495937	-1.20721	down-regulated	3.58246e-64	5.26829e-148	nc.Mo
									LYST	5.30976	2.2999	-1.20707	down-regulated	1.49813e-118	7.88642e-166	nc.Mo
									MCPH1	0.478719	0.20761	-1.20531	down-regulated	1.18213e-32	3.58926e-71	nc.Mo
									TRMO	0.206289	0.0894775	-1.20507	down-regulated	3.59268e-24	4.44562e-50	nc.Mo
									TNRC18	0.653653	0.283605	-1.20464	down-regulated	5.85187e-47	8.78091e-108	nc.Mo
									RSPRY1	0.263585	0.11441	-1.20405	down-regulated	1.28476e-23	1.17106e-48	nc.Mo
									CPSF7	0.489062	0.212713	-1.20111	down-regulated	3.31004e-41	7.35898e-94	nc.Mo
									BRWD3	0.657424	0.285954	-1.20104	down-regulated	3.01617e-43	4.9276e-96	nc.Mo
									SPECC1	0.909803	0.396044	-1.19989	down-regulated	1.19941e-35	1.08807e-76	nc.Mo
									PGS1	0.424853	0.185048	-1.19906	down-regulated	2.506e-35	2.74922e-78	nc.Mo
									UBA2	0.929439	0.404859	-1.19894	down-regulated	1.71744e-51	1.765e-119	nc.Mo
									VPS41	0.982163	0.427912	-1.19865	down-regulated	3.2161e-46	2.1034e-102	nc.Mo
									CNTRL	1.19519	0.520775	-1.1985	down-regulated	7.61394e-61	2.82592e-140	nc.Mo
									FNBP4	1.27051	0.554369	-1.19649	down-regulated	2.04424e-70	8.33367e-166	nc.Mo
									DOCK11	1.58691	0.692672	-1.19598	down-regulated	8.52023e-61	8.20075e-130	nc.Mo
									MBNL1	8.0279	3.50551	-1.1954	down-regulated	2.98026e-127	7.60711e-153	nc.Mo
									CKB	0.64068	0.279814	-1.19514	down-regulated	2.70717e-37	4.55014e-80	nc.Mo
									ARAP2	2.26027	0.987878	-1.19409	down-regulated	3.22608e-67	2.42262e-131	nc.Mo
									STT3B	1.582	0.691712	-1.19351	down-regulated	6.80147e-64	6.78752e-137	nc.Mo
									ZCCHC10	0.46609	0.203908	-1.19269	down-regulated	9.71638e-32	3.04628e-67	nc.Mo
									STK26	0.487569	0.213684	-1.19012	down-regulated	6.8774e-41	9.4077e-91	nc.Mo
									PROSER1	0.339776	0.148964	-1.18962	down-regulated	1.96359e-33	1.18832e-72	nc.Mo
									KLHL24	1.16409	0.511307	-1.18694	down-regulated	1.5022e-58	1.13841e-131	nc.Mo
									GORASP2	0.500881	0.22021	-1.18559	down-regulated	3.6722e-37	8.17278e-84	nc.Mo
									ERBIN	2.64295	1.16362	-1.18353	down-regulated	2.20183e-86	1.4574e-160	nc.Mo
									DLST	0.416361	0.183502	-1.18204	down-regulated	3.26152e-38	2.85755e-86	nc.Mo
									MRPS28	0.30371	0.133868	-1.18189	down-regulated	1.71117e-22	7.30797e-47	nc.Mo
									SUCLG2	1.30334	0.576089	-1.17785	down-regulated	9.68698e-57	5.11694e-123	nc.Mo
									PRKD2	0.279042	0.123349	-1.17774	down-regulated	1.09654e-30	1.26392e-65	nc.Mo
									TNFRSF10B	0.380687	0.168295	-1.17761	down-regulated	3.1856e-30	9.06078e-65	nc.Mo
									NFRKB	0.226956	0.10039	-1.1768	down-regulated	9.84356e-27	1.64888e-56	nc.Mo
									LRRC8C	0.433856	0.191937	-1.17658	down-regulated	5.63777e-25	8.67205e-52	nc.Mo
									RNF169	0.881138	0.389891	-1.1763	down-regulated	3.83826e-52	7.05642e-121	nc.Mo
									PCM1	1.57465	0.69749	-1.17479	down-regulated	1.36037e-60	2.16141e-131	nc.Mo
									ZMIZ1	1.337	0.592603	-1.17387	down-regulated	3.1642e-56	8.27749e-123	nc.Mo
									ZNF430	0.635286	0.281692	-1.17329	down-regulated	1.82134e-41	3.26075e-91	nc.Mo
									ABAT	0.265454	0.11774	-1.17286	down-regulated	4.20207e-18	3.58034e-36	nc.Mo
									RMDN3	0.221193	0.0981712	-1.17194	down-regulated	2.17798e-22	4.40834e-46	nc.Mo
									STK24	2.30026	1.02125	-1.17146	down-regulated	1.13175e-87	4.94166e-167	nc.Mo
									RNF213-AS1	0.241367	0.107193	-1.17102	down-regulated	4.21298e-28	1.62562e-59	nc.Mo
									EXOG	0.341284	0.151575	-1.17094	down-regulated	1.74848e-27	1.35235e-58	nc.Mo
									LYPLAL1	0.297491	0.132218	-1.16993	down-regulated	1.15931e-27	3.36136e-58	nc.Mo
									SPG11	1.11156	0.494279	-1.16919	down-regulated	4.28908e-57	2.29068e-131	nc.Mo
									EPSTI1	2.49318	1.10874	-1.16907	down-regulated	2.79112e-66	3.16754e-125	nc.Mo
									MTMR9	0.409604	0.182259	-1.16824	down-regulated	1.56819e-32	1.58625e-70	nc.Mo
									ZFX	0.937325	0.417103	-1.16815	down-regulated	5.42643e-50	1.05501e-113	nc.Mo
									CNTLN	0.811213	0.361167	-1.16741	down-regulated	3.55948e-37	4.78617e-79	nc.Mo
									ADD3	1.34671	0.599897	-1.16665	down-regulated	1.50589e-51	1.31016e-115	nc.Mo
									BAG4	0.744589	0.331862	-1.16586	down-regulated	2.89904e-46	2.03395e-108	nc.Mo
									STX7	1.82763	0.81477	-1.16551	down-regulated	3.07133e-73	4.44856e-156	nc.Mo
									FAM118A	0.73207	0.326387	-1.1654	down-regulated	1.32871e-53	3.05944e-127	nc.Mo
									DHX9	1.25511	0.55981	-1.1648	down-regulated	2.53721e-58	4.03713e-132	nc.Mo
									PFKFB3	1.00646	0.449157	-1.16401	down-regulated	2.59123e-47	5.5517e-108	nc.Mo
									TJP2	0.534242	0.238488	-1.16358	down-regulated	4.19738e-34	4.25673e-74	nc.Mo
									PHF12	0.552975	0.246933	-1.16309	down-regulated	2.29435e-37	3.61447e-83	nc.Mo
									TM7SF3	0.352831	0.157578	-1.16291	down-regulated	1.87257e-25	1.29303e-53	nc.Mo
									GTF3C1	0.303936	0.135742	-1.1629	down-regulated	5.16391e-33	1.64925e-71	nc.Mo
									EIF4E3	0.856064	0.382502	-1.16225	down-regulated	7.55353e-41	4.50687e-89	nc.Mo
									RBM10	0.331278	0.148139	-1.16109	down-regulated	4.74916e-32	9.03758e-71	nc.Mo
									TOR1AIP1	0.924907	0.413599	-1.16107	down-regulated	1.93583e-56	1.3343e-128	nc.Mo
									DNAJC25	0.272349	0.121823	-1.16067	down-regulated	3.64697e-25	1.91208e-52	nc.Mo
									CCM2	1.56436	0.700164	-1.15981	down-regulated	6.03842e-54	4.81804e-115	nc.Mo
									FEZ2	0.657201	0.294394	-1.15859	down-regulated	2.27072e-41	1.79274e-93	nc.Mo
									CAMKK1	0.242004	0.108485	-1.15754	down-regulated	1.05259e-22	5.07423e-47	nc.Mo
									PPP2R2D	0.676964	0.303557	-1.15711	down-regulated	5.80278e-46	3.0914e-106	nc.Mo
									TRAF6	0.377569	0.169327	-1.15692	down-regulated	1.06449e-31	7.69861e-70	nc.Mo
									KLF7	0.869367	0.389914	-1.15681	down-regulated	1.3046e-47	6.65639e-109	nc.Mo
									HMGXB3	0.409673	0.183841	-1.15602	down-regulated	4.73739e-35	3.16964e-78	nc.Mo
									CD86	2.60395	1.16911	-1.15529	down-regulated	8.82299e-70	1.46433e-127	nc.Mo
									HBS1L	0.567305	0.254861	-1.15441	down-regulated	6.37131e-39	2.24568e-86	nc.Mo
									REC8	0.308265	0.138511	-1.15417	down-regulated	3.58104e-30	1.46014e-64	nc.Mo
									HES4	1.59942	0.72009	-1.1513	down-regulated	4.78466e-60	6.93685e-137	nc.Mo
									RAP1B	10.9581	4.93761	-1.15012	down-regulated	1.70627e-150	1.06546e-159	nc.Mo
									PPM1A	1.05559	0.47573	-1.14984	down-regulated	3.08563e-51	1.29374e-112	nc.Mo
									IKZF5	0.38564	0.173997	-1.14819	down-regulated	7.64258e-33	1.54813e-73	nc.Mo
									DCAF10	0.341561	0.154166	-1.14766	down-regulated	1.20155e-27	1.92895e-58	nc.Mo
									NHLRC2	0.236518	0.106772	-1.14742	down-regulated	2.12783e-23	3.26149e-48	nc.Mo
									RAB31	3.79175	1.71217	-1.14704	down-regulated	7.52687e-103	3.24972e-163	nc.Mo
									DIS3L	0.280648	0.126844	-1.14571	down-regulated	1.94943e-22	6.91e-47	nc.Mo
									WIPI1	0.240833	0.108943	-1.14446	down-regulated	2.51736e-22	4.34382e-46	nc.Mo
									DNM2	1.05515	0.477386	-1.14422	down-regulated	1.63952e-56	1.15625e-136	nc.Mo
									CAMK2G	0.288812	0.13072	-1.14365	down-regulated	1.00982e-23	8.01335e-50	nc.Mo
									PAPOLG	0.237502	0.107576	-1.14258	down-regulated	5.53644e-20	5.32841e-41	nc.Mo
									RGS12	0.480081	0.217607	-1.14155	down-regulated	9.38881e-29	3.10672e-61	nc.Mo
									PCMTD1	1.29846	0.589551	-1.13912	down-regulated	7.05001e-62	1.12323e-141	nc.Mo
									IGF2R	0.86667	0.393535	-1.13899	down-regulated	2.40882e-43	4.40905e-95	nc.Mo
									THOC2	1.18458	0.538305	-1.13788	down-regulated	3.40356e-57	5.95212e-130	nc.Mo
									STAG2	1.8815	0.855117	-1.13769	down-regulated	4.06227e-60	2.43314e-117	nc.Mo
									ATXN3	0.819114	0.372353	-1.1374	down-regulated	2.22948e-42	9.31643e-94	nc.Mo
									MRPL1	0.337642	0.153504	-1.13722	down-regulated	4.41535e-23	2.96036e-47	nc.Mo
									SPOP	0.466114	0.212062	-1.1362	down-regulated	8.16786e-31	3.74315e-68	nc.Mo
									CDK11B	0.490754	0.223606	-1.13404	down-regulated	2.19732e-38	9.0714e-89	nc.Mo
									MORC3	0.860751	0.392281	-1.13371	down-regulated	3.96722e-50	2.4553e-115	nc.Mo
									TPP2	0.903159	0.411641	-1.13359	down-regulated	1.94044e-55	2.13982e-128	nc.Mo
									SLTM	2.07687	0.947089	-1.13284	down-regulated	8.95727e-80	2.07024e-166	nc.Mo
									BANP	0.354015	0.161441	-1.13281	down-regulated	4.66931e-34	4.38244e-74	nc.Mo
									SECISBP2	1.13707	0.518852	-1.13192	down-regulated	4.29492e-60	4.05457e-143	nc.Mo
									CUEDC1	0.30565	0.139486	-1.13176	down-regulated	2.04986e-28	4.06384e-60	nc.Mo
									QSER1	0.410226	0.187245	-1.13149	down-regulated	7.47774e-28	2.55749e-59	nc.Mo
									IDE	0.30786	0.140558	-1.13111	down-regulated	7.30882e-25	2.17818e-52	nc.Mo
									PHF14	0.621887	0.284015	-1.13069	down-regulated	2.73956e-30	1.77852e-64	nc.Mo
									IPO9	0.34707	0.15855	-1.13029	down-regulated	1.58041e-30	6.93983e-66	nc.Mo
									SNRPA1	1.11264	0.508576	-1.12945	down-regulated	1.03933e-60	2.08644e-145	nc.Mo
									KSR1	0.676509	0.309401	-1.12863	down-regulated	1.26684e-31	4.49152e-68	nc.Mo
									KMT2E	2.97639	1.36426	-1.12545	down-regulated	5.81068e-89	4.45776e-148	nc.Mo
									COQ10B	0.749114	0.343375	-1.1254	down-regulated	8.88895e-47	9.01297e-110	nc.Mo
									BRD1	0.488113	0.223947	-1.12406	down-regulated	2.35683e-34	4.09464e-76	nc.Mo
									TES	2.01892	0.926778	-1.12329	down-regulated	3.39918e-72	9.95373e-149	nc.Mo
									AGPAT3	2.05644	0.944017	-1.12327	down-regulated	3.3275e-70	9.60866e-150	nc.Mo
									MAX	1.25414	0.575797	-1.12306	down-regulated	1.99486e-63	5.15284e-147	nc.Mo
									ZMYM6	0.757946	0.348449	-1.12115	down-regulated	2.15104e-41	1.73117e-94	nc.Mo
									CSF2RA	0.529744	0.243914	-1.11892	down-regulated	6.72922e-28	1.52692e-59	nc.Mo
									CYTIP	2.54302	1.17104	-1.11876	down-regulated	2.14755e-80	3.35972e-151	nc.Mo
									RGS2	1.45689	0.671138	-1.11821	down-regulated	4.69901e-63	4.4469e-142	nc.Mo
									ATF1	0.290956	0.134051	-1.11801	down-regulated	2.65256e-22	9.73875e-46	nc.Mo
									CYB5R4	1.63201	0.752293	-1.11728	down-regulated	2.70174e-60	1.63579e-130	nc.Mo
									MED26	0.247362	0.114098	-1.11635	down-regulated	6.71336e-24	9.91303e-51	nc.Mo
									GCH1	1.47897	0.684309	-1.11188	down-regulated	2.82056e-51	1.43548e-113	nc.Mo
									SSH1	0.573855	0.265575	-1.11157	down-regulated	7.32046e-38	3.20684e-84	nc.Mo
									ELOVL5	0.948517	0.439209	-1.11077	down-regulated	5.7825e-38	3.06992e-85	nc.Mo
									ZNF451	0.983825	0.455585	-1.11068	down-regulated	9.45256e-49	6.15268e-110	nc.Mo
									AKAP8	0.635598	0.294368	-1.11049	down-regulated	5.56433e-46	1.79606e-105	nc.Mo
									SND1	1.24679	0.578451	-1.10796	down-regulated	7.35362e-51	1.79701e-108	nc.Mo
									PANK2	0.899913	0.417955	-1.10644	down-regulated	6.70397e-55	1.53028e-135	nc.Mo
									PTEN	2.21574	1.0299	-1.10529	down-regulated	2.50195e-68	4.66285e-131	nc.Mo
									OSBPL8	3.90767	1.81665	-1.10503	down-regulated	1.57843e-91	2.19495e-144	nc.Mo
									PCBP1-AS1	0.214457	0.0997254	-1.10466	down-regulated	1.38133e-23	2.8851e-49	nc.Mo
									CUX1	4.23829	1.97219	-1.10368	down-regulated	4.35021e-107	5.52267e-167	nc.Mo
									SIPA1L2	0.274324	0.127662	-1.10355	down-regulated	4.95203e-20	3.98332e-41	nc.Mo
									MRPS27	0.269897	0.125683	-1.10262	down-regulated	5.30017e-18	3.94002e-36	nc.Mo
									ABHD10	0.265117	0.123641	-1.10047	down-regulated	2.48997e-24	2.70885e-51	nc.Mo
									PPP4R2	0.806576	0.376965	-1.09738	down-regulated	2.67625e-41	2.23568e-95	nc.Mo
									PCNX4	0.284079	0.132805	-1.09698	down-regulated	3.07981e-21	2.86136e-44	nc.Mo
									XPNPEP1	0.558459	0.2613	-1.09574	down-regulated	1.22555e-34	4.32654e-78	nc.Mo
									BARD1	0.249089	0.116565	-1.09553	down-regulated	5.94572e-20	1.5318e-40	nc.Mo
									CCDC126	0.288598	0.135058	-1.09549	down-regulated	4.25863e-23	7.15259e-48	nc.Mo
									MOB1B	0.362184	0.169549	-1.09502	down-regulated	2.24094e-21	1.66321e-44	nc.Mo
									FAM53B	0.880031	0.412592	-1.09284	down-regulated	2.18761e-44	6.04097e-104	nc.Mo
									CCDC6	1.09196	0.511975	-1.09278	down-regulated	3.07268e-47	3.02087e-108	nc.Mo
									EIF2AK2	1.60092	0.750649	-1.09269	down-regulated	9.14325e-53	4.97588e-116	nc.Mo
									CNOT9	0.315897	0.14831	-1.09084	down-regulated	1.6954e-26	7.66552e-57	nc.Mo
									TET3	0.867885	0.407472	-1.0908	down-regulated	1.47016e-28	7.61494e-59	nc.Mo
									NDUFB9	1.70229	0.800627	-1.08828	down-regulated	1.45517e-65	3.04918e-147	nc.Mo
									UPF2	1.18793	0.559171	-1.08708	down-regulated	3.15843e-55	2.71237e-123	nc.Mo
									RNF149	4.84132	2.27994	-1.0864	down-regulated	1.79835e-93	1.10292e-140	nc.Mo
									CRK	0.506531	0.238735	-1.08524	down-regulated	1.65695e-31	1.83679e-70	nc.Mo
									TOPBP1	0.503142	0.237197	-1.08488	down-regulated	2.37345e-37	1.2543e-84	nc.Mo
									EP300	1.98741	0.937458	-1.08406	down-regulated	1.02426e-66	1.904e-129	nc.Mo
									CCDC186	0.65164	0.307426	-1.08384	down-regulated	7.80979e-42	4.31937e-97	nc.Mo
									MFSD8	0.282739	0.133403	-1.08368	down-regulated	8.70057e-24	4.12981e-50	nc.Mo
									PRPF18	0.453213	0.213857	-1.08354	down-regulated	1.18166e-31	1.13129e-71	nc.Mo
									RAB11FIP2	0.551638	0.260577	-1.08201	down-regulated	1.22182e-34	7.89075e-78	nc.Mo
									TTC39C	0.746982	0.352931	-1.08169	down-regulated	3.21935e-37	3.67887e-83	nc.Mo
									NIN	2.06793	0.977412	-1.08115	down-regulated	5.04305e-67	1.78435e-137	nc.Mo
									FAM241A	0.372003	0.175938	-1.08025	down-regulated	1.49022e-26	2.9905e-57	nc.Mo
									SRSF4	2.14437	1.01466	-1.07955	down-regulated	6.06993e-76	2.63332e-159	nc.Mo
									SUZ12	1.1264	0.533129	-1.07916	down-regulated	1.81516e-54	7.64517e-130	nc.Mo
									P4HA1	0.805179	0.3811	-1.07914	down-regulated	2.19298e-41	4.06234e-94	nc.Mo
									PIK3CG	1.56999	0.743362	-1.07862	down-regulated	1.25739e-59	4.60849e-129	nc.Mo
									TMPO	3.00027	1.42067	-1.07853	down-regulated	3.24396e-87	6.52931e-154	nc.Mo
									SYNRG	0.571273	0.270556	-1.07825	down-regulated	2.3158e-35	7.88742e-79	nc.Mo
									GLG1	1.12263	0.531901	-1.07765	down-regulated	1.47334e-46	4.78786e-106	nc.Mo
									ACIN1	0.885484	0.419603	-1.07744	down-regulated	3.09543e-49	3.0785e-117	nc.Mo
									SORL1	1.24186	0.588823	-1.07659	down-regulated	1.18862e-41	1.45903e-92	nc.Mo
									TIAM1	0.890157	0.422126	-1.07639	down-regulated	3.28558e-42	3.156e-97	nc.Mo
									LINC02245	0.282421	0.133995	-1.07567	down-regulated	1.40601e-21	4.73166e-44	nc.Mo
									NCKAP5L	0.296981	0.140937	-1.07532	down-regulated	4.62456e-25	7.3728e-54	nc.Mo
									FCHO2	0.626908	0.297672	-1.07453	down-regulated	3.9762e-34	1.96461e-76	nc.Mo
									VPS39	0.394297	0.187259	-1.07425	down-regulated	2.00626e-26	2.96812e-57	nc.Mo
									RP2	1.05019	0.499146	-1.07312	down-regulated	2.95137e-50	3.71687e-112	nc.Mo
									MTF2	0.645698	0.306952	-1.07285	down-regulated	2.31425e-33	4.01771e-75	nc.Mo
									TRIM14	0.822415	0.391136	-1.0722	down-regulated	2.50813e-44	5.25657e-102	nc.Mo
									ACTR10	0.741179	0.352747	-1.07119	down-regulated	4.48988e-38	1.12978e-87	nc.Mo
									JADE1	0.290518	0.138337	-1.07044	down-regulated	6.07049e-25	6.41881e-53	nc.Mo
									ASXL1	0.517401	0.246384	-1.07038	down-regulated	1.64594e-27	1.65303e-59	nc.Mo
									ZNF160	0.206993	0.0985815	-1.07019	down-regulated	6.53605e-22	2.28988e-45	nc.Mo
									KMT2D	0.362363	0.172663	-1.06947	down-regulated	2.2056e-32	2.84526e-71	nc.Mo
									GNPTAB	1.13967	0.543056	-1.06944	down-regulated	6.46832e-43	9.46167e-95	nc.Mo
									FEM1C	0.472629	0.225406	-1.06818	down-regulated	2.0156e-34	3.06589e-78	nc.Mo
									DNM1L	1.04952	0.500914	-1.06709	down-regulated	4.75187e-45	1.35956e-103	nc.Mo
									RNF168	0.779231	0.37201	-1.06671	down-regulated	6.95099e-36	7.74614e-79	nc.Mo
									DPM1	0.502045	0.239768	-1.06618	down-regulated	1.05498e-35	5.31312e-83	nc.Mo
									ANAPC4	0.245586	0.117333	-1.06562	down-regulated	8.06088e-20	8.13089e-41	nc.Mo
									PNPLA8	0.766707	0.366504	-1.06485	down-regulated	1.80636e-39	4.98488e-91	nc.Mo
									MDFIC	0.879402	0.420471	-1.06452	down-regulated	8.11599e-38	9.58974e-83	nc.Mo
									ANKRD10	0.667925	0.31938	-1.06441	down-regulated	7.87299e-47	1.52989e-113	nc.Mo
									HDAC2	0.66552	0.31829	-1.06414	down-regulated	6.76453e-39	5.3747e-89	nc.Mo
									SMAP1	1.40792	0.673354	-1.06413	down-regulated	4.40536e-51	2.56834e-111	nc.Mo
									LUZP1	0.37473	0.179266	-1.06375	down-regulated	3.30834e-20	3.33548e-42	nc.Mo
									PUM3	0.261702	0.125251	-1.0631	down-regulated	5.54477e-23	5.18821e-48	nc.Mo
									MTMR6	1.08712	0.521622	-1.05943	down-regulated	3.03253e-45	1.19019e-102	nc.Mo
									DMXL2	2.98459	1.43371	-1.05778	down-regulated	4.09063e-69	2.79417e-133	nc.Mo
									APP	0.680838	0.327091	-1.05762	down-regulated	2.74707e-30	6.17447e-66	nc.Mo
									PSMD1	0.978017	0.469967	-1.0573	down-regulated	1.02281e-39	2.18024e-90	nc.Mo
									MYO1F	5.20495	2.5034	-1.056	down-regulated	1.25299e-112	5.72912e-144	nc.Mo
									FCHO1	0.33685	0.162035	-1.0558	down-regulated	8.51093e-26	6.25994e-55	nc.Mo
									VDR	0.292272	0.14075	-1.05418	down-regulated	9.4687e-23	3.03781e-48	nc.Mo
									ADD1	1.47177	0.708885	-1.05393	down-regulated	1.42153e-53	2.38543e-120	nc.Mo
									GPATCH2	0.304224	0.146716	-1.05211	down-regulated	2.67138e-18	1.17966e-37	nc.Mo
									MAP4	1.2143	0.585764	-1.05173	down-regulated	2.32669e-42	2.95397e-93	nc.Mo
									KDM5A	1.44013	0.694827	-1.05148	down-regulated	3.05226e-60	4.73832e-140	nc.Mo
									SBNO1	1.13996	0.550685	-1.04969	down-regulated	2.693e-49	4.40057e-117	nc.Mo
									ZC3HAV1	1.37222	0.663405	-1.04855	down-regulated	3.41619e-52	1.16474e-118	nc.Mo
									NAA50	0.804172	0.389031	-1.04762	down-regulated	1.36937e-37	5.3163e-86	nc.Mo
									RNF115	0.647472	0.313477	-1.04646	down-regulated	7.51242e-30	6.55761e-66	nc.Mo
									BACH1	3.26403	1.58096	-1.04586	down-regulated	1.09071e-68	5.48924e-115	nc.Mo
									ACBD3	0.849176	0.411757	-1.04427	down-regulated	2.30021e-43	1.16616e-101	nc.Mo
									PLEKHM1	0.796492	0.386471	-1.0433	down-regulated	1.16585e-46	1.57293e-113	nc.Mo
									GAB3	0.353583	0.171614	-1.04288	down-regulated	8.41709e-23	2.08568e-48	nc.Mo
									ZNF638	0.893263	0.433743	-1.04225	down-regulated	1.36524e-43	3.18164e-99	nc.Mo
									DESI2	0.438487	0.212981	-1.04181	down-regulated	5.50477e-28	5.98306e-62	nc.Mo
									OXR1	1.12708	0.547751	-1.04099	down-regulated	6.83193e-44	5.03893e-101	nc.Mo
									OXSR1	0.653142	0.317658	-1.03992	down-regulated	5.33197e-34	3.78559e-79	nc.Mo
									PRPSAP2	0.30124	0.146654	-1.0385	down-regulated	2.3581e-21	1.75669e-45	nc.Mo
									USP39	0.388667	0.189217	-1.0385	down-regulated	4.3624e-30	2.90068e-66	nc.Mo
									ZRSR2	0.692972	0.337453	-1.03811	down-regulated	3.15022e-41	4.66332e-99	nc.Mo
									TRIM5	0.261654	0.127648	-1.0355	down-regulated	1.10898e-21	1.08011e-45	nc.Mo
									PTPN2	2.17619	1.06262	-1.03418	down-regulated	6.50676e-65	6.67837e-130	nc.Mo
									FOS	4.39143	2.14469	-1.03392	down-regulated	1.39173e-74	1.29084e-138	nc.Mo
									ZNF335	0.295334	0.144296	-1.03332	down-regulated	2.81359e-27	4.65241e-59	nc.Mo
									ANXA1	5.63435	2.7551	-1.03214	down-regulated	9.2724e-45	2.01681e-72	nc.Mo
									USP48	0.651612	0.318967	-1.03061	down-regulated	8.63524e-39	7.67305e-90	nc.Mo
									N4BP2	0.5137	0.251522	-1.03024	down-regulated	4.30392e-28	1.28725e-60	nc.Mo
									RBPJ	2.50157	1.22628	-1.02854	down-regulated	3.58017e-67	1.89722e-135	nc.Mo
									LINC01504	0.258542	0.126742	-1.0285	down-regulated	1.80757e-22	6.24622e-47	nc.Mo
									RBM27	1.40949	0.69108	-1.02825	down-regulated	6.72392e-56	1.61854e-127	nc.Mo
									PRKAA1	0.542095	0.265948	-1.0274	down-regulated	7.10684e-34	9.00472e-77	nc.Mo
									CTCF	0.904306	0.443648	-1.0274	down-regulated	5.32232e-40	2.40136e-89	nc.Mo
									NUS1	0.581355	0.285376	-1.02655	down-regulated	1.21468e-35	2.85183e-81	nc.Mo
									SIN3A	0.663804	0.326308	-1.02452	down-regulated	2.60743e-39	5.50621e-89	nc.Mo
									PNO1	0.251543	0.1237	-1.02395	down-regulated	5.93669e-24	1.06819e-50	nc.Mo
									C9orf85	0.275287	0.135511	-1.02253	down-regulated	1.12188e-18	3.15098e-38	nc.Mo
									SH3TC1	0.504883	0.248608	-1.02208	down-regulated	1.10881e-34	4.17673e-80	nc.Mo
									TAF1B	0.315658	0.155448	-1.02193	down-regulated	2.95702e-21	4.40479e-45	nc.Mo
									RUFY3	1.24383	0.613026	-1.02076	down-regulated	3.98373e-39	3.11329e-87	nc.Mo
									ERGIC1	1.67644	0.826379	-1.02053	down-regulated	1.14061e-60	6.15501e-139	nc.Mo
									NUP42	0.278577	0.137533	-1.0183	down-regulated	4.05732e-22	8.07665e-47	nc.Mo
									MPHOSPH9	0.299099	0.147685	-1.0181	down-regulated	1.16863e-23	5.07527e-50	nc.Mo
									ARHGEF11	0.34394	0.170023	-1.01643	down-regulated	4.58439e-17	3.47555e-35	nc.Mo
									NOTCH2	2.21486	1.09519	-1.01603	down-regulated	5.25302e-67	4.21344e-132	nc.Mo
									FNBP1	3.16446	1.56515	-1.01567	down-regulated	3.90893e-81	1.35352e-133	nc.Mo
									PPIP5K2	1.02965	0.509385	-1.01533	down-regulated	4.6573e-47	9.79495e-107	nc.Mo
									API5	0.411396	0.203546	-1.01517	down-regulated	3.49053e-28	3.391e-63	nc.Mo
									ZNF326	0.875305	0.433345	-1.01427	down-regulated	1.6499e-40	2.33343e-96	nc.Mo
									BCL6	0.629772	0.311896	-1.01377	down-regulated	2.42101e-35	9.49742e-81	nc.Mo
									FBRSL1	0.375757	0.186151	-1.01333	down-regulated	3.96765e-30	1.58621e-67	nc.Mo
									KDM1B	2.40165	1.19142	-1.01135	down-regulated	3.40561e-70	1.39198e-135	nc.Mo
									RSF1	1.5523	0.770466	-1.01061	down-regulated	8.71421e-57	7.8609e-129	nc.Mo
									SMAP2	5.47377	2.71799	-1.00999	down-regulated	3.70959e-112	5.2944e-145	nc.Mo
									CEP85L	0.739209	0.367412	-1.00858	down-regulated	4.36596e-33	5.27367e-73	nc.Mo
									TGS1	0.347333	0.172667	-1.00833	down-regulated	7.82004e-24	1.90828e-51	nc.Mo
									MBD1	0.249698	0.124136	-1.00827	down-regulated	2.05973e-23	1.8796e-50	nc.Mo
									SLC30A7	0.581675	0.289644	-1.00593	down-regulated	1.43251e-27	2.14056e-60	nc.Mo
									ARHGAP19	0.297045	0.147985	-1.00523	down-regulated	1.64976e-19	1.06087e-40	nc.Mo
									ZNF92	0.366119	0.1824	-1.00521	down-regulated	1.23051e-27	6.79814e-61	nc.Mo
									MGLL	0.89711	0.447127	-1.0046	down-regulated	4.37846e-33	6.01618e-74	nc.Mo
									WWP1	0.672849	0.335418	-1.00432	down-regulated	2.62563e-36	4.31945e-84	nc.Mo
									SIL1	0.721644	0.359823	-1.004	down-regulated	2.77501e-28	7.99031e-64	nc.Mo
									IP6K2	0.534415	0.266487	-1.00389	down-regulated	3.95764e-34	1.79249e-78	nc.Mo
									ACO2	0.844079	0.421598	-1.00151	down-regulated	1.52345e-39	4.88072e-95	nc.Mo
									TMX2	0.433114	0.216417	-1.00093	down-regulated	3.81651e-28	6.36073e-63	nc.Mo
									KIF20B	0.305366	0.152673	-1.0001	down-regulated	7.02248e-24	1.3833e-50	nc.Mo
									LPCAT3	0.564288	0.282218	-0.999624	down-regulated	1.30914e-24	4.8603e-53	nc.Mo
									SPATA6	0.666797	0.333523	-0.999463	down-regulated	1.37163e-32	1.52046e-72	nc.Mo
									SLC44A2	0.906604	0.453626	-0.998969	down-regulated	3.37892e-46	6.47964e-111	nc.Mo
									CD2AP	0.492644	0.246804	-0.99718	down-regulated	2.76967e-27	4.68894e-59	nc.Mo
									OLA1	1.17253	0.588172	-0.995309	down-regulated	2.99377e-39	2.01321e-88	nc.Mo
									BCCIP	0.51178	0.256909	-0.994269	down-regulated	1.71443e-32	7.93693e-76	nc.Mo
									RMND5A	0.558976	0.280615	-0.994192	down-regulated	1.56139e-30	1.43087e-68	nc.Mo
									PPA2	0.521599	0.262062	-0.993034	down-regulated	2.70243e-29	1.30371e-65	nc.Mo
									HAUS8	0.236411	0.118823	-0.992485	down-regulated	1.62012e-20	1.08665e-42	nc.Mo
									EPB41L3	1.98434	0.997968	-0.991591	down-regulated	2.96198e-37	5.51218e-74	nc.Mo
									TRIM13	0.512031	0.257522	-0.991533	down-regulated	2.92725e-31	2.65879e-70	nc.Mo
									ARL6IP6	0.225394	0.113549	-0.989133	down-regulated	4.81337e-18	9.49094e-37	nc.Mo
									GON4L	0.623334	0.314043	-0.989043	down-regulated	1.49771e-33	1.20351e-77	nc.Mo
									FXN	0.316446	0.159439	-0.988955	down-regulated	5.9992e-23	3.07211e-48	nc.Mo
									UXS1	0.406502	0.204861	-0.988618	down-regulated	1.95198e-22	1.33137e-48	nc.Mo
									CABIN1	0.298644	0.150632	-0.987398	down-regulated	1.90924e-26	4.95377e-58	nc.Mo
									SMARCC1	1.57364	0.79379	-0.987281	down-regulated	7.55226e-48	2.6033e-107	nc.Mo
									PAG1	3.11426	1.57196	-0.986324	down-regulated	2.65744e-51	3.53309e-93	nc.Mo
									PTPN11	0.781728	0.394819	-0.985475	down-regulated	2.42732e-39	3.34765e-93	nc.Mo
									ATP11C	0.429992	0.217595	-0.982663	down-regulated	7.2586e-22	1.59256e-46	nc.Mo
									GALNT1	1.21323	0.614047	-0.982435	down-regulated	3.34606e-41	9.78299e-91	nc.Mo
									GNA13	1.30369	0.660201	-0.981621	down-regulated	2.2217e-49	4.64145e-123	nc.Mo
									ZBED4	0.397882	0.201505	-0.981527	down-regulated	1.94005e-27	2.66533e-61	nc.Mo
									CSNK1D	0.880881	0.446398	-0.980616	down-regulated	1.99102e-43	1.79904e-106	nc.Mo
									PARP6	0.21608	0.109566	-0.979767	down-regulated	5.10762e-20	9.08257e-42	nc.Mo
									CLK1	0.898323	0.455545	-0.97964	down-regulated	1.28299e-43	1.93161e-108	nc.Mo
									ATF6	1.22292	0.620209	-0.979509	down-regulated	5.72713e-46	8.01621e-106	nc.Mo
									KLHL18	0.444525	0.225506	-0.979102	down-regulated	9.3908e-31	4.0686e-69	nc.Mo
									ARID1A	1.43556	0.728468	-0.978675	down-regulated	1.54574e-50	5.41274e-114	nc.Mo
									CEPT1	0.841085	0.427258	-0.977144	down-regulated	9.2421e-42	4.07843e-95	nc.Mo
									UBE2N	1.05271	0.534927	-0.976689	down-regulated	9.63024e-44	1.25153e-102	nc.Mo
									PI4KB	0.376811	0.191507	-0.976449	down-regulated	1.77016e-26	2.22644e-58	nc.Mo
									TRIM4	0.241641	0.122874	-0.975682	down-regulated	7.04659e-19	4.7629e-39	nc.Mo
									DERA	0.599362	0.304815	-0.975496	down-regulated	1.35387e-28	3.03275e-61	nc.Mo
									RFC1	0.869525	0.443685	-0.970692	down-regulated	4.79325e-41	3.51641e-96	nc.Mo
									SH3GL1	0.330063	0.168435	-0.970546	down-regulated	8.96253e-21	2.33754e-44	nc.Mo
									RRP1B	0.348343	0.177764	-0.970544	down-regulated	3.42531e-24	7.9412e-53	nc.Mo
									MIA2	0.611066	0.311846	-0.970495	down-regulated	1.73196e-35	6.60248e-81	nc.Mo
									MXI1	1.0723	0.547289	-0.970338	down-regulated	5.46305e-35	3.8982e-78	nc.Mo
									PWWP2A	0.266257	0.135923	-0.970027	down-regulated	7.86951e-24	3.27887e-50	nc.Mo
									SACM1L	0.308896	0.157749	-0.969487	down-regulated	1.28764e-22	1.35936e-48	nc.Mo
									PIK3R1	2.35299	1.20221	-0.968806	down-regulated	9.3533e-61	1.35278e-120	nc.Mo
									TAGAP	0.483806	0.247203	-0.968735	down-regulated	3.49612e-31	7.26061e-72	nc.Mo
									KIAA2026	0.732984	0.374524	-0.968722	down-regulated	1.10672e-28	2.35451e-62	nc.Mo
									MEGF9	1.1924	0.609653	-0.967803	down-regulated	1.08235e-27	1.01537e-56	nc.Mo
[truncated: 24,252 more rows]
