# Supplementary material for: Safety and feasibility of 4-1BB co-stimulated CD19-specific CAR-NK cell therapy in refractory/relapsed large B cell lymphoma: a phase 1 trial
Source: Nat Cancer. 2025 Apr 18;6(5):786–800. doi: 10.1038/s43018-025-00940-3 (PMC12122374; doi:10.1038/s43018-025-00940-3)
Supplement: Supplementary file 8 — Statistical source data for Extended Data Fig. 1. [file 43018_2025_940_MOESM8_ESM.xlsx]

## Sheet: Sheet1
Extended Data Fig 1a
		VSV-G	BaEV-LV
	1	6.29	0.25
	2	50.1	3.33
	3	87.5	12.6
	4	93.6	22
	5	97.8	31.8
Extended Data Fig 1c
	CAR%	IL-15 (pg/mL)
	23	57.9
	25.7	20.01
	17	22.54
	16.31	32.25
	60	31.37
	50	14.46
	83.64	731.88
	67.51	292.15
	66.72	360.13
	32.53	164.69
	50	169.08
	36.55	68.65
	57.52	178.02
	42.26	130.9
	31.24	37.47
	65.59	58.01
	20	18.69
	5	4.68
	30	225.09
	31.95	241.25
	32.81	13.35
	54	31.92
	54	31.92
