# Supplementary material for: Safety and feasibility of 4-1BB co-stimulated CD19-specific CAR-NK cell therapy in refractory/relapsed large B cell lymphoma: a phase 1 trial
Source: Nat Cancer. 2025 Apr 18;6(5):786–800. doi: 10.1038/s43018-025-00940-3 (PMC12122374; doi:10.1038/s43018-025-00940-3)
Supplement: Supplementary file 9 — Statistical source data for Extended Data Fig. 2. [file 43018_2025_940_MOESM9_ESM.xlsx]

## Sheet: Sheet1
Extended Data Fig 2
	Patient 1	Neutrophile			Platelet
	Preinfusion	3.39		Preinfusion	353
	D0	2.02		D0	266
	D1-3	2.24		D1-3	187
	D4-6	0.19		D4-6	145
	D7-9	0.25		D7-9	113
	D10-D14	2.18		D10-D14	81
	M1	0.73		M1	35
	Patient 2	Neutrophile			Platelet
	Preinfusion	1.11		Preinfusion	94
	D0	1.11		D0	94
	D1-3	0.28		D1-3	66
	D4-6	0		D4-6	40
	D7-9	5.88		D7-9	70
	D10-D14	3.84		D10-D14	94
	M1	3.84		M1	94
	Patient 3	Neutrophile			Platelet
	Preinfusion	2.25		Preinfusion	158
	D0	1.63		D0	177
	D1-3	0.57		D1-3	129
	D4-6	1.06		D4-6	98
	D7-9	4.29		D7-9	91
	D10-D14	1.09		D10-D14	139
	M1	0.89		M1	119
	Patient 4	Neutrophile			Platelet
	Preinfusion	0.56		Preinfusion	127
	D0	0.54		D0	100
	D1-3	0		D1-3	79
	D4-6	0		D4-6	48
	D7-9	3.52		D7-9	46
	D10-D14	0.44		D10-D14	61
	M1	0.99		M1	105
	Patient 5	Neutrophile			Platelet
	Preinfusion	2.13		Preinfusion	114
	D0	2.33		D0	100
	D1-3	1.15		D1-3	88
	D4-6	1.89		D4-6	60
	D7-9	0.97		D7-9	56
	D10-D14	0.88		D10-D14	45
	M1	0.96		M1	53
	Patient 6	Neutrophile			Platelet
	Preinfusion	4.23		Preinfusion	308
	D0	4.5		D0	279
	D1-3	1.24		D1-3	202
	D4-6	0.14		D4-6	178
	D7-9	2.96		D7-9	192
	D10-D14	1.21		D10-D14	187
	M1	1.51		M1	221
	Patient 7	Neutrophile			Platelet
	Preinfusion	2.4		Preinfusion	181
	D0	0.99		D0	192
	D1-3	0		D1-3	164
	D4-6	6.16		D4-6	209
	D7-9	1.55		D7-9	126
	D10-D14	1.91		D10-D14	167
	M1	2.12		M1	147
	Patient 8	Neutrophile			Platelet
	Preinfusion	0.52		Preinfusion	117
	D0	0.24		D0	118
	D1-3	0.11		D1-3	104
	D4-6	7.83		D4-6	100
	D7-9	1.54		D7-9	104
	D10-D14	1.57		D10-D14	125
	M1	0.52		M1	125
