# Supplementary material for: Safety and feasibility of 4-1BB co-stimulated CD19-specific CAR-NK cell therapy in refractory/relapsed large B cell lymphoma: a phase 1 trial
Source: Nat Cancer. 2025 Apr 18;6(5):786–800. doi: 10.1038/s43018-025-00940-3 (PMC12122374; doi:10.1038/s43018-025-00940-3)
Supplement: Supplementary file 10 — Statistical source data for Extended Data Fig. 3. [file 43018_2025_940_MOESM10_ESM.xlsx]

## Sheet: Sheet1
Extended Data Fig 3
	CAR%	Response （0=PD；1=SD；2=PR；3=CR）
	38.08	3
	45.7	0
	33.39	2
	22.8	1
	29.83	3
	47.13	3
	43.6	3
	40.74	0
