# Supplementary material for: Safety and feasibility of 4-1BB co-stimulated CD19-specific CAR-NK cell therapy in refractory/relapsed large B cell lymphoma: a phase 1 trial
Source: Nat Cancer. 2025 Apr 18;6(5):786–800. doi: 10.1038/s43018-025-00940-3 (PMC12122374; doi:10.1038/s43018-025-00940-3)
Supplement: Supplementary file 11 — Statistical source data for Extended Data Fig. 4. [file 43018_2025_940_MOESM11_ESM.xlsx]

## Sheet: Sheet1
Extended Data Fig 4
		CR1	CR2	CR3	CR4	PR	SD	PD1	PD2
	D-5	0.1	0.1	0.1	0.1	24.49	0.1	797.72	2322.78
	D2	33.85	29.72		48.36	14.05	54.69	581.82	77.13
	D4		31.83	40.7	77.98		122		7.77
	D7	114.65	7.43	6142.35	711.5	41.81	1.24	165.82	49.49
	D10	2.8	28.44	2.92	256.59	9.26		3.82	35.28
	D14		0.45	38.68	1.6	45.81	0.57	3.16
	D18		3.18	142.78		20.32		2.2	1.18
	D30	2175.04	147.76	22.89	0.27	13.02	0.1
	3M					2.18	0.19
	6M		0.43		0.02	2067.68
	9M		0.16			0.13
	12M		0.11
	15M		0.24
