# Supplementary material for: Safety and feasibility of 4-1BB co-stimulated CD19-specific CAR-NK cell therapy in refractory/relapsed large B cell lymphoma: a phase 1 trial
Source: Nat Cancer. 2025 Apr 18;6(5):786–800. doi: 10.1038/s43018-025-00940-3 (PMC12122374; doi:10.1038/s43018-025-00940-3)
Supplement: Supplementary file 12 — Statistical source data for Extended Data Fig. 5. [file 43018_2025_940_MOESM12_ESM.xlsx]

## Sheet: Sheet1
Extended Data Fig.5a												Extended Data Fig.5b
	Eotaxin													1	2	3	4	5	6	7	8	9	10	11	12	13	14	15	16	17	18	19	20	21	22	23	24
	Time	1	2	3	4	5	6	7	8				Name	IL-2	IL-4	IL-6	IL-10	TNF-alpha	IFN-gamma	IL-17A	IL-1beta	IL-5	IL-8	IL-12p70	IL-27	IL-13	IL-31	GM-CSF	IFN-alpha	IL-9	TNF-beta	GRO-alpha	IL-1alpha	IL-23	IL-15	IL-21	IL-22
	Preinfusion	1	1	1	1	1	1	1	1				CR1--6	5.1	8.6	7.7	0.6	2.6	5.6	1.7	0.8	4.8	1.4	3.8	31.1	1.2	4.4	10.8	0.3	5.4	4.7	2.3	0.3	9	1.4	8.4	11.2
	1W	0.603524	2.33225	0.471014	1.20856	0.922535	0.616601	1.48454	0.734375				CR1-7	5.1	8.6	7.7	0.6	2.6	5.6	1.7	0.8	4.8	1.4	3.8	31.1	1.2	4.4	10.8	0.3	5.4	4.7	2.3	0.3	9	1.4	8.4	11.2
	2W	0.572687	2.73941	0.666667	1.00535	0.934272	0.713439	2.6701	0.59375				CR1-14	5.1	8.6	7.7	0.6	2.6	5.6	1.7	0.8	4.8	1.4	3.8	31.1	6.5	4.4	10.8	0.3	5.4	4.7	2.3	0.3	9	1.4	8.4	11.2
	1M	0.418502	2.79805	0.282609	1.47594	0.455399	0.606719		0.942708				CR1-35	5.1	8.6	7.7	0.6	2.6	5.6	1.7	0.8	4.8	1.4	3.8	31.1	1.2	4.4	10.8	0.3	5.4	4.7	2.3	0.3	9	1.4	8.4	11.2
													CR2--5	5.1	8.6	7.7	0.6	2.6	5.6	1.7	0.8	4.8	1.4	3.8	31.1	1.2	4.4	10.8	0.3	5.4	4.7	2.3	0.3	9	1.4	8.4	11.2
													CR2-6	5.1	8.6	7.7	0.6	2.6	5.6	1.7	0.8	4.8	1.4	3.8	31.1	1.2	4.4	10.8	0.3	5.4	4.7	2.3	0.3	9	1.4	8.4	11.2
	IL-18												CR2-13	5.1	8.6	7.7	0.6	2.6	5.6	1.7	0.8	4.8	1.4	3.8	31.1	1.2	4.4	10.8	0.3	5.4	4.7	2.3	0.3	9	1.4	8.4	11.2
	Time	1	2	3	4	5	6	7	8				CR2-28	5.1	8.6	7.7	0.6	2.6	5.6	1.7	0.8	4.8	1.4	3.8	31.1	1.2	4.4	10.8	0.3	5.4	4.7	2.3	0.3	9	1.4	8.4	11.2
	Preinfusion	1	1	1	1	1	1	1	1				CR3--5	5.1	8.6	7.7	0.6	2.6	5.6	1.7	0.8	4.8	1.4	3.8	31.1	1.2	4.4	10.8	0.3	5.4	4.7	2.3	0.3	9	1.4	8.4	11.2
	1W	1	3.99145	1	8.37647	1	1	1.93478	1				CR3-7	5.1	8.6	7.7	4.5	2.6	5.6	1.7	0.8	4.8	1.4	3.8	31.1	1.2	4.4	10.8	0.3	5.4	4.7	2.3	0.3	9	1.4	8.4	11.2
	2W	1	4.35043	1	1	1	7.71765	2.06793	1				CR3-13	5.1	8.6	7.7	0.6	2.6	5.6	1.7	0.8	4.8	1.4	3.8	31.1	1.2	4.4	10.8	0.3	5.4	4.7	2.3	0.3	9	1.4	8.4	11.2
	1M	1	3.32479	1	1	1	1		1				CR4--5	5.1	8.6	7.7	0.6	2.6	5.6	1.7	0.8	4.8	1.4	3.8	31.1	1.2	4.4	10.8	0.3	5.4	4.7	2.3	0.3	9	1.4	8.4	11.2
													CR4-7	5.1	8.6	7.7	0.6	2.6	5.6	1.7	0.8	4.8	1.4	3.8	31.1	1.2	4.4	10.8	0.3	5.4	4.7	2.3	0.3	9	1.4	8.4	11.2
	IL-1RA												CR4-19	5.1	8.6	7.7	0.6	2.6	5.6	1.7	0.8	4.8	1.4	3.8	31.1	1.2	4.4	10.8	0.3	5.4	4.7	2.3	0.3	9	1.4	8.4	11.2
	Time	1	2	3	4	5	6	7	8				CR4-32	5.1	8.6	7.7	0.6	2.6	5.6	1.7	0.8	4.8	1.4	3.8	31.1	1.2	4.4	10.8	0.3	5.4	4.7	2.3	0.3	9	1.4	8.4	11.2
	Preinfusion	1	1	1	174.161	1	1	1	1				PR1--5	5.1	8.6	7.7	0.6	2.6	5.6	1.7	0.8	4.8	1.4	3.8	31.1	1.2	4.4	10.8	0.3	5.4	4.7	2.3	0.3	9	1.4	8.4	11.2
	1W	1	1	15	1	1	276.496	51.7591	1				PR1-6	5.1	8.6	7.7	0.6	2.6	5.6	1.7	0.8	4.8	1.4	3.8	31.1	1.2	4.4	10.8	0.3	5.4	4.7	2.3	0.3	9	1.4	8.4	11.2
	2W	7.10949	1	0.185135	1	1	35.438	1	1				PR1-13	5.1	8.6	7.7	0.6	2.6	5.6	1.7	0.8	4.8	1.4	3.8	31.1	1.2	4.4	10.8	0.3	5.4	4.7	2.3	0.3	9	1.4	8.4	11.2
	1M	1	1	0.185135		1	1		1				PR1-30	5.1	8.6	7.7	0.6	2.6	5.6	1.7	0.8	4.8	1.4	3.8	31.1	1.2	4.4	10.8	0.3	5.4	4.7	2.3	0.3	9	1.4	8.4	11.2
													SD1--5	5.1	8.6	7.7	1.8	2.6	5.6	1.7	0.8	4.8	1.4	3.8	31.1	1.2	4.4	10.8	0.3	5.4	4.7	2.3	0.3	9	1.4	8.4	11.2
	IL-7												SD1-8	5.1	8.6	7.7	2.7	2.6	5.6	1.7	0.8	4.8	4.3	3.8	31.1	1.2	4.4	10.8	0.3	5.4	4.7	2.3	0.3	9	1.4	8.4	11.2
	Time	1	2	3	4	5	6	7	8				SD-20	5.1	8.6	7.7	0.6	2.6	5.6	1.7	0.8	4.8	1.4	3.8	31.1	1.2	4.4	10.8	0.3	5.4	4.7	2.3	0.3	9	1.4	8.4	11.2
	Preinfusion	1	1	1	1	1	1	1	1				SD-30	5.1	8.6	7.7	0.6	2.6	5.6	1.7	0.8	4.8	1.4	3.8	31.1	1.2	4.4	10.8	0.3	5.4	4.7	2.3	0.3	9	1.4	8.4	11.2
	1W	1	5.125	1.44	1	0.503759	2.84211	4.94444	1.25				PD1--5	5.1	8.6	7.7	0.6	2.6	5.6	1.7	0.8	4.8	1.4	3.8	31.1	1.2	4.4	10.8	0.3	5.4	4.7	2.3	0.3	9	1.4	8.4	11.2
	2W	1	2.625	0.84	1	0.218045	1.63158	2.94444	1.125				PD-1 6	5.1	8.6	7.7	0.6	2.6	5.6	1.7	0.8	4.8	1.4	3.8	31.1	1.2	4.4	10.8	0.3	5.4	4.7	4.1	0.3	9	1.4	8.4	11.2
	1M	1	2.75	0.28	1	0.067669	1.89474		0.875				PD1--11	5.1	8.6	7.7	0.6	2.6	5.6	1.7	0.8	4.8	1.4	3.8	31.1	1.2	4.4	10.8	0.3	5.4	4.7	2.3	0.3	9	1.4	8.4	11.2
													PD1-17	5.1	8.6	7.7	0.6	2.6	5.6	1.7	0.8	4.8	1.4	3.8	31.1	1.2	4.4	10.8	0.3	5.4	4.7	2.3	0.3	9	1.4	8.4	11.2
	IP-10												PD2--5	5.1	8.6	7.7	1.8	2.6	5.6	1.7	0.8	4.8	1.4	3.8	31.1	1.2	4.4	10.8	0.3	5.4	4.7	2.3	0.3	9	1.4	8.4	11.2
	Time	1	2	3	4	5	6	7	8				PD2-7	5.1	8.6	7.7	0.6	2.6	5.6	1.7	0.8	4.8	1.4	3.8	31.1	1.2	4.4	10.8	0.3	5.4	4.7	2.3	0.3	9	1.4	8.4	11.2
	Preinfusion	1	1	1	1	1	1	1	1				PD2-14	5.1	8.6	7.7	0.6	2.6	5.6	1.7	0.8	4.8	1.4	3.8	31.1	1.2	4.4	10.8	0.3	5.4	4.7	2.3	0.3	9	1.4	8.4	11.2
	1W	1.11304	2.19602	1	1.94681	0.348178	0.583333	1.75845	0.35443				PD2-13	5.1	8.6	7.7	0.6	2.6	5.6	1.7	0.8	4.8	1.4	3.8	31.1	1.2	4.4	10.8	0.3	5.4	4.7	2.3	0.3	9	1.4	8.4	11.2
	2W	0.643478	2.01989	0.913043	1.59043	1.06073	6.47222	1.47343	1.83122
	1M	2.01159	2.85511	0.804348	1.17819	1.12146	2.27778		1.40928
	MCP-1
	Time	1	2	3	4	5	6	7	8
	Preinfusion	1	1	1	1	1	1	1	1
	1W	22.2069	13.9613	0.765714	1.58134	0.355362	1.53974	1.27614	0.730038
	2W	16.8621	2.73239	0.308571	0.732057	0.346667	1.81126	1.17974	1.06464
	1M	9.55172	2.99648	0.257143	1.10526	0.196522	0.364238		0.760456
	MIP-1alpha
	Time	1	2	3	4	5	6	7	8
	Preinfusion	1	1	1	1	1	1	1	1
	1W	1.38461	0.875	0.694444	2.85965	1.86667	7.76923	14	1
	2W	1	0.666667	0.361111	0.385965	1.21667	1	2.17647	1
	1M	1	0.791667	0.361111	0.578947	0.5	1		1
	MIP-1beta
	Time	1	2	3	4	5	6	7	8
	Preinfusion	1	1	1	1	1	1	1	1
	1W	1.50271	0.645561	0.681564	1.08035	1.17913	2.04127	2.68568	0.421208
	2W	0.732369	0.431462	0.563128	0.786102	1.11542	0.653968	0.77532	0.671576
	1M	0.63472	0.453655	0.654749	0.791531	0.596491	1.10265		0.942563
	RANTES
	Time	1	2	3	4	5	6	7	8
	Preinfusion	1	1	1	1	1	1	1	1
	1W	1.456	1.61905	0.738255	1.85294	0.693878	1.12883	1.35821	0.941558
	2W	1.696	1.34127	0.489933	1.08824	0.663265	3.04908	1.03731	0.857143
	1M	1.384	1.56349	0.402685	1.11765	0.494898	0.895706		0.720779
	SDF-1alpha
	Time	1	2	3	4	5	6	7	8
	Preinfusion	1	1	1	1	1	1	1	1
	1W	2.18606	0.443272	0.784671	1.58008	0.859475	1.11245	1.25467	1.21806
	2W	2.84242	0.316431	0.992115	1.09624	0.869411	1.21778	0.791511	0.954344
	1M	1.53512	0.49745	0.893089	0.878774	0.651881	1.46554		1.03298
Extended Data Fig 5c
	CRP	Time	1	2	3	4	5	6	7	8
		Preinfusion	2.4	8.6	10.3	7.9	2	7.4	5	6.8
		1W	3.8	32.9	7	19.1	2.6	13.1	10.3	0.9
		2W	4.2	25	9.4	3.2	3.8	1.9	1.3	0.9
		1M	6.2	25	5.1	1.8	4.6	0.5	2.9	2.3
	LDH	Time	1	2	3	4	5	6	7	8
		Preinfusion	259	376	268	159	192	183	481	357
		1W	189	217	181	189	220	206	220	213
		2W	118	405	181	189	256	155	193	279
		1M	153	405	260	219	326	186	193	370
	Fibrinogen	Time	1	2	3	4	5	6	7	8
		Preinfusion	1.57	3.83	3.04	2.95	2.53	5.24	5.39	3.54
		1W	2.72	3.92	3.15	4.19	3.51	3.63	5.26	3.65
		2W	2.24	4.28	3.64	2.7	3.14	2.79	4.22	3.65
		1M	2.82	4.28	3.1	2.95	3.18	2.74	4.84	3.31
	D-dimmer	Time	1	2	3	4	5	6	7	8
		Preinfusion	1000	260	480	230	250	300	1210	220
		1W	320	420	320	290	270	310	620	230
		2W	230	400	300	300	510	270	340	220
		1M	470	400	320	340	610	240	340	220
	Ferritin	Time	1	2	3	4	5	6	7	8
		Preinfusion	109.9	121.5	64.4	267.4	545	85.5	795.3	321.4
		1W	244.2	255.4	121.2	557.1	699.7	410.9	1245.2	400.7
		2W	275.9	539.5	77.2	333.1	456.7	279.7	980.7	242.4
		1M	377.1	400	46.8	483.5	0.18	63	980.7	133.9
