# Supplementary material for: Safety and feasibility of 4-1BB co-stimulated CD19-specific CAR-NK cell therapy in refractory/relapsed large B cell lymphoma: a phase 1 trial
Source: Nat Cancer. 2025 Apr 18;6(5):786–800. doi: 10.1038/s43018-025-00940-3 (PMC12122374; doi:10.1038/s43018-025-00940-3)
Supplement: Supplementary file 13 — Statistical source data for Extended Data Fig. 6. [file 43018_2025_940_MOESM13_ESM.xlsx]

## Sheet: Sheet1
Extended Data Fig 6a
	group	CR		PD		fCAR-NK
	samples	CR1	CR2	PD1	PD2	fCR1	fCR3	fPD3
	NK0	0.249085	0.147758	0.342225	0.37503	0.442657	0.469737	0.306938
	NK4	0.0739329	0.217503	0.0242243	0.00464175	0.0306294	0.0184522	0.0304021
Extended Data Fig 6b
	group	CR+PD				fCAR-NK
	samples	CR1	CR2	PD1	PD2	fCR1	fCR3	fPD3
	NK1	0.363262	0.372387	0.315551	0.325756	0.243776	0.204963	0.313566
	NK2	0.272637	0.207811	0.278262	0.206856	0.125734	0.0964766	0.143703
	NK3	0.0279726	0.0368681	0.0156959	0.0377291	0.151259	0.174501	0.170305
Extended Data Fig 6c
	group	XIST+	XIST+	XIST+	XIST+	XIST-	XIST-	XIST-
	samples	PD1	PD2	fCR3	fPD3	CR1	CR2	fCR1
	NK5	0.0240428	0.0499881	0.0358705	0.0350862	0.0131098	0.0176739	0.00594406
