# Supplementary material for: Safety and feasibility of 4-1BB co-stimulated CD19-specific CAR-NK cell therapy in refractory/relapsed large B cell lymphoma: a phase 1 trial
Source: Nat Cancer. 2025 Apr 18;6(5):786–800. doi: 10.1038/s43018-025-00940-3 (PMC12122374; doi:10.1038/s43018-025-00940-3)
Supplement: Supplementary file 14 — Statistical source data for Extended Data Fig. 7. [file 43018_2025_940_MOESM14_ESM.xlsx]

## Sheet: Sheet1
Extended Data Fig 7a							Extended Data Fig 7c
	Samples	Exhaustion_score	Cytotoxicity_score	immune_potential_score	Group			Samples	3:1	1:1	1:3	1:9	Group		Samples	3:1	1:1	1:3	1:9	Group
	CR1	0.185318	0.356719	0.696426	CR			CR1-1	81.0654	51.7264	30.8676	29.6389	CR+PR		SD-1	93.8831	85.7945	70.9845	36.9747	SD+PD
	CR2	0.150606	0.30033	0.634951	CR			CR1-1	81.415	57.3124	35.0962	31.948	CR+PR		SD-1	92.5876	83.3138	59.0978	30.3035	SD+PD
	PD1	0.287993	0.421736	0.528089	PD			CR1-1	79.6813	55.7923	28.2519	19.1044	CR+PR		SD-1	94.6052	82.9867	63.5473	32.7908	SD+PD
	PD2	0.248884	0.322104	0.171799	PD			CR1-1	83.2714	59.412	37.0226	26.5569	CR+PR		SD-1	93.5499	83.2113	62.0616	35.9866	SD+PD
	fCR1	0.246606	0.350624	0.452006	fCAR-NK			CR1-2	81.2279	54.7003	33.7124	23.8077	CR+PR		SD-2	88.7121	79.4738	60.416	34.5671	SD+PD
	fCR3	0.272513	0.361932	0.380352	fCAR-NK			CR1-2	80.9444	53.1482	30.6071	19.6136	CR+PR		SD-2	89.5266	82.8402	61.9822	29.7929	SD+PD
	fPD3	0.262448	0.317798	0.372476	fCAR-NK			CR1-2	77.943	51.2377	30.6037	16.1859	CR+PR		SD-2	92.2801	86.4752	61.0712	34.9791	SD+PD
								CR1-2	79.9797	55.4087	39.8726	30.3882	CR+PR		SD-2	89.9691	81.4198	64.5988	38.0556	SD+PD
	Cells	Exhaustion_score	Cytotoxicity_score	immune_potential_score	Group			CR1-3	84.9609	54.2848	32.6568	22.551	CR+PR		SD-3	91.7237	80.4573	58.536	47.0997	SD+PD
	CR1	0.106861	0.394	0.716267	CR			CR1-3	81.5865	53.8521	31.0358	21.3415	CR+PR		SD-3	92.8059	81.8495	64.0054	50.9094	SD+PD
	CR1	0.113306	0.395208	0.825644	CR			CR1-3	78.9331	46.8542	26.3304	18.9266	CR+PR		SD-3	93.27	84.282	60.8649	50.1845	SD+PD
	CR1	0.385639	0.327708	0.768067	CR			CR1-3	79.9113	52.1559	31.9487	15.5854	CR+PR		SD-3	92.5908	81.4296	60.5842	52.4531	SD+PD
	CR1	0.232333	0.226958	0.666889	CR			CR2-1	93.268	74.3791	45.2723	34.3137	CR+PR		PD1-1	96.5338	90.7136	66.228	27.7479	SD+PD
	CR1	0.153111	0.436833	0.803689	CR			CR2-1	90.8232	81.9697	64.8097	46.9038	CR+PR		PD1-1	95.4922	86.2828	68.2867	37.2073	SD+PD
	CR1	0.189806	0.382896	0.525622	CR			CR2-1	92.7782	75.0412	41.1903	20.2305	CR+PR		PD1-1	97.2922	83.8473	73.6931	32.5874	SD+PD
	CR1	0.169778	0.399125	0.824778	CR			CR2-1	89.8172	78.4541	51.6084	27.5862	CR+PR		PD1-1	96.6649	88.5082	74.1889	25.9018	SD+PD
	CR1	0.172972	0.357854	0.596778	CR			CR2-2	89.0103	77.7047	50.3817	13.6352	CR+PR		PD1-2	73.1334	41.9307	25.5482	15.8864	SD+PD
	CR1	0.203083	0.258625	0.687356	CR			CR2-2	91.355	75.6276	39.4467	13.4734	CR+PR		PD1-2	90.6027	58.1472	33.6631	23.285	SD+PD
	CR1	0.0890278	0.294896	0.760178	CR			CR2-2	90.5793	76.9311	47.0903	18.9849	CR+PR		PD1-2	80.337	52.1506	33.1559	18.9353	SD+PD
	CR1	0.239	0.36675	0.646822	CR			CR2-2	89.8329	77.0823	47.1465	15.6427	CR+PR		PD1-2	89.6282	61.7134	6.02581	25.7177	SD+PD
	CR1	0.247222	0.454375	0.818444	CR			CR2-3	71.0739	43.627	27.7197	32.3146	CR+PR		PD1-3	79.772	57.2689	18.1806	18.1806	SD+PD
	CR1	0.105972	0.266104	0.6168	CR			CR2-3	77.1729	39.3204	24.8152	25.9171	CR+PR		PD1-3	79.0367	52.8234	7.44982	7.44982	SD+PD
	CR1	0.215361	0.3415	0.775356	CR			CR2-3	79.0458	47.807	31.5922	40.5054	CR+PR		PD1-3	81.9114	46.4024	30.3695	30.3695	SD+PD
	CR1	0.270444	0.392937	0.517867	CR			CR2-3	72.9002	37.9696	34.9867	21.3733	CR+PR		PD1-3	83.1846	59.9085	20.266	20.266	SD+PD
	CR1	0.3245	0.195312	0.671533	CR			CR3-1	80.7638	56.1496	34.8558	35.5885	CR+PR		PD2-1	60.7296	43.4037	41.3168	39.7315	SD+PD
	CR1	0.298778	0.397167	0.560489	CR			CR3-1	85.2977	61.2118	39.8761	33.7111	CR+PR		PD2-1	57.7271	41.4111	35.9358	30.1901	SD+PD
	CR1	0.263583	0.259542	0.821267	CR			CR3-1	84.9091	64.4133	41.2227	31.0594	CR+PR		PD2-1	56.9329	36.8814	34.8472	26.1956	SD+PD
	CR1	0.151778	0.225688	0.551089	CR			CR3-1	82.0175	66.2113	46.1954	39.7617	CR+PR		PD2-1	67.2138	41.664	39.6345	29.5278	SD+PD
	CR1	0.190556	0.289333	0.5348	CR			CR3-2	80.4988	58.5191	37.802	24.7545	CR+PR		PD2-2	80.5205	53.5131	18.8769	7.44033	SD+PD
	CR1	0.121306	0.287667	0.777511	CR			CR3-2	78.1052	59.2777	40.8734	29.6011	CR+PR		PD2-2	83.5742	61.9414	21.1905	13.7299	SD+PD
	CR1	0.335222	0.389062	0.723867	CR			CR3-2	78.765	60.2402	59.7629	50.6468	CR+PR		PD2-2	81.8835	58.7994	17.2749	4.88195	SD+PD
	CR1	0.337417	0.388354	0.518244	CR			CR3-2	75.6632	59.6664	48.467	51.8666	CR+PR		PD2-2	82.3588	58.0703	29.1804	24.1497	SD+PD
	CR1	0.167972	0.337938	0.767844	CR			CR4-1	86.971	74.833	58.3073	31.069	CR+PR		PD2-3	68.1035	58.5428	37.1631	28.9582	SD+PD
	CR1	0.211556	0.353979	0.8096	CR			CR4-1	89.1286	78.5348	53.5241	36.9927	CR+PR		PD2-3	64.3416	58.8374	40.7056	28.5869	SD+PD
	CR1	0.197111	0.405958	0.682822	CR			CR4-1	87.6592	75.0769	53.6671	27.141	CR+PR		PD2-3	67.3463	62.3885	37.5876	29.1932	SD+PD
	CR1	0.0896667	0.369125	0.818156	CR			CR4-1	86.698	72.0993	56.6734	26.3134	CR+PR		PD2-3	66.9116	57.2669	46.9863	28.7629	SD+PD
	CR1	0.153889	0.3965	0.678267	CR			CR4-2	81.7857	56.2143	35.5143	24.6	CR+PR
	CR1	0.303694	0.366354	0.783467	CR			CR4-2	79.9833	58.8801	36.8157	27.1626	CR+PR
	CR1	0.152056	0.417542	0.876022	CR			CR4-2	82.5158	59.5596	43.0775	26.846	CR+PR
	CR1	0.233528	0.464958	0.503178	CR			CR4-2	81.1894	59.2983	41.7855	32.259	CR+PR
	CR1	0.0141111	0.389958	0.750444	CR			CR4-3	93.5113	89.076	68.9117	60.7392	CR+PR
	CR1	0.198639	0.434854	0.733844	CR			CR4-3	94.1896	84.842	69.7781	52.1049	CR+PR
	CR1	0.307417	0.411187	0.804756	CR			CR4-3	93.9886	88.5048	80.2582	60.7108	CR+PR
	CR1	0.211861	0.412229	0.6504	CR			CR4-3	93.5496	91.245	78.6533	59.6498	CR+PR
	CR1	0.210583	0.306812	0.637067	CR			PR-1	91.4605	79.184	60.9614	53.7758	CR+PR
	CR1	0.112917	0.304167	0.767022	CR			PR-1	87.5665	75.6131	60.6274	48.731	CR+PR
	CR1	0.0784167	0.357583	0.703578	CR			PR-1	84.9408	75.9027	61.3186	53.9429	CR+PR
	CR1	0.220278	0.365187	0.821378	CR			PR-1	84.4195	73.0207	57.6282	45.9146	CR+PR
	CR1	0.101333	0.393562	0.694844	CR			PR-2	93.1173	89.3325	68.6325	27.6993	CR+PR
	CR1	0.187333	0.4295	0.431911	CR			PR-2	93.8009	86.5733	65.662	22.6825	CR+PR
	CR1	0.292389	0.383562	0.703489	CR			PR-2	95.2122	87.5574	68.7265	33.7926	CR+PR
	CR1	0.272889	0.379208	0.770311	CR			PR-2	92.8251	85.8238	62.2016	28.7719	CR+PR
	CR1	0.09825	0.321604	0.690578	CR			PR-3	77.5139	65.2754	32.097	6.40728	CR+PR
	CR1	0.210528	0.375688	0.717222	CR			PR-3	88.3919	64.2361	37.3104	10.9132	CR+PR
	CR1	0.288944	0.402625	0.646556	CR			PR-3	87.892	66.6139	32.7926	9.11069	CR+PR
	CR1	0.0707778	0.297021	0.542911	CR			PR-3	87.1552	66.7146	29.8755	14.4444	CR+PR
	CR1	0.0255	0.259479	0.725356	CR
	CR1	0.0694444	0.370792	0.828333	CR
	CR1	0.130306	0.279313	0.743844	CR
	CR1	0.219389	0.410854	0.462022	CR
	CR1	0.242583	0.362542	0.5862	CR
	CR1	0.149	0.311292	0.667133	CR
	CR1	0.178389	0.252771	0.377089	CR
	CR1	0.104917	0.290104	0.803667	CR
	CR1	0.228278	0.495208	0.561578	CR
	CR1	0.183556	0.459771	0.764511	CR
	CR1	0.181278	0.39	0.768044	CR
	CR1	0.341944	0.394208	0.619578	CR
	CR1	0.284167	0.369104	0.691711	CR
	CR1	0.342556	0.336146	0.541533	CR
	CR1	0.0708333	0.420792	0.678044	CR
	CR1	0.0218333	0.255958	0.783733	CR		Extended Data Fig 7d
	CR1	0.130806	0.249833	0.898	CR			Samples	3:1	1:1	1:3	1:9	Group
	CR1	0.175028	0.265896	0.728089	CR			Sample1	89.4896	89.4896	77.476	65.6677	fresh
	CR1	0.10125	0.33325	0.638556	CR			Sample1	91.9851	91.9851	78.1392	73.3495	fresh
	CR1	0.0642778	0.260292	0.858778	CR			Sample1	92.1909	92.1909	80.2473	77.1027	fresh
	CR1	0.102028	0.293167	0.575867	CR			Sample1	89.9245	89.9245	76.3159	69.0853	fresh
	CR1	0.118944	0.279542	0.721778	CR			Sample2	96.0932	93.0622	84.0163	62.4335	fresh
	CR1	0.251778	0.393937	0.713289	CR			Sample2	95.0532	91.7212	83.8081	57.9062	fresh
	CR1	0.245583	0.371937	0.689022	CR			Sample2	96.8523	93.765	86.7915	66.114	fresh
	CR1	0.319861	0.485417	0.726133	CR			Sample2	96.357	93.6348	88.6024	61.148	fresh
	CR1	0.14475	0.315833	0.807978	CR			Sample3	85.3102	74.3209	68.8877	50.0918	fresh
	CR1	0.15	0.395521	0.831222	CR			Sample3	87.411	73.5048	69.1258	32.1122	fresh
	CR1	0.0633333	0.245604	0.812933	CR			Sample3	82.0998	65.6573	63.4881	32.7983	fresh
	CR1	0.205556	0.379521	0.818467	CR			Sample3	83.7911	76.066	67.7376	37.0706	fresh
	CR1	0.261583	0.374396	0.710489	CR			Sample1	82.0615	66.1459	54.8467	23.7739	cryopreserved
	CR1	0.139222	0.403917	0.641933	CR			Sample1	87.933	61.8264	51.4336	39.6319	cryopreserved
	CR1	0.222694	0.286271	0.742489	CR			Sample1	85.9959	67.617	45.6142	37.9595	cryopreserved
	CR1	0.173167	0.320417	0.691178	CR			Sample1	88.619	63.0237	48.5918	33.2293	cryopreserved
	CR1	0.107833	0.277062	0.6872	CR			Sample2	88.6793	84.1301	68.5424	35.3761	cryopreserved
	CR1	0.237556	0.489833	0.7156	CR			Sample2	90.803	83.2481	63.7271	27.6537	cryopreserved
	CR1	0.055	0.196896	0.618267	CR			Sample2	91.5453	85.8958	69.251	36.5442	cryopreserved
	CR1	0.208194	0.451375	0.758711	CR			Sample2	90.7307	84.481	67.4402	37.3171	cryopreserved
	CR1	0.204361	0.321875	0.758289	CR			Sample3	65.9293	57.1055	43.7236	28.2775	cryopreserved
	CR1	0.168167	0.346646	0.722511	CR			Sample3	52.5936	53.1026	38.0456	13.4877	cryopreserved
	CR1	0.125889	0.283833	0.741267	CR			Sample3	66.1416	54.5589	49.0363	13.232	cryopreserved
	CR1	0.249556	0.340229	0.820178	CR			Sample3	60.0997	67.117	58.2469	19.2023	cryopreserved
	CR1	0.257528	0.376354	0.721333	CR
	CR1	0.217306	0.291875	0.856356	CR
	CR1	0.248167	0.311688	0.567844	CR
	CR1	0.181444	0.319042	0.782311	CR
	CR1	0.289083	0.332146	0.706333	CR
	CR1	0.172722	0.285333	0.739089	CR
	CR1	0.177278	0.491083	0.808111	CR
	CR1	0.269167	0.404542	0.591867	CR
	CR1	0.203833	0.367	0.783667	CR
	CR1	0.100806	0.417625	0.728111	CR
	CR1	0.187	0.386375	0.617933	CR
	CR1	0.215472	0.318958	0.612911	CR
	CR1	0.155889	0.233646	0.807022	CR
	CR1	0.198417	0.372437	0.844578	CR
	CR1	0.354972	0.388062	0.659911	CR
	CR1	0.140667	0.283396	0.611556	CR
	CR1	0.0571111	0.380167	0.864844	CR
	CR1	0.0601944	0.246229	0.902711	CR
	CR1	0.353639	0.465167	0.831067	CR
	CR1	0.358528	0.284083	0.579444	CR
	CR1	0.210583	0.469771	0.680911	CR
	CR1	0.0341111	0.462146	0.656	CR
	CR1	0.0525556	0.329104	0.750933	CR
	CR1	0.1965	0.115208	0.391867	CR
	CR1	0.0653889	0.351375	0.753867	CR
	CR1	0.102944	0.382667	0.7112	CR
	CR1	0.0372222	0.269833	0.889689	CR
	CR1	0.240056	0.467333	0.780311	CR
	CR1	0.172083	0.341917	0.820156	CR
	CR1	0.14175	0.291396	0.706333	CR
	CR1	0.236222	0.295125	0.695956	CR
	CR1	0.0812778	0.381917	0.758	CR
	CR1	0.0266944	0.193896	0.623911	CR
	CR1	0.194167	0.423229	0.833578	CR
	CR1	0.2605	0.490521	0.600756	CR
	CR1	0.119417	0.361521	0.823378	CR
	CR1	0.306472	0.309	0.701689	CR
	CR1	0.161528	0.293292	0.713578	CR
	CR1	0.280028	0.447896	0.674867	CR
	CR1	0.1265	0.425687	0.626289	CR
	CR1	0.144333	0.4165	0.778644	CR
	CR1	0.20325	0.398125	0.8308	CR
	CR1	0.266417	0.396896	0.762267	CR
	CR1	0.291194	0.397167	0.568933	CR
	CR1	0.132333	0.187562	0.9096	CR
	CR1	0.238278	0.390333	0.580578	CR
	CR1	0.214167	0.346813	0.702622	CR
	CR1	0.173472	0.247458	0.599311	CR
	CR1	0.0465833	0.298854	0.794356	CR
	CR1	0.318944	0.336146	0.5204	CR
	CR1	0.225361	0.350833	0.613578	CR
	CR1	0.171278	0.428833	0.820911	CR
	CR1	0.122917	0.31225	0.709956	CR
	CR1	0.0556667	0.468146	0.6302	CR
	CR1	0.178806	0.323646	0.749356	CR
	CR1	0.197861	0.473146	0.558067	CR
	CR1	0.16	0.377021	0.788778	CR
	CR1	0.224694	0.367083	0.623622	CR
	CR1	0.138167	0.33675	0.782156	CR
	CR1	0.329472	0.414271	0.821089	CR
	CR1	0.41925	0.286917	0.553711	CR
	CR1	0.109306	0.220146	0.868311	CR
	CR1	0.171972	0.462438	0.690533	CR
	CR1	0.216694	0.289292	0.568467	CR
	CR1	0.127	0.361312	0.781089	CR
	CR1	0.217306	0.276917	0.606733	CR
	CR1	0.179139	0.225729	0.603267	CR
	CR1	0.223333	0.385458	0.640956	CR
	CR1	0.117889	0.313729	0.736911	CR
	CR1	0.0709722	0.166042	0.480444	CR
	CR1	0.261222	0.302646	0.731044	CR
	CR1	0.177389	0.430083	0.6484	CR
	CR1	0.120417	0.390396	0.676956	CR
	CR1	0.263417	0.364875	0.861711	CR
	CR1	0.133778	0.357604	0.760978	CR
	CR1	0.205833	0.32125	0.565378	CR
	CR1	0.314444	0.389583	0.625956	CR
	CR1	0.212278	0.432771	0.611533	CR
	CR1	0.372778	0.459667	0.588533	CR
	CR1	0.192917	0.398542	0.734578	CR
	CR1	0.227611	0.365667	0.812178	CR
	CR1	0.221111	0.41675	0.845733	CR
	CR1	0.249306	0.447062	0.773711	CR
	CR1	0.233583	0.405292	0.602222	CR
	CR1	0.0460833	0.278167	0.775956	CR
	CR1	0.259472	0.367667	0.771467	CR
	CR1	0.274083	0.486083	0.600333	CR
	CR1	0.274	0.449104	0.626733	CR
	CR1	0.168528	0.304229	0.878067	CR
	CR1	0.144083	0.339	0.692622	CR
	CR1	0.101278	0.390292	0.687844	CR
	CR1	0.10625	0.382833	0.799511	CR
	CR1	0.2525	0.3695	0.772444	CR
	CR1	0.1345	0.286458	0.105067	CR
	CR1	0.137917	0.316188	0.612267	CR
	CR1	0.191889	0.275125	0.7886	CR
	CR1	0.192833	0.317271	0.557933	CR
	CR1	0.311417	0.326229	0.781356	CR
	CR1	0.164611	0.419396	0.747622	CR
	CR1	0.213	0.311354	0.772667	CR
	CR1	0.2075	0.327417	0.537111	CR
	CR1	0.16	0.3115	0.655289	CR
	CR1	0.118306	0.370979	0.752444	CR
	CR1	0.226278	0.305646	0.735978	CR
	CR1	0.198528	0.41225	0.43	CR
	CR1	0.150944	0.319333	0.604533	CR
	CR1	0.115083	0.41975	0.795311	CR
	CR1	0.372583	0.517021	0.537644	CR
	CR1	0.174583	0.211438	0.4784	CR
	CR1	0.329472	0.415938	0.8052	CR
	CR1	0.176611	0.411333	0.726467	CR
	CR1	0.2565	0.302208	0.666178	CR
	CR1	0.160528	0.298021	0.740889	CR
	CR1	0.127944	0.149083	0.777067	CR
	CR1	0.06025	0.351708	0.706889	CR
	CR1	0.21225	0.330542	0.711933	CR
	CR1	0.11275	0.264875	0.365778	CR
	CR1	0.165139	0.470479	0.596244	CR
	CR1	0.110167	0.355771	0.506956	CR
	CR1	0.0808333	0.170354	0.571	CR
	CR1	0.0937778	0.424479	0.690356	CR
	CR1	0.225861	0.495708	0.693133	CR
	CR1	0.0774167	0.434708	0.6486	CR
	CR1	0.0917778	0.334792	0.710956	CR
	CR1	0.179778	0.301667	0.717044	CR
	CR1	0.220639	0.395896	0.709667	CR
	CR1	0.0748333	0.494771	0.6414	CR
	CR1	0.239194	0.478833	0.755978	CR
	CR1	0.184028	0.284604	0.800111	CR
	CR1	0.288944	0.408354	0.606333	CR
	CR1	0.25675	0.385479	0.721133	CR
	CR1	0.204167	0.402271	0.739156	CR
	CR1	0.320861	0.169979	0.2934	CR
	CR1	0.198917	0.301292	0.474333	CR
	CR1	0.144222	0.331604	0.632333	CR
	CR1	0.216833	0.459833	0.553422	CR
	CR1	0.09275	0.288917	0.816733	CR
	CR1	0.151	0.320229	0.800822	CR
	CR1	0.110917	0.303312	0.711578	CR
	CR1	0.219389	0.378021	0.698422	CR
	CR1	0.0558611	0.215271	0.802356	CR
	CR1	0.107667	0.462208	0.635333	CR
	CR1	0.321417	0.451229	0.743511	CR
	CR1	0.209806	0.329	0.8856	CR
	CR1	0.0996667	0.478104	0.783311	CR
	CR1	0.257694	0.355167	0.5108	CR
	CR1	0.219083	0.254833	0.709022	CR
	CR1	0.324306	0.434188	0.712089	CR
	CR1	0.1285	0.395083	0.885311	CR
	CR1	0.188139	0.399896	0.770044	CR
	CR1	0.319722	0.424583	0.757267	CR
	CR1	0.0220278	0.334854	0.804911	CR
	CR1	0.26875	0.287833	0.661556	CR
	CR1	0.158361	0.305771	0.823711	CR
	CR1	0.0369167	0.302792	0.678356	CR
	CR1	0.344778	0.304021	0.646089	CR
	CR1	0.119028	0.397583	0.730333	CR
	CR1	0.105278	0.373792	0.586333	CR
	CR1	0	0.375854	0.843933	CR
	CR1	0.303333	0.450708	0.736067	CR
	CR1	0.178222	0.385896	0.869244	CR
	CR1	0.200472	0.342542	0.655267	CR
	CR1	0.135667	0.403896	0.639422	CR
	CR1	0.302167	0.346646	0.467978	CR
	CR1	0.249417	0.281479	0.793978	CR
	CR1	0.188389	0.385896	0.634711	CR
	CR1	0.175917	0.324604	0.729533	CR
	CR1	0.366528	0.462604	0.784889	CR
	CR1	0	0.224104	0.719089	CR
	CR1	0.174167	0.267708	0.799267	CR
	CR1	0.259417	0.371021	0.523	CR
	CR1	0.352667	0.33675	0.845711	CR
	CR1	0.15175	0.361208	0.883311	CR
	CR1	0.0745556	0.284813	0.497933	CR
	CR1	0.221	0.392292	0.540889	CR
	CR1	0.183833	0.461562	0.689778	CR
	CR1	0.14125	0.394708	0.805978	CR
	CR1	0.260944	0.547229	0.786378	CR
	CR1	0.240722	0.4175	0.800089	CR
	CR1	0.221444	0.344083	0.736156	CR
	CR1	0.19425	0.367979	0.659933	CR
	CR1	0.237556	0.154708	0.360356	CR
	CR1	0.233	0.362104	0.723933	CR
	CR1	0.218667	0.336062	0.7434	CR
	CR1	0.215111	0.419333	0.793911	CR
	CR1	0.127194	0.239979	0.605089	CR
	CR1	0.113361	0.267958	0.834533	CR
	CR1	0.296694	0.319688	0.797956	CR
	CR1	0.340333	0.486687	0.530733	CR
	CR1	0.195028	0.3065	0.3714	CR
	CR1	0.0712778	0.273583	0.602244	CR
	CR1	0.0562222	0.178937	0.746267	CR
	CR1	0.0841667	0.187812	0.247511	CR
	CR1	0.201889	0.503083	0.635289	CR
	CR1	0.186583	0.317833	0.792489	CR
	CR1	0.361722	0.548729	0.496422	CR
	CR1	0.183722	0.3845	0.659689	CR
	CR1	0.0986944	0.38725	0.590844	CR
	CR1	0.152056	0.410646	0.508622	CR
	CR1	0.204917	0.473979	0.776067	CR
	CR1	0.285278	0.411104	0.631289	CR
	CR1	0.201111	0.321042	0.438933	CR
	CR1	0.31625	0.458521	0.703333	CR
	CR1	0.0904167	0.333062	0.849533	CR
	CR1	0.12875	0.422438	0.724422	CR
	CR1	0.0753889	0.283313	0.736378	CR
	CR1	0.304917	0.521687	0.491756	CR
	CR1	0.230528	0.432437	0.868844	CR
	CR1	0.238417	0.35525	0.769733	CR
	CR1	0.280778	0.447646	0.801489	CR
	CR1	0.282667	0.415292	0.672622	CR
	CR1	0	0.270229	0.758	CR
	CR1	0.180139	0.431042	0.868178	CR
	CR1	0.175667	0.338479	0.679133	CR
	CR1	0.254806	0.324625	0.7988	CR
	CR1	0.12075	0.292167	0.309467	CR
	CR1	0.302667	0.350313	0.550822	CR
	CR1	0.177056	0.295833	0.828289	CR
	CR1	0.163361	0.484125	0.462289	CR
	CR1	0.238389	0.329229	0.723622	CR
	CR1	0.239333	0.352563	0.533044	CR
	CR1	0.237278	0.4765	0.572644	CR
	CR1	0.00863889	0.307979	0.810844	CR
	CR1	0.223611	0.263688	0.597978	CR
	CR1	0.129028	0.357979	0.836244	CR
	CR1	0.133639	0.129271	0.412422	CR
	CR1	0.198806	0.357042	0.790289	CR
	CR1	0.179111	0.417458	0.674222	CR
	CR1	0.242639	0.356438	0.745467	CR
	CR1	0.238333	0.433708	0.870044	CR
	CR1	0.321	0.429312	0.687467	CR
	CR1	0.151361	0.360208	0.868267	CR
	CR1	0.245167	0.324083	0.489933	CR
	CR1	0.233111	0.497854	0.471133	CR
	CR1	0.275556	0.372188	0.655467	CR
	CR1	0.0884444	0.451542	0.7498	CR
	CR1	0	0.405562	0.7196	CR
	CR1	0.433	0.391562	0.8864	CR
	CR1	0.117306	0.291687	0.905378	CR
	CR1	0.202417	0.357771	0.704111	CR
	CR1	0.170861	0.346875	0.856333	CR
	CR1	0.191083	0.270604	0.613489	CR
	CR1	0.122028	0.384813	0.739489	CR
	CR1	0.146528	0.394729	0.748311	CR
	CR1	0.201639	0.385333	0.605756	CR
	CR1	0.296528	0.390437	0.655511	CR
	CR1	0.231667	0.322396	0.759222	CR
	CR1	0.204028	0.314792	0.707867	CR
	CR1	0.375944	0.473438	0.595889	CR
	CR1	0.310389	0.397396	0.720311	CR
	CR1	0.189528	0.256917	0.778756	CR
	CR1	0.256917	0.448708	0.819844	CR
	CR1	0.360528	0.462771	0.6466	CR
	CR1	0.326778	0.388521	0.764467	CR
	CR1	0.122167	0.312646	0.626867	CR
	CR1	0.182611	0.360438	0.867222	CR
	CR1	0.179694	0.404125	0.623867	CR
	CR1	0.201111	0.459458	0.697289	CR
	CR1	0.148417	0.343562	0.741267	CR
	CR1	0.137306	0.332458	0.730422	CR
	CR1	0.222444	0.318437	0.757156	CR
	CR1	0.0610278	0.363146	0.697778	CR
	CR1	0.170139	0.278375	0.6114	CR
	CR1	0.255389	0.254333	0.876711	CR
	CR1	0.0580833	0.335042	0.7392	CR
	CR1	0.170611	0.327062	0.677622	CR
	CR1	0.261	0.413792	0.771156	CR
	CR1	0.0443889	0.320208	0.684333	CR
	CR1	0.338	0.409313	0.783867	CR
	CR1	0.299694	0.293583	0.803933	CR
	CR1	0.16525	0.299833	0.785933	CR
	CR1	0.237611	0.27625	0.688933	CR
	CR1	0.258278	0.224667	0.7558	CR
	CR1	0.301889	0.490854	0.690844	CR
	CR1	0.119556	0.359896	0.789022	CR
	CR1	0.20575	0.429229	0.762356	CR
	CR1	0.061	0.334479	0.817667	CR
	CR1	0.181389	0.456729	0.548622	CR
	CR1	0.217389	0.306146	0.816778	CR
	CR1	0.35475	0.344833	0.738778	CR
	CR1	0.261056	0.501917	0.6672	CR
	CR1	0.212722	0.326146	0.469933	CR
	CR1	0.156306	0.327958	0.871156	CR
	CR1	0.100722	0.394021	0.763267	CR
	CR1	0.121194	0.34175	0.787622	CR
	CR1	0.111472	0.319417	0.8202	CR
	CR1	0.0933889	0.322604	0.721156	CR
	CR1	0.372944	0.335917	0.507956	CR
	CR1	0.14325	0.315875	0.867844	CR
	CR1	0.221389	0.373937	0.625578	CR
	CR1	0.0708333	0.351875	0.669489	CR
	CR1	0.168472	0.380188	0.694978	CR
	CR1	0.402222	0.386708	0.731044	CR
	CR1	0.247278	0.361563	0.911089	CR
	CR1	0.0679722	0.268479	0.224622	CR
	CR1	0.216	0.41375	0.790733	CR
	CR1	0.247056	0.383937	0.871156	CR
	CR1	0.0596667	0.279938	0.756978	CR
	CR1	0.122306	0.354292	0.551089	CR
	CR1	0.229861	0.326896	0.627356	CR
	CR1	0.178583	0.309208	0.8264	CR
	CR1	0.302028	0.212562	0.782933	CR
	CR1	0.176639	0.307979	0.823267	CR
	CR1	0.308111	0.425667	0.589333	CR
	CR1	0.202111	0.444437	0.6384	CR
	CR1	0.288278	0.381542	0.826111	CR
	CR1	0.338694	0.370583	0.544311	CR
	CR1	0.153278	0.342875	0.854089	CR
	CR1	0.1485	0.222458	0.787978	CR
	CR1	0.03325	0.198625	0.825933	CR
	CR1	0.185389	0.241542	0.660889	CR
	CR1	0.205111	0.406896	0.671156	CR
	CR1	0.291806	0.418208	0.841489	CR
	CR1	0.284139	0.416354	0.608111	CR
	CR1	0.123139	0.472167	0.770889	CR
	CR1	0.137111	0.2555	0.595156	CR
	CR1	0.113417	0.415583	0.670733	CR
	CR1	0.0733056	0.328229	0.805889	CR
	CR1	0.0861389	0.318521	0.761667	CR
	CR1	0.167278	0.355646	0.639133	CR
	CR1	0.0798056	0.430042	0.772044	CR
	CR1	0.267889	0.296021	0.688222	CR
	CR1	0.204472	0.219271	0.477778	CR
	CR1	0.219833	0.437063	0.682311	CR
	CR1	0.155972	0.293521	0.793867	CR
	CR1	0.114528	0.360542	0.587044	CR
	CR1	0.0733056	0.329604	0.886667	CR
	CR1	0.220722	0.414021	0.570267	CR
	CR1	0.0842222	0.322437	0.872289	CR
	CR1	0.221889	0.299938	0.803822	CR
	CR1	0.147083	0.341583	0.898911	CR
	CR1	0.206111	0.388979	0.569889	CR
	CR1	0.147167	0.273146	0.748156	CR
	CR1	0.346167	0.288833	0.564067	CR
	CR1	0.171278	0.441292	0.810067	CR
	CR1	0.219111	0.428792	0.683756	CR
	CR1	0.413611	0.355312	0.723578	CR
	CR1	0.172722	0.41325	0.654556	CR
	CR1	0.231833	0.466	0.6116	CR
	CR1	0	0.304812	0.740244	CR
	CR1	0.115278	0.409708	0.396222	CR
	CR1	0.168861	0.309292	0.8626	CR
	CR1	0.0994444	0.339896	0.601933	CR
	CR1	0.141611	0.345708	0.758133	CR
	CR1	0.269167	0.329	0.543089	CR
	CR1	0.111806	0.262188	0.544244	CR
	CR1	0.318361	0.222958	0.589933	CR
	CR1	0.313083	0.485063	0.654467	CR
	CR1	0.0675556	0.378312	0.718422	CR
	CR1	0.069	0.316688	0.849778	CR
	CR1	0.205806	0.266958	0.895067	CR
	CR1	0	0.16075	0.333378	CR
	CR1	0.13	0.291771	0.775311	CR
	CR1	0.330667	0.374729	0.543311	CR
	CR1	0.131278	0.363729	0.742022	CR
	CR1	0.21725	0.391854	0.755422	CR
	CR1	0.163778	0.362396	0.7686	CR
	CR1	0.0980556	0.291646	0.771822	CR
	CR1	0.0504167	0.339646	0.696311	CR
	CR1	0.199222	0.397458	0.669156	CR
	CR1	0.200972	0.320458	0.755311	CR
	CR1	0.28575	0.353875	0.579378	CR
	CR1	0.0833333	0.2935	0.6754	CR
	CR1	0.306167	0.268937	0.438067	CR
	CR1	0.140861	0.316	0.758511	CR
	CR1	0.139611	0.281042	0.743089	CR
	CR1	0.276194	0.206	0.803822	CR
	CR1	0.00638889	0.119167	0.624778	CR
	CR1	0.0949722	0.317458	0.711667	CR
	CR1	0.0676667	0.298604	0.826956	CR
	CR1	0.176028	0.492708	0.703422	CR
	CR1	0.0755556	0.244729	0.851933	CR
	CR1	0.109722	0.505479	0.652022	CR
	CR1	0.264917	0.327146	0.532667	CR
	CR1	0.118667	0.391188	0.743778	CR
	CR1	0.194917	0.342708	0.740467	CR
	CR1	0.101556	0.318521	0.728911	CR
	CR1	0.0423889	0.419271	0.8352	CR
	CR1	0.124528	0.344917	0.771978	CR
	CR1	0.0819444	0.450979	0.666489	CR
	CR1	0.124167	0.336708	0.856867	CR
	CR1	0.321278	0.440563	0.765844	CR
	CR1	0.232639	0.427333	0.563733	CR
	CR1	0.203917	0.288333	0.764089	CR
	CR1	0.299028	0.399687	0.756511	CR
	CR1	0.128167	0.411187	0.831689	CR
	CR1	0.20475	0.408354	0.644711	CR
	CR1	0.195167	0.423208	0.573289	CR
	CR1	0.154083	0.433063	0.657178	CR
	CR1	0.0870556	0.340875	0.838733	CR
	CR1	0.0653611	0.338125	0.811956	CR
	CR1	0.105889	0.44575	0.514711	CR
	CR1	0.108583	0.390958	0.712289	CR
	CR1	0.1915	0.421646	0.718911	CR
	CR1	0.225222	0.458896	0.666956	CR
	CR1	0.198028	0.472042	0.495378	CR
	CR1	0.0683889	0.328792	0.823867	CR
	CR1	0.354833	0.496333	0.441067	CR
	CR1	0.0284167	0.350125	0.629511	CR
	CR1	0.112583	0.396729	0.840756	CR
	CR1	0.116806	0.401417	0.583533	CR
	CR1	0.283944	0.445646	0.609689	CR
	CR1	0.0929722	0.377417	0.7254	CR
	CR1	0.138611	0.286542	0.728333	CR
	CR1	0.158639	0.280771	0.645844	CR
	CR1	0.135917	0.306896	0.634578	CR
	CR1	0.187722	0.336896	0.813444	CR
	CR1	0.219972	0.322917	0.606022	CR
	CR1	0.0501667	0.249979	0.844267	CR
	CR1	0.00583333	0.204396	0.823711	CR
	CR1	0.126944	0.452313	0.576133	CR
	CR1	0.110056	0.278729	0.617156	CR
	CR1	0.215306	0.332229	0.7138	CR
	CR1	0.151556	0.320271	0.593711	CR
	CR1	0.344861	0.346042	0.463378	CR
	CR1	0.140972	0.202271	0.668511	CR
	CR1	0.0965556	0.201313	0.730111	CR
	CR1	0.249139	0.299167	0.630444	CR
	CR1	0.214556	0.421917	0.658533	CR
	CR1	0.272278	0.580812	0.770311	CR
	CR1	0.0697222	0.286042	0.829756	CR
	CR1	0.0780833	0.349854	0.581956	CR
	CR1	0.143111	0.284146	0.8226	CR
	CR1	0.2435	0.294021	0.694733	CR
	CR1	0.218278	0.305563	0.743756	CR
	CR1	0.175111	0.328375	0.766044	CR
	CR1	0.114722	0.322937	0.730133	CR
	CR1	0.0684444	0.263792	0.603111	CR
	CR1	0.0861944	0.357479	0.836133	CR
	CR1	0.00619444	0.384125	0.809511	CR
	CR1	0.10075	0.457396	0.847244	CR
	CR1	0.178361	0.224333	0.861511	CR
	CR1	0.125417	0.372083	0.718556	CR
	CR1	0.0436667	0.268375	0.755822	CR
	CR1	0.0651944	0.112833	0.331244	CR
	CR1	0.298972	0.329437	0.687844	CR
	CR1	0.142167	0.280958	0.8044	CR
	CR1	0.21525	0.445896	0.811756	CR
	CR1	0.136056	0.298875	0.341	CR
	CR1	0.295667	0.411646	0.8156	CR
	CR1	0.216333	0.298812	0.715556	CR
	CR1	0.195361	0.413083	0.722089	CR
	CR1	0.119417	0.29925	0.790467	CR
	CR1	0.173528	0.282875	0.828511	CR
	CR1	0.197583	0.326896	0.670733	CR
	CR1	0.076	0.282125	0.902178	CR
	CR1	0.222028	0.392042	0.593333	CR
	CR1	0.258667	0.425979	0.791489	CR
	CR1	0.14425	0.2735	0.760467	CR
	CR1	0.302417	0.377417	0.6082	CR
	CR1	0.261806	0.465125	0.565156	CR
	CR1	0.254639	0.423208	0.690422	CR
	CR1	0.1715	0.299792	0.7324	CR
	CR1	0.2435	0.332333	0.669356	CR
	CR1	0.190917	0.356917	0.826956	CR
	CR1	0.174083	0.298187	0.226867	CR
	CR1	0.122472	0.189854	0.809933	CR
	CR1	0.191	0.490708	0.780044	CR
	CR1	0.127639	0.343083	0.7264	CR
	CR1	0.0167778	0.194438	0.653933	CR
	CR1	0.142667	0.41325	0.658622	CR
	CR1	0.180472	0.299042	0.763778	CR
	CR1	0.113944	0.433542	0.805978	CR
	CR1	0.207556	0.425646	0.806778	CR
	CR1	0.307556	0.353521	0.701178	CR
	CR1	0.179194	0.355521	0.680911	CR
	CR1	0.0448056	0.359521	0.411689	CR
	CR1	0.153139	0.285813	0.529822	CR
	CR1	0.189917	0.471875	0.599067	CR
	CR1	0.174667	0.329833	0.654778	CR
	CR1	0.227389	0.248583	0.446778	CR
	CR1	0.185389	0.309292	0.677422	CR
	CR1	0.251778	0.280458	0.813067	CR
	CR1	0.196306	0.468771	0.797378	CR
	CR1	0.0383333	0.31375	0.707511	CR
	CR1	0.37225	0.392208	0.820867	CR
	CR1	0.148806	0.431437	0.7506	CR
	CR1	0.219833	0.332521	0.639733	CR
	CR1	0.0538889	0.256479	0.817333	CR
	CR1	0.234167	0.480792	0.621178	CR
	CR1	0.174417	0.258521	0.746067	CR
	CR1	0.10825	0.342125	0.592267	CR
	CR1	0.179972	0.332521	0.8508	CR
	CR1	0.181917	0.434917	0.623222	CR
	CR1	0.2285	0.300375	0.560467	CR
	CR1	0.144972	0.387771	0.845156	CR
	CR1	0.159056	0.350104	0.714756	CR
	CR1	0.05375	0.236125	0.3708	CR
	CR1	0.254944	0.424292	0.685511	CR
	CR1	0.179917	0.391208	0.778689	CR
	CR1	0.219111	0.410333	0.779067	CR
	CR1	0.241361	0.398292	0.5324	CR
	CR1	0.1905	0.418292	0.600222	CR
	CR1	0	0.256688	0.781644	CR
	CR1	0.296972	0.362875	0.7886	CR
	CR1	0.159778	0.374896	0.875178	CR
	CR1	0.365028	0.388875	0.714822	CR
	CR1	0.117583	0.356583	0.748	CR
	CR1	0.0984722	0.294563	0.715311	CR
	CR1	0.178194	0.436729	0.741556	CR
	CR1	0.1	0.375667	0.71	CR
	CR1	0.219	0.247229	0.594444	CR
	CR1	0.181028	0.304312	0.586044	CR
	CR1	0.258389	0.364479	0.640022	CR
	CR1	0.136528	0.306521	0.794111	CR
	CR1	0.124111	0.397875	0.415511	CR
	CR1	0.142056	0.336083	0.724556	CR
	CR1	0.0729722	0.32125	0.761644	CR
	CR1	0.287611	0.35475	0.476244	CR
	CR1	0.187833	0.277062	0.759911	CR
	CR1	0.219556	0.352375	0.838422	CR
	CR1	0.282139	0.364333	0.704622	CR
	CR1	0.155	0.419625	0.822222	CR
	CR1	0.247139	0.399875	0.638444	CR
	CR1	0.130556	0.348687	0.629711	CR
	CR1	0.277472	0.237937	0.814778	CR
	CR1	0.263167	0.397417	0.6514	CR
	CR1	0.260861	0.420208	0.731244	CR
	CR1	0.223861	0.376333	0.819778	CR
	CR1	0.184333	0.329771	0.819956	CR
	CR1	0.15375	0.386437	0.830733	CR
	CR1	0.192639	0.397583	0.642156	CR
	CR1	0.234833	0.4095	0.720311	CR
	CR1	0.166222	0.302687	0.809422	CR
	CR1	0.239139	0.426521	0.873	CR
	CR1	0.105611	0.259542	0.763489	CR
	CR1	0.0590556	0.431	0.738556	CR
	CR1	0.280722	0.446062	0.558178	CR
	CR1	0.287639	0.409313	0.638267	CR
	CR1	0.136528	0.341396	0.637533	CR
	CR1	0.0989167	0.40475	0.899067	CR
	CR1	0.327111	0.494333	0.587556	CR
	CR1	0.204528	0.433	0.525289	CR
	CR1	0.216	0.305958	0.757511	CR
	CR1	0.0718333	0.359875	0.7404	CR
	CR1	0.238917	0.366208	0.737978	CR
	CR1	0.275083	0.319375	0.656622	CR
	CR1	0.23775	0.393042	0.837044	CR
	CR1	0.324472	0.341896	0.670156	CR
	CR1	0.203944	0.353021	0.731422	CR
	CR1	0.1395	0.455125	0.656644	CR
	CR1	0.112778	0.229687	0.302444	CR
	CR1	0.237833	0.265458	0.686378	CR
	CR1	0.275194	0.217729	0.673133	CR
	CR1	0.145444	0.217667	0.118089	CR
	CR1	0.0881111	0.372625	0.741422	CR
	CR1	0.170528	0.397625	0.3992	CR
	CR1	0.180528	0.458625	0.738378	CR
	CR1	0.1955	0.418979	0.776244	CR
	CR1	0.115639	0.458375	0.692689	CR
	CR1	0.26575	0.291187	0.840289	CR
	CR1	0.270972	0.492146	0.610067	CR
	CR1	0.185861	0.350729	0.7256	CR
	CR1	0.206778	0.348771	0.574489	CR
	CR1	0.323389	0.351021	0.835289	CR
	CR1	0.282361	0.405104	0.836244	CR
	CR1	0.203972	0.341604	0.795956	CR
	CR1	0.0645278	0.314	0.710933	CR
	CR1	0.10525	0.447979	0.678356	CR
	CR1	0	0.146979	0.811489	CR
	CR1	0.104028	0.3185	0.7582	CR
	CR1	0.112889	0.315333	0.604089	CR
	CR1	0.184306	0.288271	0.5696	CR
	CR1	0.157333	0.408229	0.794578	CR
	CR1	0.161028	0.508375	0.867467	CR
	CR1	0.148889	0.381458	0.841378	CR
	CR1	0.364472	0.382021	0.748933	CR
	CR1	0.18075	0.277458	0.761422	CR
	CR1	0.2195	0.395917	0.736311	CR
	CR1	0.0534444	0.345021	0.601044	CR
	CR1	0.0347778	0.316021	0.796778	CR
	CR1	0.221667	0.334792	0.7414	CR
	CR1	0.228278	0.37375	0.677244	CR
	CR1	0.0758889	0.353438	0.696844	CR
	CR1	0.0688333	0.291542	0.652733	CR
	CR1	0.119	0.320188	0.446333	CR
	CR1	0.238722	0.375521	0.606667	CR
	CR1	0.148361	0.361187	0.489956	CR
	CR1	0.140083	0.385792	0.512578	CR
	CR1	0.263333	0.357833	0.743	CR
	CR1	0.109889	0.336042	0.697044	CR
	CR1	0.220583	0.294563	0.760467	CR
	CR1	0.1705	0.291417	0.486556	CR
	CR1	0.200278	0.355125	0.786267	CR
	CR1	0.407972	0.513062	0.7374	CR
	CR1	0.161917	0.489292	0.862022	CR
	CR1	0.207278	0.279729	0.681622	CR
	CR1	0.215278	0.336271	0.439044	CR
	CR1	0.0820556	0.342333	0.818422	CR
	CR1	0.210444	0.256708	0.4	CR
	CR1	0.166722	0.472542	0.821733	CR
	CR1	0.107	0.340458	0.711956	CR
	CR1	0.230472	0.416083	0.618667	CR
	CR1	0.209389	0.400438	0.781822	CR
	CR1	0.21225	0.257625	0.730844	CR
	CR1	0.279972	0.445104	0.539356	CR
	CR1	0.250917	0.401917	0.691978	CR
	CR1	0.0818333	0.175042	0.6946	CR
	CR1	0.00422222	0.19775	0.5806	CR
	CR1	0.207611	0.329729	0.7582	CR
	CR1	0.119417	0.339646	0.848978	CR
	CR1	0.132278	0.114521	0.327933	CR
	CR1	0.143361	0.470792	0.763867	CR
	CR1	0.262861	0.419187	0.729511	CR
	CR1	0.111861	0.345396	0.6706	CR
	CR1	0.0915556	0.327604	0.817333	CR
	CR1	0.146222	0.339604	0.855911	CR
	CR1	0.237194	0.280875	0.508933	CR
	CR1	0.189583	0.373042	0.8052	CR
	CR1	0.337583	0.480292	0.555133	CR
	CR1	0.0781667	0.309188	0.371533	CR
	CR1	0.258667	0.408979	0.794444	CR
	CR1	0.267028	0.307479	0.738133	CR
	CR1	0.0732778	0.261708	0.632222	CR
	CR1	0.249139	0.449813	0.639044	CR
	CR1	0.114389	0.338146	0.740689	CR
	CR1	0.0671944	0.170437	0.374622	CR
	CR1	0.0502222	0.347146	0.6364	CR
	CR1	0.301861	0.485854	0.720778	CR
	CR1	0.212222	0.420708	0.620422	CR
	CR1	0.207056	0.403187	0.565533	CR
	CR1	0.0609722	0.314042	0.820333	CR
	CR1	0.195139	0.303312	0.747089	CR
	CR1	0.357583	0.365125	0.747578	CR
	CR1	0.311194	0.394917	0.601867	CR
	CR1	0.131194	0.350292	0.849422	CR
	CR1	0.233917	0.402	0.757956	CR
	CR1	0.258	0.346792	0.829444	CR
	CR1	0.259444	0.458937	0.897	CR
	CR1	0.156222	0.409313	0.793956	CR
	CR1	0.0858889	0.262229	0.5922	CR
	CR1	0.4135	0.410979	0.785978	CR
	CR1	0.200167	0.4	0.825911	CR
	CR1	0.1615	0.255354	0.592378	CR
	CR1	0.116556	0.357042	0.673156	CR
	CR1	0.1105	0.361438	0.557533	CR
	CR1	0.278194	0.446104	0.7246	CR
	CR1	0.278083	0.345708	0.744111	CR
	CR1	0.186806	0.552813	0.765067	CR
	CR1	0.289611	0.415604	0.807244	CR
	CR1	0.115333	0.302625	0.661756	CR
	CR1	0.101389	0.421	0.616711	CR
	CR1	0.278028	0.376771	0.714756	CR
	CR1	0.3315	0.531625	0.569489	CR
	CR1	0.203556	0.341604	0.806311	CR
	CR1	0.219944	0.407854	0.749844	CR
	CR1	0.0756944	0.319625	0.786422	CR
	CR1	0.222194	0.528646	0.614156	CR
	CR1	0.215972	0.398729	0.8224	CR
	CR1	0.130139	0.329688	0.896133	CR
	CR1	0.301778	0.500333	0.806356	CR
	CR1	0.348806	0.498042	0.692756	CR
	CR1	0.0660278	0.238625	0.841822	CR
	CR1	0.102861	0.301875	0.744356	CR
	CR1	0.140833	0.397813	0.582244	CR
	CR1	0.0520833	0.287917	0.599178	CR
	CR1	0.196833	0.395708	0.827022	CR
	CR1	0.135167	0.258583	0.823467	CR
	CR1	0.190833	0.390375	0.611311	CR
	CR1	0.190361	0.295854	0.8688	CR
	CR1	0.148972	0.407	0.781556	CR
	CR1	0.238806	0.388771	0.828067	CR
	CR1	0.107417	0.371354	0.868578	CR
	CR1	0.255083	0.340208	0.701089	CR
	CR1	0.0673333	0.300375	0.907267	CR
	CR1	0.106083	0.385604	0.682622	CR
	CR1	0.0567778	0.301125	0.6928	CR
	CR1	0.114	0.343562	0.596778	CR
	CR1	0.218167	0.455021	0.670156	CR
	CR1	0.0476111	0.389979	0.738756	CR
	CR1	0.162972	0.333375	0.704133	CR
	CR1	0.2415	0.418312	0.711733	CR
	CR1	0.232111	0.341208	0.612311	CR
	CR1	0.278917	0.413271	0.863689	CR
	CR1	0.0705833	0.20575	0	CR
	CR1	0.31	0.448813	0.709289	CR
	CR1	0.0999167	0.289667	0.587533	CR
	CR1	0.129917	0.405667	0.915978	CR
	CR1	0.106	0.338583	0.550911	CR
	CR1	0	0.307854	0.870511	CR
	CR1	0.114583	0.441854	0.704444	CR
	CR1	0.118611	0.435771	0.767644	CR
	CR1	0.191111	0.354812	0.654644	CR
	CR1	0.1995	0.249021	0.665911	CR
	CR1	0.251167	0.360063	0.445667	CR
	CR1	0.134639	0.373188	0.795978	CR
	CR1	0.111333	0.403438	0.805133	CR
	CR1	0.139917	0.466792	0.602889	CR
	CR1	0.220222	0.413167	0.692711	CR
	CR1	0.203556	0.454271	0.625067	CR
	CR1	0.21525	0.459813	0.749533	CR
	CR1	0.253417	0.4035	0.827644	CR
	CR1	0.1805	0.312063	0.622178	CR
	CR1	0.0887778	0.24575	0.775356	CR
	CR1	0.190722	0.393542	0.710333	CR
	CR1	0.217167	0.281875	0.817289	CR
	CR1	0.242611	0.486583	0.828667	CR
	CR1	0.0886944	0.290979	0.594178	CR
	CR1	0.289222	0.337625	0.624556	CR
	CR1	0.30825	0.346583	0.879511	CR
	CR1	0.225806	0.272667	0.644133	CR
	CR1	0.205472	0.378917	0.834356	CR
	CR1	0.393778	0.352792	0.825067	CR
	CR1	0.190333	0.331833	0.698956	CR
	CR1	0.138528	0.366021	0.770956	CR
	CR1	0.0974167	0.400979	0.7954	CR
	CR1	0.333222	0.406729	0.732044	CR
	CR1	0.109222	0.443479	0.694867	CR
	CR1	0.251944	0.418146	0.7822	CR
	CR1	0.170139	0.372646	0.605111	CR
	CR1	0.394056	0.469042	0.718067	CR
	CR1	0.292611	0.307667	0.302356	CR
	CR1	0.0621667	0.308937	0.886289	CR
	CR1	0.215361	0.405604	0.6226	CR
	CR1	0.137056	0.285333	0.634644	CR
	CR1	0.1635	0.285417	0.535667	CR
	CR1	0.122556	0.328354	0.812822	CR
	CR1	0.1375	0.321479	0.542933	CR
	CR1	0.231583	0.400771	0.803822	CR
	CR1	0.242278	0.319104	0.624267	CR
	CR1	0.270583	0.365771	0.804422	CR
	CR1	0	0.364583	0.774133	CR
	CR1	0.101667	0.358271	0.558467	CR
	CR1	0.127306	0.392875	0.844333	CR
	CR1	0.0893889	0.265917	0.844044	CR
	CR1	0.0896667	0.376875	0.872289	CR
	CR1	0.120278	0.395042	0.812289	CR
	CR1	0.1035	0.217667	0.887844	CR
	CR1	0.279472	0.459104	0.662956	CR
	CR1	0.307167	0.406146	0.919844	CR
	CR1	0.0706667	0.2725	0.685178	CR
	CR1	0.153222	0.325042	0.713622	CR
	CR1	0.119917	0.285438	0.619044	CR
	CR1	0.175889	0.175542	0.778889	CR
	CR1	0.202889	0.250104	0.775667	CR
	CR1	0.244083	0.364667	0.757511	CR
	CR1	0.233056	0.419875	0.684489	CR
	CR1	0.3025	0.276417	0.661822	CR
	CR1	0.172167	0.367542	0.734489	CR
	CR1	0.0510556	0.333958	0.771378	CR
	CR1	0.201167	0.362729	0.893444	CR
	CR1	0.219694	0.400875	0.443467	CR
	CR1	0.06025	0.180625	0.769	CR
	CR1	0.202139	0.323729	0.788533	CR
	CR1	0.254194	0.423	0.743756	CR
	CR1	0.0777778	0.292146	0.802556	CR
	CR1	0.0936111	0.303938	0.560778	CR
	CR1	0.101944	0.400104	0.737489	CR
	CR1	0.136917	0.1725	0.727889	CR
	CR1	0.275361	0.424771	0.715311	CR
	CR1	0.0951667	0.221333	0.853467	CR
	CR1	0.208833	0.282438	0.740178	CR
	CR1	0	0.364625	0.855956	CR
	CR1	0.1715	0.380854	0.812289	CR
	CR1	0.315167	0.512458	0.725289	CR
	CR1	0.0337222	0.281292	0.820378	CR
	CR1	0.216917	0.307958	0.678044	CR
	CR1	0.171361	0.359125	0.594733	CR
	CR1	0.273667	0.401229	0.713978	CR
	CR1	0.157778	0.303417	0.8584	CR
	CR1	0.0809444	0.42925	0.5088	CR
	CR1	0.155361	0.371021	0.802378	CR
	CR1	0.331667	0.45975	0.7118	CR
	CR1	0.215861	0.254458	0.823556	CR
	CR1	0.187056	0.381229	0.863422	CR
	CR1	0.195389	0.292958	0.591	CR
	CR1	0.298556	0.355729	0.532489	CR
	CR1	0.229833	0.435708	0.770067	CR
	CR1	0.233861	0.404229	0.728111	CR
	CR1	0.247972	0.398167	0.823889	CR
	CR1	0.111	0.401438	0.409778	CR
	CR1	0.218861	0.322896	0.520711	CR
	CR1	0.161	0.371063	0.554778	CR
	CR1	0.118417	0.380479	0.709133	CR
	CR1	0.262306	0.462438	0.483822	CR
	CR1	0.113056	0.515875	0.739489	CR
	CR1	0.184222	0.380333	0.659533	CR
	CR1	0.131778	0.257979	0.767133	CR
	CR1	0.129333	0.398333	0.568644	CR
	CR1	0.245722	0.317208	0.762244	CR
	CR1	0.282083	0.478521	0.672222	CR
	CR1	0.226	0.355458	0.748356	CR
	CR1	0.178333	0.316583	0.460733	CR
	CR1	0.244611	0.418	0.642289	CR
	CR1	0.1595	0.188021	0.670911	CR
	CR1	0.164167	0.284583	0.626511	CR
	CR1	0.0961111	0.372104	0.905844	CR
	CR1	0.21725	0.367354	0.876822	CR
	CR1	0.0846111	0.346208	0.824111	CR
	CR1	0.126306	0.311375	0.593756	CR
	CR1	0.081	0.330292	0.385556	CR
	CR1	0.177694	0.457646	0.601467	CR
	CR1	0.300278	0.295687	0.522689	CR
	CR1	0.149944	0.2905	0.3808	CR
	CR1	0.124444	0.186167	0.4552	CR
	CR1	0.463833	0.472646	0.679667	CR
	CR1	0.207833	0.313458	0.8194	CR
	CR1	0.180556	0.417125	0.355089	CR
	CR1	0.192806	0.371875	0.572622	CR
	CR1	0.185806	0.399292	0.795711	CR
	CR1	0.279917	0.420167	0.6622	CR
	CR1	0.0539167	0.423833	0.673422	CR
	CR1	0.140528	0.349833	0.629311	CR
	CR1	0.26125	0.376688	0.599022	CR
	CR1	0.0994722	0.485646	0.729511	CR
	CR1	0.208056	0.367792	0.815356	CR
	CR1	0.266194	0.418875	0.550133	CR
	CR1	0.12525	0.339208	0.559378	CR
	CR1	0.29575	0.411979	0.78	CR
	CR1	0.163833	0.323896	0.607933	CR
	CR1	0.266	0.404458	0.860378	CR
	CR1	0.221917	0.271813	0.465578	CR
	CR1	0.339028	0.3665	0.601244	CR
	CR1	0.265722	0.413187	0.668311	CR
	CR1	0.191083	0.572521	0.740867	CR
	CR1	0.269694	0.287854	0.650022	CR
	CR1	0.299611	0.548833	0.607978	CR
	CR1	0.148222	0.347208	0.552822	CR
	CR1	0.146111	0.329625	0.772822	CR
	CR1	0.154083	0.380417	0.833244	CR
	CR1	0.15175	0.264708	0.655222	CR
	CR1	0.181833	0.266333	0.750556	CR
	CR1	0.191806	0.496125	0.647889	CR
	CR1	0.124889	0.402667	0.632511	CR
	CR1	0.223611	0.434604	0.779444	CR
	CR1	0.301083	0.412	0.784111	CR
	CR1	0.3105	0.398188	0.678867	CR
	CR1	0.108056	0.462813	0.829756	CR
	CR1	0.061	0.397021	0.824267	CR
	CR1	0.112306	0.359021	0.672711	CR
	CR1	0.0708889	0.333146	0.693378	CR
	CR1	0.272306	0.29625	0.751844	CR
	CR1	0.284278	0.310729	0.735867	CR
	CR1	0.148833	0.260708	0.794822	CR
	CR1	0.202778	0.336958	0.612711	CR
	CR1	0.186806	0.338562	0.8432	CR
	CR1	0.302222	0.339229	0.706933	CR
	CR1	0.257278	0.399521	0.598267	CR
	CR1	0.0671944	0.336729	0.779422	CR
	CR1	0.194611	0.463646	0.652133	CR
	CR1	0.137694	0.350979	0.765178	CR
	CR1	0.133778	0.302646	0.7472	CR
	CR1	0.11075	0.357812	0.603267	CR
	CR1	0.271694	0.3165	0.530267	CR
	CR1	0.262944	0.342979	0.481844	CR
	CR1	0.0438056	0.403875	0.731511	CR
	CR1	0.173111	0.389479	0.798289	CR
	CR1	0.0823056	0.262521	0.762444	CR
	CR1	0.278333	0.401813	0.806222	CR
	CR1	0.189	0.309312	0.482867	CR
	CR1	0.192417	0.293083	0.593289	CR
	CR1	0.154	0.307146	0.728622	CR
	CR1	0.173917	0.300646	0.757911	CR
	CR1	0.182917	0.377167	0.6488	CR
	CR1	0.242417	0.361396	0.7932	CR
	CR1	0.257139	0.208813	0.304311	CR
	CR1	0.256028	0.402792	0.557533	CR
	CR1	0.0963889	0.302875	0.767222	CR
	CR1	0.393722	0.359708	0.779511	CR
	CR1	0.178528	0.265396	0.7034	CR
	CR1	0.175556	0.447083	0.825711	CR
	CR1	0.139361	0.327	0.765622	CR
	CR1	0.255167	0.427167	0.711711	CR
	CR1	0.168278	0.338021	0.784578	CR
	CR1	0.172972	0.335167	0.739289	CR
	CR1	0.279556	0.277187	0.5884	CR
	CR1	0.294833	0.444354	0.703711	CR
	CR1	0.122889	0.427687	0.650067	CR
	CR1	0.199167	0.354354	0.654533	CR
	CR1	0.147611	0.363521	0.820822	CR
	CR1	0.157222	0.232625	0.475333	CR
	CR1	0.152861	0.428187	0.747933	CR
	CR1	0.319972	0.488542	0.657733	CR
	CR1	0.319667	0.421167	0.674578	CR
	CR1	0.241556	0.382708	0.581578	CR
	CR1	0.186944	0.426792	0.852822	CR
	CR1	0.2135	0.376688	0.699533	CR
	CR1	0.173806	0.347729	0.5894	CR
	CR1	0.132056	0.362146	0.614667	CR
	CR1	0.268278	0.336187	0.546733	CR
	CR1	0.0806111	0.346854	0.492444	CR
	CR1	0.233694	0.354771	0.677133	CR
	CR1	0.0900556	0.340167	0.636556	CR
	CR1	0.253028	0.473687	0.781978	CR
	CR1	0.124528	0.402187	0.703956	CR
	CR1	0.180444	0.400042	0.789444	CR
	CR1	0.328389	0.461042	0.577956	CR
	CR1	0.0972222	0.261667	0.707044	CR
	CR1	0.196139	0.392479	0.7896	CR
	CR1	0.242972	0.425458	0.695244	CR
	CR1	0.0901111	0.402917	0.729978	CR
	CR1	0.345194	0.426521	0.674356	CR
	CR1	0.08975	0.218062	0.827244	CR
	CR1	0.210972	0.338458	0.825111	CR
	CR1	0.0968056	0.316812	0.845644	CR
	CR1	0.242861	0.274375	0.7732	CR
	CR1	0.0429167	0.356833	0.864578	CR
	CR1	0.175806	0.297583	0.417733	CR
	CR1	0.31475	0.3315	0.6822	CR
	CR1	0.0875833	0.325062	0.819556	CR
	CR1	0.178889	0.324708	0.646733	CR
	CR1	0.20425	0.391271	0.741489	CR
	CR1	0.0503889	0.367958	0.807	CR
	CR1	0.246278	0.407229	0.741844	CR
	CR1	0.0794722	0.303542	0.826089	CR
	CR1	0.0984722	0.428229	0.771533	CR
	CR1	0.329167	0.329667	0.851222	CR
	CR1	0.133361	0.248875	0.798111	CR
	CR1	0.353917	0.405854	0.633356	CR
	CR1	0.224861	0.452271	0.624822	CR
	CR1	0.105722	0.314125	0.854889	CR
	CR1	0.0794444	0.271625	0.736356	CR
	CR1	0.169056	0.309833	0.619067	CR
	CR1	0.0985278	0.431104	0.797044	CR
	CR1	0.0906667	0.347333	0.770711	CR
	CR1	0.306111	0.410771	0.740089	CR
	CR1	0.208333	0.354938	0.806667	CR
	CR1	0.269528	0.387917	0.842467	CR
	CR1	0.304111	0.405333	0.893378	CR
	CR1	0.358472	0.454833	0.828422	CR
	CR1	0.465278	0.504708	0.591578	CR
	CR1	0.168944	0.365812	0.726622	CR
	CR1	0.141556	0.414812	0.812911	CR
	CR1	0.139472	0.431375	0.744556	CR
	CR1	0.217778	0.258042	0.637511	CR
	CR1	0.150889	0.331896	0.6326	CR
	CR1	0.143944	0.347396	0.708044	CR
	CR1	0.137167	0.432458	0.635111	CR
	CR1	0.118278	0.40725	0.349467	CR
	CR1	0.189861	0.254271	0.737911	CR
	CR1	0.214667	0.435917	0.785578	CR
	CR1	0.260667	0.397521	0.633067	CR
	CR1	0.332556	0.417646	0.744644	CR
	CR1	0.262139	0.271062	0.499711	CR
	CR1	0.1405	0.293708	0.840267	CR
	CR1	0.142722	0.381979	0.843289	CR
	CR1	0.248833	0.362583	0.784533	CR
	CR1	0.232889	0.376312	0.613533	CR
	CR1	0.161167	0.420563	0.700689	CR
	CR1	0.293389	0.287146	0.562756	CR
	CR1	0.26075	0.365646	0.8062	CR
	CR1	0.231917	0.378896	0.695844	CR
	CR1	0.164167	0.36425	0.626556	CR
	CR1	0.156056	0.34725	0.705156	CR
	CR1	0.125417	0.422771	0.707356	CR
	CR1	0.208833	0.3215	0.879867	CR
	CR1	0.304417	0.442208	0.734311	CR
	CR1	0.111222	0.247	0.716422	CR
	CR1	0.355417	0.432104	0.608467	CR
	CR1	0.237194	0.385333	0.758622	CR
	CR1	0.190972	0.337854	0.773311	CR
	CR1	0.229083	0.399604	0.762244	CR
	CR1	0	0.116042	0.407622	CR
	CR1	0.252667	0.393062	0.727244	CR
	CR1	0.175222	0.227396	0.821111	CR
	CR1	0.210639	0.330396	0.739044	CR
	CR1	0.172556	0.408	0.701644	CR
	CR1	0.175694	0.40475	0.791467	CR
	CR1	0.158167	0.403458	0.773	CR
	CR1	0.108306	0.34275	0.742267	CR
	CR1	0.264	0.326833	0.678022	CR
	CR1	0.119694	0.267417	0.6662	CR
	CR1	0.0724444	0.296687	0.787622	CR
	CR1	0.0863333	0.312104	0.859489	CR
	CR1	0.148	0.328771	0.732867	CR
	CR1	0.117139	0.305146	0.744022	CR
	CR1	0.165833	0.3905	0.792556	CR
	CR1	0.177528	0.417687	0.607511	CR
	CR1	0.210444	0.447437	0.613311	CR
	CR1	0.107583	0.205625	0.751067	CR
	CR1	0.157528	0.330646	0.425378	CR
	CR1	0.029	0.385604	0.706	CR
	CR1	0.195667	0.395167	0.876067	CR
	CR1	0.270528	0.460021	0.612889	CR
	CR1	0.150472	0.361917	0.824511	CR
	CR1	0.193917	0.343083	0.695	CR
	CR1	0.12375	0.260292	0.848311	CR
	CR1	0.145778	0.119125	0.1752	CR
	CR1	0.258778	0.452542	0.693511	CR
	CR1	0.224556	0.389042	0.743311	CR
	CR1	0.146583	0.458958	0.718333	CR
	CR1	0.134667	0.412854	0.674044	CR
	CR1	0.157333	0.316188	0.873289	CR
	CR1	0.246333	0.464417	0.723622	CR
	CR1	0.129444	0.277625	0.763911	CR
	CR1	0.0785556	0.330146	0.823689	CR
	CR1	0.180556	0.513271	0.7142	CR
	CR1	0.18825	0.485167	0.8414	CR
	CR1	0.0964722	0.353396	0.749	CR
	CR1	0.154667	0.313563	0.751267	CR
	CR1	0.25525	0.450917	0.770622	CR
	CR1	0.0752778	0.318708	0.701289	CR
	CR1	0.157667	0.410187	0.756267	CR
	CR1	0.205389	0.336375	0.781911	CR
	CR1	0.239611	0.360479	0.753467	CR
	CR1	0.22975	0.406979	0.834578	CR
	CR1	0.180889	0.358479	0.6702	CR
	CR1	0.213972	0.391437	0.574644	CR
	CR1	0.156167	0.343167	0.775733	CR
	CR1	0.202528	0.468375	0.732133	CR
	CR1	0.317417	0.432812	0.553222	CR
	CR1	0.113111	0.295729	0.679489	CR
	CR1	0.180361	0.331042	0.828311	CR
	CR1	0.0466389	0.389542	0.759844	CR
	CR1	0.189528	0.435229	0.752156	CR
	CR1	0.280694	0.411979	0.430511	CR
	CR1	0.1865	0.11075	0.5606	CR
	CR1	0.242083	0.512542	0.650467	CR
	CR1	0.120778	0.160562	0.582244	CR
	CR1	0.119333	0.441688	0.890467	CR
	CR1	0.191111	0.425646	0.7486	CR
	CR1	0.217	0.302521	0.699333	CR
	CR1	0.131083	0.371104	0.623911	CR
	CR1	0.190222	0.395521	0.752111	CR
	CR1	0.203361	0.422792	0.744289	CR
	CR1	0.166583	0.245042	0.823556	CR
	CR1	0.199389	0.449	0.584089	CR
	CR1	0.248222	0.363771	0.843289	CR
	CR1	0.120139	0.399062	0.856711	CR
	CR1	0.109417	0.254021	0.667022	CR
	CR1	0.208528	0.502708	0.525067	CR
	CR1	0.201194	0.342146	0.661956	CR
	CR1	0.213889	0.429792	0.737067	CR
	CR1	0.0756667	0.180604	0.593956	CR
	CR1	0.288028	0.386083	0.695978	CR
	CR1	0.152111	0.324729	0.496533	CR
	CR1	0.200417	0.387667	0.6278	CR
	CR1	0.148417	0.302792	0.646089	CR
	CR1	0.110944	0.323896	0.853556	CR
	CR1	0.199694	0.294979	0.666267	CR
	CR1	0.0877222	0.356083	0.739422	CR
	CR1	0.154417	0.410542	0.834067	CR
	CR1	0.215806	0.287729	0.331244	CR
	CR1	0.167528	0.241167	0.572844	CR
	CR1	0.229111	0.357542	0.798489	CR
	CR1	0.00777778	0.358167	0.653467	CR
	CR1	0.163417	0.349958	0.846689	CR
	CR1	0.1375	0.376479	0.600022	CR
	CR1	0.139417	0.313937	0.823533	CR
	CR1	0.0542222	0.273792	0.291378	CR
	CR1	0.189361	0.289812	0.4548	CR
	CR1	0.187306	0.486333	0.629022	CR
	CR1	0.1475	0.411146	0.7978	CR
	CR1	0.115417	0.400958	0.5714	CR
	CR1	0.0848333	0.315312	0.493356	CR
	CR1	0.21075	0.261208	0.783978	CR
	CR1	0.0533333	0.344271	0.622822	CR
	CR1	0.299917	0.381729	0.553	CR
	CR1	0.19475	0.420375	0.8504	CR
	CR1	0.20625	0.425708	0.679689	CR
	CR1	0.340889	0.368375	0.545844	CR
	CR1	0.196917	0.238417	0.858111	CR
	CR1	0.234389	0.406208	0.6238	CR
	CR1	0.175889	0.17775	0.728844	CR
	CR1	0.13825	0.469646	0.730867	CR
	CR1	0.127111	0.199063	0.858489	CR
	CR1	0.168417	0.43825	0.541156	CR
	CR1	0.236806	0.411667	0.713689	CR
	CR1	0.0807222	0.296458	0.455533	CR
	CR1	0.116333	0.399208	0.849111	CR
	CR1	0.135944	0.321729	0.6502	CR
	CR1	0.258278	0.360208	0.785556	CR
	CR1	0.142528	0.345125	0.662489	CR
	CR1	0.225639	0.292521	0.7716	CR
	CR1	0.238083	0.448542	0.652311	CR
	CR1	0.227444	0.353146	0.791378	CR
	CR1	0.183556	0.376063	0.582578	CR
	CR1	0.127222	0.402125	0.731267	CR
	CR1	0.298111	0.489958	0.838622	CR
	CR1	0.442639	0.370479	0.600822	CR
	CR1	0.0799444	0.262667	0.7892	CR
	CR1	0.185306	0.362375	0.6354	CR
	CR1	0.2315	0.293458	0.747644	CR
	CR1	0.0268889	0.341208	0.873867	CR
	CR1	0.224083	0.332146	0.590111	CR
	CR1	0.116972	0.316979	0.744467	CR
	CR1	0.111861	0.451083	0.793	CR
	CR1	0.181139	0.341229	0.830444	CR
	CR1	0.144167	0.389833	0.834156	CR
	CR1	0.261861	0.412167	0.5828	CR
	CR1	0.0790556	0.393771	0.697578	CR
	CR1	0.238139	0.487958	0.534044	CR
	CR1	0.145139	0.341646	0.745867	CR
	CR1	0.3085	0.422708	0.739467	CR
	CR1	0.17275	0.325479	0.892978	CR
	CR1	0.225306	0.306833	0.695356	CR
	CR1	0.183806	0.412354	0.787156	CR
	CR1	0.198361	0.227729	0.735333	CR
	CR1	0.00877778	0.210667	0.844	CR
	CR1	0.128972	0.0421042	0.1234	CR
	CR1	0.17425	0.297812	0.878711	CR
	CR1	0.107139	0.376521	0.723089	CR
	CR1	0.169611	0.338	0.687422	CR
	CR1	0.063	0.283917	0.758333	CR
	CR1	0.249194	0.3695	0.744689	CR
	CR1	0.278444	0.303792	0.485467	CR
	CR1	0.109056	0.34925	0.586578	CR
	CR1	0.233083	0.461562	0.499844	CR
	CR1	0.158278	0.314958	0.773311	CR
	CR1	0.313556	0.376271	0.591222	CR
	CR1	0.152528	0.425542	0.603467	CR
	CR1	0.237222	0.280646	0.661978	CR
	CR1	0.261111	0.385313	0.743489	CR
	CR1	0.228889	0.321333	0.746067	CR
	CR1	0.173444	0.493375	0.550689	CR
	CR1	0.16425	0.434771	0.703889	CR
	CR1	0.245889	0.448458	0.7522	CR
	CR1	0.180361	0.410646	0.707733	CR
	CR1	0.244306	0.332521	0.732356	CR
	CR1	0.212278	0.412625	0.7476	CR
	CR1	0.124333	0.362854	0.6764	CR
	CR1	0.254333	0.268854	0.770311	CR
	CR1	0.116667	0.354479	0.491511	CR
	CR1	0.166972	0.417854	0.821511	CR
	CR1	0.135306	0.332417	0.655978	CR
	CR1	0.239028	0.416708	0.788333	CR
	CR1	0	0.0560417	0.309911	CR
	CR1	0.358806	0.289667	0.569133	CR
	CR1	0.157111	0.430375	0.788844	CR
	CR1	0.296389	0.409438	0.610667	CR
	CR1	0.114083	0.390542	0.885067	CR
	CR1	0.249861	0.330313	0.692067	CR
	CR1	0.543111	0.489729	0.424556	CR
	CR1	0.243417	0.288771	0.734133	CR
	CR1	0.110722	0.38875	0.768244	CR
	CR1	0.113694	0.317854	0.675156	CR
	CR1	0.0103889	0.06475	0.834556	CR
	CR1	0.33225	0.498333	0.658689	CR
	CR1	0.310444	0.423521	0.673356	CR
	CR1	0.310639	0.300438	0.738978	CR
	CR1	0.194639	0.472521	0.650956	CR
	CR1	0.0683611	0.399313	0.693422	CR
	CR1	0.153	0.524396	0.705289	CR
	CR1	0.196472	0.396833	0.581444	CR
	CR1	0.271278	0.480396	0.713822	CR
	CR1	0.164778	0.312125	0.696044	CR
	CR1	0.264694	0.315875	0.533889	CR
	CR1	0.135917	0.356875	0.854889	CR
	CR1	0.198361	0.442146	0.6762	CR
	CR1	0.177444	0.447167	0.863356	CR
	CR1	0.264111	0.426417	0.769133	CR
	CR1	0.305389	0.420542	0.853867	CR
	CR1	0	0.210187	0.4472	CR
	CR1	0.17125	0.396604	0.647422	CR
	CR1	0.115917	0.384021	0.722822	CR
	CR1	0.113389	0.423479	0.536644	CR
	CR1	0.146694	0.316792	0.683356	CR
	CR1	0.156167	0.356729	0.590444	CR
	CR1	0.326111	0.416854	0.544156	CR
	CR1	0.113472	0.276167	0.651533	CR
	CR1	0.183806	0.495625	0.433867	CR
	CR1	0.122222	0.334667	0.687733	CR
	CR1	0.145833	0.407104	0.788422	CR
	CR1	0	0.169896	0.849867	CR
	CR1	0.181889	0.3655	0.6152	CR
	CR1	0.197028	0.412375	0.668244	CR
	CR1	0.444278	0.512125	0.714111	CR
	CR1	0.265583	0.332792	0.794533	CR
	CR1	0.241278	0.400292	0.568333	CR
	CR1	0.102111	0.309708	0.730422	CR
	CR1	0.160611	0.331125	0.525178	CR
	CR1	0.152722	0.392896	0.730822	CR
	CR1	0.284917	0.443396	0.754378	CR
	CR1	0.324083	0.343771	0.578267	CR
	CR1	0.320028	0.427063	0.826689	CR
	CR1	0.150944	0.38875	0.901711	CR
	CR1	0.0464167	0.360438	0.784156	CR
	CR1	0.071	0.282958	0.560933	CR
	CR1	0.227361	0.386917	0.427644	CR
	CR1	0.223139	0.250854	0.457289	CR
	CR1	0.268333	0.436125	0.553044	CR
	CR1	0.137361	0.395521	0.784133	CR
	CR1	0.184944	0.360333	0.719956	CR
	CR1	0.23425	0.386667	0.562378	CR
	CR1	0.228333	0.151062	0.292556	CR
	CR1	0.324444	0.497396	0.768978	CR
	CR1	0.288806	0.363292	0.710311	CR
	CR1	0.255694	0.363833	0.662756	CR
	CR1	0.129944	0.297083	0.542289	CR
	CR1	0.181139	0.549979	0.451511	CR
	CR1	0.0709444	0.327333	0.879178	CR
	CR1	0.164417	0.374521	0.875378	CR
	CR1	0.163833	0.4165	0.793244	CR
	CR1	0.285917	0.528875	0.749778	CR
	CR1	0.108944	0.223042	0.5076	CR
	CR1	0.294944	0.497854	0.726133	CR
	CR1	0.207861	0.445104	0.770289	CR
	CR1	0.352806	0.424	0.717489	CR
	CR1	0.0963333	0.309625	0.7272	CR
	CR1	0.1525	0.192646	0.636778	CR
	CR1	0.134306	0.403917	0.790689	CR
	CR1	0.366972	0.44475	0.702156	CR
	CR1	0.296389	0.236125	0.768578	CR
	CR1	0.152444	0.296938	0.733778	CR
	CR1	0.227833	0.339875	0.839756	CR
	CR1	0.0790278	0.277229	0.780667	CR
	CR1	0.161278	0.432771	0.678333	CR
	CR1	0.195306	0.417021	0.737556	CR
	CR1	0.309194	0.361229	0.428444	CR
	CR1	0.136611	0.360375	0.779044	CR
	CR1	0.222611	0.349292	0.853289	CR
	CR1	0.243556	0.307333	0.816622	CR
	CR1	0.222361	0.391417	0.698644	CR
	CR1	0.117917	0.425229	0.736933	CR
	CR1	0.0894167	0.190292	0.720467	CR
	CR1	0.162333	0.38225	0.6826	CR
	CR1	0.147694	0.259729	0.494178	CR
	CR1	0.1885	0.400021	0.575667	CR
	CR1	0.2525	0.396917	0.698711	CR
	CR1	0.261722	0.405771	0.789689	CR
	CR1	0.100694	0.424187	0.789044	CR
	CR1	0.277111	0.472667	0.887467	CR
	CR1	0.151583	0.320833	0.5132	CR
	CR1	0.169639	0.238646	0.809378	CR
	CR1	0.139444	0.208667	0.113289	CR
	CR1	0.1975	0.329813	0.584667	CR
	CR1	0.0982222	0.330813	0.840889	CR
	CR1	0.130139	0.334937	0.658644	CR
	CR1	0.0805	0.264375	0.453222	CR
	CR1	0.40675	0.425979	0.561089	CR
	CR1	0.119722	0.346625	0.742911	CR
	CR1	0.12225	0.397813	0.822422	CR
	CR1	0.108417	0.242958	0.789067	CR
	CR1	0.238056	0.396104	0.635022	CR
	CR1	0.186417	0.128083	0.7112	CR
	CR1	0.149389	0.308125	0.849422	CR
	CR1	0.220083	0.398396	0.868	CR
	CR1	0.0949167	0.186729	0.716533	CR
	CR1	0.25425	0.304438	0.677911	CR
	CR1	0.15175	0.413687	0.774622	CR
	CR1	0.260083	0.373167	0.682556	CR
	CR1	0.172278	0.435208	0.528222	CR
	CR1	0.155028	0.328458	0.814533	CR
	CR1	0.294583	0.513958	0.717689	CR
	CR1	0.358167	0.461979	0.598844	CR
	CR1	0.295139	0.206479	0.699289	CR
	CR1	0.242	0.25425	0.7776	CR
	CR1	0.154778	0.384542	0.846511	CR
	CR1	0.154	0.301792	0.843533	CR
	CR1	0.309111	0.4775	0.894911	CR
	CR1	0.137611	0.438354	0.700644	CR
	CR1	0.178722	0.366229	0.8084	CR
	CR1	0.108667	0.336938	0.843178	CR
	CR1	0.180167	0.288021	0.784089	CR
	CR1	0.18	0.25725	0.797778	CR
	CR1	0.351	0.355792	0.752333	CR
	CR1	0.242639	0.424875	0.831689	CR
	CR1	0.202611	0.387896	0.655911	CR
	CR1	0.0193333	0.344583	0.762556	CR
	CR1	0.190194	0.390458	0.790933	CR
	CR1	0.221556	0.498021	0.819133	CR
	CR1	0.136111	0.456583	0.727533	CR
	CR1	0.148861	0.352292	0.838378	CR
	CR1	0.237361	0.375688	0.823644	CR
	CR1	0.34425	0.375458	0.503644	CR
	CR1	0.226444	0.197667	0.518044	CR
	CR1	0.133611	0.384042	0.756133	CR
	CR1	0.0636944	0.238208	0.757689	CR
	CR1	0.270111	0.335292	0.585889	CR
	CR1	0.32025	0.540479	0.584511	CR
	CR1	0.377167	0.33475	0.743222	CR
	CR1	0.146917	0.328875	0.845022	CR
	CR1	0.192528	0.414979	0.726067	CR
	CR1	0.213111	0.366458	0.588	CR
	CR1	0.258	0.322896	0.804422	CR
	CR1	0.0739444	0.359146	0.895956	CR
	CR1	0.318083	0.322021	0.583489	CR
	CR1	0.0631111	0.289625	0.741511	CR
	CR1	0.165056	0.293167	0.727778	CR
	CR1	0.120583	0.375521	0.807889	CR
	CR1	0.104806	0.191625	0.758689	CR
	CR1	0.237667	0.353146	0.762733	CR
	CR1	0.233944	0.310146	0.722733	CR
	CR1	0.202722	0.21175	0.5984	CR
	CR1	0.151	0.300229	0.6584	CR
	CR1	0.2185	0.353729	0.802222	CR
	CR1	0.139333	0.394313	0.790778	CR
	CR1	0.0758056	0.202313	0.802178	CR
	CR1	0.293639	0.425479	0.705044	CR
	CR1	0.22925	0.474292	0.564956	CR
	CR1	0.168944	0.315188	0.7476	CR
	CR1	0.0703889	0.405708	0.831489	CR
	CR1	0.09625	0.388917	0.844444	CR
	CR1	0.297389	0.397708	0.569644	CR
	CR1	0.125583	0.355104	0.646156	CR
	CR1	0.0487222	0.300375	0.862889	CR
	CR1	0.0657778	0.165667	0.662733	CR
	CR1	0.243333	0.421458	0.773222	CR
	CR1	0.270944	0.284021	0.728889	CR
	CR1	0.197972	0.345271	0.726778	CR
	CR1	0.0781389	0.249042	0.805822	CR
	CR1	0.36075	0.361312	0.6414	CR
	CR1	0.23925	0.464208	0.616822	CR
	CR1	0.199111	0.428833	0.739178	CR
	CR1	0.116556	0.499896	0.821644	CR
	CR1	0.218528	0.393646	0.676978	CR
	CR1	0.212306	0.356854	0.870378	CR
	CR1	0.137583	0.274292	0.634378	CR
	CR1	0.110278	0.353542	0.634	CR
	CR1	0.118778	0.358417	0.812111	CR
	CR1	0.185556	0.349	0.835489	CR
	CR1	0.0798889	0.310542	0.778222	CR
	CR1	0.218528	0.303312	0.470244	CR
	CR1	0.292194	0.415896	0.5076	CR
	CR1	0.119556	0.412729	0.659356	CR
	CR1	0.24125	0.433188	0.853756	CR
	CR1	0.228333	0.321646	0.651156	CR
	CR1	0.320889	0.327167	0.5374	CR
	CR1	0.0980556	0.383062	0.771	CR
	CR1	0.0892778	0.206854	0.718689	CR
	CR1	0.0651111	0.338083	0.738289	CR
	CR1	0.184556	0.433729	0.850911	CR
	CR1	0.0570278	0.154625	0.805489	CR
	CR1	0.283972	0.450458	0.744444	CR
	CR1	0.184611	0.383479	0.6136	CR
	CR1	0.13475	0.321	0.570956	CR
	CR1	0.124833	0.322583	0.1786	CR
	CR1	0.2525	0.360396	0.599733	CR
	CR1	0.409611	0.452792	0.758511	CR
	CR1	0.201306	0.379146	0.5418	CR
	CR1	0.117111	0.318563	0.727156	CR
	CR1	0.311972	0.393771	0.7096	CR
	CR1	0.130083	0.350438	0.7674	CR
	CR1	0.0460278	0.478312	0.696089	CR
	CR1	0.0557222	0.299125	0.653156	CR
	CR1	0.158417	0.285438	0.681422	CR
	CR1	0.0331389	0.277271	0.438422	CR
	CR1	0.305778	0.41	0.7186	CR
	CR1	0.0373333	0.287208	0.782289	CR
	CR1	0.178472	0.393583	0.419778	CR
	CR1	0.316361	0.445646	0.659422	CR
	CR1	0.09525	0.326354	0.527933	CR
	CR1	0.248833	0.414021	0.6506	CR
	CR1	0.0333889	0.279458	0.667556	CR
	CR1	0.195222	0.351042	0.823356	CR
	CR1	0.120139	0.300271	0.727289	CR
	CR1	0.234778	0.298687	0.598311	CR
	CR1	0.265222	0.377688	0.752267	CR
	CR1	0.113056	0.371688	0.771244	CR
	CR1	0.193083	0.361333	0.685733	CR
	CR1	0.24625	0.492021	0.785889	CR
	CR1	0.26	0.430042	0.658667	CR
	CR1	0.12125	0.444667	0.894044	CR
	CR1	0.15	0.1165	0.293556	CR
	CR1	0.346028	0.372229	0.735111	CR
	CR1	0.1505	0.421479	0.782933	CR
	CR1	0.160056	0.322375	0.8934	CR
	CR1	0.0557222	0.246271	0.603267	CR
	CR1	0.0720833	0.296292	0.807778	CR
	CR1	0	0.179417	0.768289	CR
	CR1	0.191278	0.33325	0.689289	CR
	CR1	0.0800278	0.420708	0.497111	CR
	CR1	0.300083	0.464271	0.771222	CR
	CR1	0.162639	0.308917	0.731444	CR
	CR1	0.125694	0.257167	0.797756	CR
	CR1	0.151639	0.289312	0.779089	CR
	CR1	0.183944	0.422917	0.779667	CR
	CR1	0.29775	0.542042	0.652622	CR
	CR1	0.186139	0.218896	0.735111	CR
	CR1	0.0724167	0.253146	0.641533	CR
	CR1	0.112639	0.521708	0.681844	CR
	CR1	0.166278	0.322042	0.790444	CR
	CR1	0.188472	0.346979	0.676444	CR
	CR1	0.170417	0.394292	0.573267	CR
	CR1	0.132222	0.232896	0.677533	CR
	CR1	0.144528	0.390542	0.665222	CR
	CR1	0.0542778	0.312896	0.853311	CR
	CR1	0.116417	0.283396	0.675556	CR
	CR1	0.168944	0.407833	0.845222	CR
	CR1	0.0992222	0.424625	0.730822	CR
	CR1	0.132028	0.366708	0.6984	CR
	CR1	0.0614444	0.290563	0.785689	CR
	CR1	0.356667	0.345396	0.725044	CR
	CR1	0.147556	0.325833	0.648222	CR
	CR1	0.168056	0.373271	0.6946	CR
	CR1	0.291028	0.281979	0.5466	CR
	CR1	0.268917	0.455271	0.725156	CR
	CR1	0.247167	0.309833	0.546711	CR
	CR1	0.266833	0.481438	0.749978	CR
	CR1	0.0908611	0.358375	0.764111	CR
	CR1	0.341278	0.325875	0.833356	CR
	CR1	0.310361	0.580104	0.6034	CR
	CR1	0.26675	0.441396	0.568422	CR
	CR1	0.1115	0.399125	0.541667	CR
	CR1	0.175806	0.404417	0.824222	CR
	CR1	0.103556	0.340062	0.704356	CR
	CR1	0.115833	0.342375	0.5738	CR
	CR1	0.0923056	0.358375	0.689978	CR
	CR1	0.171944	0.467771	0.638444	CR
	CR1	0.203389	0.416333	0.559133	CR
	CR1	0.159444	0.337333	0.717422	CR
	CR1	0.082	0.411396	0.623044	CR
	CR1	0.338778	0.369021	0.6442	CR
	CR1	0.234861	0.287896	0.791556	CR
	CR1	0.11875	0.408229	0.765644	CR
	CR1	0.105806	0.357729	0.629756	CR
	CR1	0.17825	0.367083	0.847356	CR
	CR1	0.236056	0.333688	0.711178	CR
	CR1	0.197556	0.304312	0.739889	CR
	CR1	0.245139	0.394521	0.746378	CR
	CR1	0.0690833	0.1155	0.457956	CR
	CR1	0.262111	0.417542	0.888111	CR
	CR1	0.191444	0.271062	0.515133	CR
	CR1	0.0730556	0.3575	0.649133	CR
	CR1	0.115333	0.321813	0.715044	CR
	CR1	0.0626389	0.312146	0.741289	CR
	CR1	0.164306	0.363	0.618111	CR
	CR1	0.114778	0.276479	0.631844	CR
	CR1	0.194722	0.506583	0.625889	CR
	CR1	0.317306	0.385125	0.563	CR
	CR1	0.161	0.349542	0.7598	CR
	CR1	0.211333	0.319688	0.52	CR
	CR1	0.18875	0.401854	0.721511	CR
	CR1	0.102444	0.351438	0.644378	CR
	CR1	0.08025	0.392062	0.825756	CR
	CR1	0.1195	0.188146	0.783089	CR
	CR1	0.228139	0.443604	0.681778	CR
	CR1	0.406083	0.470187	0.772089	CR
	CR1	0	0.305104	0.673	CR
	CR1	0.19175	0.2885	0.790067	CR
	CR1	0.2755	0.516708	0.418022	CR
	CR1	0.201361	0.403896	0.798289	CR
	CR1	0.211778	0.486667	0.399467	CR
	CR1	0.149444	0.400854	0.803356	CR
	CR1	0.305556	0.449542	0.757578	CR
	CR1	0.111944	0.270937	0.586867	CR
	CR1	0.0709722	0.35475	0.798444	CR
	CR1	0.188361	0.284438	0.155778	CR
	CR1	0.191083	0.347333	0.854867	CR
	CR1	0.0481667	0.366542	0.834778	CR
	CR1	0.316389	0.451562	0.807089	CR
	CR1	0.245	0.54525	0.741733	CR
	CR1	0.0774444	0.378104	0.821778	CR
	CR1	0.109417	0.376125	0.579022	CR
	CR1	0.203333	0.333646	0.777511	CR
	CR1	0.182222	0.284021	0.713533	CR
	CR1	0.337556	0.347375	0.7854	CR
	CR1	0.0971667	0.364563	0.736378	CR
	CR1	0.145194	0.465146	0.811978	CR
	CR1	0.141472	0.333167	0.9006	CR
	CR1	0.182083	0.357271	0.623933	CR
	CR1	0.0811667	0.330833	0.803822	CR
	CR1	0.1745	0.354479	0.542511	CR
	CR1	0.269611	0.382417	0.541556	CR
	CR1	0.0964722	0.389771	0.602578	CR
	CR1	0.206611	0.283333	0.656711	CR
	CR1	0.0443333	0.307458	0.793067	CR
	CR1	0.130167	0.414542	0.746711	CR
	CR1	0.163194	0.359958	0.613533	CR
	CR1	0.181333	0.265813	0.607156	CR
	CR1	0.181917	0.284062	0.792911	CR
	CR1	0.147917	0.458792	0.651667	CR
	CR1	0.245694	0.297021	0.855022	CR
	CR1	0.222306	0.425979	0.780778	CR
	CR1	0.210944	0.214333	0.801911	CR
	CR1	0.176611	0.261708	0.7182	CR
	CR1	0.105417	0.341375	0.752111	CR
	CR1	0.265361	0.406958	0.592333	CR
	CR1	0.229889	0.315479	0.853333	CR
	CR1	0.0720833	0.438604	0.814644	CR
	CR1	0.197222	0.343	0.664022	CR
	CR1	0.0731944	0.303458	0.796	CR
	CR1	0.3025	0.504083	0.660756	CR
	CR1	0.263472	0.402833	0.659489	CR
	CR1	0.126361	0.399021	0.732422	CR
	CR1	0.120111	0.255771	0.773422	CR
	CR1	0.076	0.268833	0.724133	CR
	CR1	0.201056	0.410042	0.6456	CR
	CR1	0.203611	0.342979	0.499289	CR
	CR1	0.200556	0.325188	0.6302	CR
	CR1	0.249833	0.405083	0.856644	CR
	CR1	0.1595	0.539021	0.607778	CR
	CR1	0.08675	0.297146	0.691067	CR
	CR1	0.132472	0.374167	0.788356	CR
	CR1	0.229	0.367104	0.559156	CR
	CR1	0.243639	0.30475	0.726933	CR
	CR1	0.171056	0.4035	0.592356	CR
	CR1	0.250417	0.468708	0.836	CR
	CR1	0.155	0.475417	0.865178	CR
	CR1	0.175667	0.400062	0.694311	CR
	CR1	0.221889	0.4335	0.844556	CR
	CR1	0.174778	0.383896	0.825956	CR
	CR1	0.343583	0.432958	0.714267	CR
	CR1	0.325444	0.313104	0.731489	CR
	CR1	0.208972	0.544354	0.708778	CR
	CR1	0.192778	0.333813	0.6382	CR
	CR1	0.320583	0.442625	0.708733	CR
	CR1	0.151917	0.262521	0.552667	CR
	CR1	0.247417	0.370542	0.733911	CR
	CR1	0.0902222	0.218062	0.192578	CR
	CR1	0.170306	0.469625	0.697889	CR
	CR1	0.0739167	0.368812	0.679667	CR
	CR1	0.265361	0.322875	0.6598	CR
	CR1	0.115778	0.389125	0.756733	CR
	CR1	0.270083	0.301812	0.825222	CR
	CR1	0.101333	0.339333	0.804467	CR
	CR1	0.202417	0.400667	0.671311	CR
	CR1	0.173139	0.307542	0.6518	CR
	CR1	0.433472	0.4165	0.558667	CR
	CR1	0.133444	0.187438	0.815844	CR
	CR1	0.158	0.347125	0.804889	CR
	CR1	0.217417	0.418167	0.486911	CR
	CR1	0.293528	0.391125	0.731267	CR
	CR1	0.17375	0.218229	0.7416	CR
	CR1	0.113028	0.180771	0.844178	CR
	CR1	0.0526111	0.442771	0.7854	CR
	CR1	0.115194	0.346604	0.692	CR
	CR1	0.0998333	0.394458	0.8128	CR
	CR1	0.117083	0.420854	0.825578	CR
	CR1	0	0.182375	0.763422	CR
	CR1	0.230167	0.306563	0.658467	CR
	CR1	0.145972	0.330958	0.868311	CR
	CR1	0.206639	0.526583	0.726889	CR
	CR1	0.213944	0.243896	0.618622	CR
	CR1	0.0487778	0.10425	0.865822	CR
	CR1	0.207861	0.320667	0.806378	CR
	CR1	0.227917	0.388875	0.568911	CR
	CR1	0.294	0.317729	0.666378	CR
	CR1	0.188056	0.3555	0.843289	CR
	CR1	0.330528	0.318833	0.758467	CR
	CR1	0.0716389	0.220604	0.788778	CR
	CR1	0.0385	0.361563	0.742556	CR
	CR1	0.0968333	0.385042	0.825756	CR
	CR1	0.144278	0.252667	0.775644	CR
	CR1	0.115	0.277479	0.7044	CR
	CR1	0.266361	0.360958	0.708689	CR
	CR1	0.242611	0.37175	0.534311	CR
	CR1	0.183194	0.245479	0.865378	CR
	CR1	0.148139	0.31125	0.788844	CR
	CR1	0.136639	0.3675	0.751022	CR
	CR1	0.216889	0.391583	0.609444	CR
	CR1	0.138944	0.355271	0.497956	CR
	CR1	0.295722	0.404146	0.644222	CR
	CR1	0.134333	0.392417	0.712489	CR
	CR1	0.429667	0.371188	0.3052	CR
	CR1	0.234028	0.484771	0.684556	CR
	CR1	0.211333	0.360396	0.609489	CR
	CR1	0.187639	0.471208	0.626978	CR
	CR1	0.210417	0.4645	0.783222	CR
	CR1	0.119167	0.402792	0.841511	CR
	CR1	0.225361	0.427583	0.746822	CR
	CR1	0.240917	0.3815	0.658978	CR
	CR1	0.122972	0.386167	0.7756	CR
	CR1	0.191194	0.322917	0.730889	CR
	CR1	0.264222	0.38775	0.712	CR
	CR1	0.148278	0.344792	0.865511	CR
	CR1	0.260278	0.4205	0.763467	CR
	CR1	0.217528	0.521208	0.822222	CR
	CR1	0.215389	0.398625	0.835844	CR
	CR1	0.187889	0.251458	0.345467	CR
	CR1	0.194361	0.339229	0.695467	CR
	CR1	0.106583	0.268542	0.658378	CR
	CR1	0.2375	0.528479	0.727178	CR
	CR1	0.169472	0.2705	0.818556	CR
	CR1	0.129028	0.282208	0.820067	CR
	CR1	0.329444	0.529021	0.458	CR
	CR1	0.103167	0.398271	0.801533	CR
	CR1	0.255167	0.423438	0.584133	CR
	CR1	0.0851667	0.303083	0.800711	CR
	CR1	0.294639	0.442604	0.832156	CR
	CR1	0.231639	0.333458	0.560956	CR
	CR1	0.148306	0.270313	0.6894	CR
	CR1	0.128389	0.359771	0.784689	CR
	CR1	0.145917	0.303729	0.825156	CR
	CR1	0.26125	0.496542	0.612467	CR
	CR1	0.328139	0.490667	0.819667	CR
	CR1	0.290694	0.365375	0.615778	CR
	CR1	0.253472	0.472562	0.689422	CR
	CR1	0.101833	0.294896	0.395222	CR
	CR1	0.141667	0.295042	0.669356	CR
	CR1	0.239278	0.367458	0.738111	CR
	CR1	0.115583	0.252417	0.538956	CR
	CR1	0.118167	0.299563	0.253422	CR
	CR1	0.293361	0.319271	0.722222	CR
	CR1	0.313278	0.449354	0.564933	CR
	CR1	0.147139	0.322562	0.810711	CR
	CR1	0.184611	0.408375	0.7178	CR
	CR1	0.119611	0.281458	0.709956	CR
	CR1	0.0610556	0.329042	0.740689	CR
	CR1	0.22325	0.336	0.688867	CR
	CR1	0.0908611	0.276104	0.6944	CR
	CR1	0.123083	0.420792	0.689556	CR
	CR1	0.190639	0.300125	0.716489	CR
	CR1	0.103306	0.386021	0.750333	CR
	CR1	0.0903333	0.287729	0.662	CR
	CR1	0.218417	0.460458	0.852222	CR
	CR1	0.189194	0.411542	0.555333	CR
	CR1	0.2515	0.302146	0.645689	CR
	CR1	0.145611	0.335333	0.757156	CR
	CR1	0.163139	0.228896	0.862489	CR
	CR1	0.147056	0.314042	0.7326	CR
	CR1	0.184667	0.293875	0.504956	CR
	CR1	0.160333	0.413854	0.817133	CR
	CR1	0.148778	0.292667	0.633133	CR
	CR1	0.251	0.351708	0.638222	CR
	CR1	0.162861	0.426833	0.700444	CR
	CR1	0.129194	0.260958	0.673422	CR
	CR1	0.187056	0.397625	0.651733	CR
	CR1	0.194111	0.280562	0.544333	CR
	CR1	0.384611	0.534958	0.619267	CR
	CR1	0.35	0.452167	0.581822	CR
	CR1	0.216694	0.453062	0.779289	CR
	CR1	0.351278	0.391062	0.630889	CR
	CR1	0.225222	0.512729	0.471822	CR
	CR1	0.0410556	0.285062	0.5458	CR
	CR1	0.202056	0.383917	0.753089	CR
	CR1	0.184889	0.343396	0.831111	CR
	CR1	0.113611	0.311563	0.699844	CR
	CR1	0.362778	0.415208	0.692933	CR
	CR1	0.51775	0.239813	0.505756	CR
	CR1	0.158806	0.437896	0.875622	CR
	CR1	0.219028	0.317833	0.602844	CR
	CR1	0.310361	0.414896	0.656067	CR
	CR1	0.295639	0.361354	0.749756	CR
	CR1	0.10375	0.279438	0.618	CR
	CR1	0.274361	0.389833	0.897378	CR
	CR1	0.262389	0.390604	0.889044	CR
	CR1	0.263917	0.439229	0.725333	CR
	CR1	0.287694	0.374	0.614511	CR
	CR1	0.202306	0.32825	0.539644	CR
	CR1	0.102028	0.229396	0.805844	CR
	CR1	0.10575	0.342333	0.809444	CR
	CR1	0.0901111	0.335	0.7844	CR
	CR1	0.0516667	0.217792	0.6398	CR
	CR1	0.148278	0.268354	0.894333	CR
	CR1	0.113472	0.354687	0.584933	CR
	CR1	0.297056	0.3725	0.527067	CR
	CR1	0.164917	0.348542	0.791289	CR
	CR1	0.218222	0.425292	0.848289	CR
	CR1	0	0.331917	0.887911	CR
	CR1	0.252778	0.362979	0.765556	CR
	CR1	0.199778	0.398625	0.775956	CR
	CR1	0.113833	0.420187	0.745844	CR
	CR1	0.194333	0.304292	0.662644	CR
	CR1	0.246556	0.254937	0.620756	CR
	CR1	0.417028	0.308896	0.6488	CR
	CR1	0.277972	0.237792	0.6122	CR
	CR1	0.186083	0.292729	0.795511	CR
	CR1	0.384417	0.437104	0.697911	CR
	CR1	0.236444	0.423521	0.668489	CR
	CR1	0.09975	0.326417	0.837644	CR
	CR1	0.135111	0.337167	0.638222	CR
	CR1	0.160917	0.350271	0.755711	CR
	CR1	0.0554444	0.226813	0.658022	CR
	CR1	0.326111	0.346375	0.584644	CR
	CR1	0.151056	0.343375	0.562244	CR
	CR1	0.159611	0.259479	0.398667	CR
	CR1	0.155167	0.422771	0.833978	CR
	CR1	0.268222	0.361104	0.700822	CR
	CR1	0.221833	0.413687	0.669889	CR
	CR1	0.134444	0.409292	0.563111	CR
	CR1	0.119806	0.396979	0.687844	CR
	CR1	0.0958889	0.226354	0.830267	CR
	CR1	0.124194	0.388271	0.643578	CR
	CR1	0.17025	0.401562	0.675067	CR
	CR1	0.242	0.460458	0.803644	CR
	CR1	0.263611	0.326521	0.662022	CR
	CR1	0.15725	0.300292	0.750267	CR
	CR1	0.337917	0.371333	0.628356	CR
	CR1	0.0659444	0.420208	0.837044	CR
	CR1	0.171361	0.281938	0.5812	CR
	CR1	0.118278	0.307917	0.653733	CR
	CR1	0.287556	0.371729	0.701111	CR
	CR1	0.116833	0.268562	0.776067	CR
	CR1	0.240917	0.311812	0.615711	CR
	CR1	0.206028	0.409708	0.601733	CR
	CR1	0.161278	0.471458	0.532311	CR
	CR1	0.220694	0.310167	0.738089	CR
	CR1	0.284806	0.384833	0.788111	CR
	CR1	0.239389	0.416979	0.797311	CR
	CR1	0.0273333	0.361979	0.845756	CR
	CR1	0.0894444	0.3375	0.787089	CR
	CR1	0.0774167	0.176667	0.769533	CR
	CR1	0.256306	0.281438	0.560467	CR
	CR1	0.132556	0.269542	0.551111	CR
	CR1	0.17925	0.379875	0.830756	CR
	CR1	0.181278	0.489396	0.458489	CR
	CR1	0.0548056	0.161	0.766267	CR
	CR1	0.128222	0.328229	0.569222	CR
	CR1	0.246361	0.35075	0.774333	CR
	CR1	0.277417	0.503104	0.724311	CR
	CR1	0	0.229979	0.244133	CR
	CR1	0.169889	0.366187	0.837778	CR
	CR1	0.111	0.326208	0.837822	CR
	CR1	0.265194	0.422896	0.530733	CR
	CR1	0.203667	0.309563	0.826978	CR
	CR1	0.119944	0.176896	0.778467	CR
	CR1	0.0163056	0.181	0.794511	CR
	CR1	0.164278	0.420146	0.702111	CR
	CR1	0.117083	0.379521	0.699244	CR
	CR1	0.218	0.410333	0.681311	CR
	CR1	0.139167	0.342729	0.7932	CR
	CR1	0.191111	0.432042	0.692511	CR
	CR1	0.115861	0.292271	0.781356	CR
	CR1	0.140583	0.353083	0.767356	CR
	CR1	0.169556	0.38725	0.617111	CR
	CR1	0.148056	0.411708	0.7606	CR
	CR1	0.0905	0.310521	0.858422	CR
	CR1	0.237028	0.471542	0.818689	CR
	CR1	0.218667	0.456333	0.7792	CR
	CR1	0.116833	0.396792	0.5758	CR
	CR1	0.0731667	0.256708	0.768444	CR
	CR1	0.138444	0.302979	0.765511	CR
	CR1	0.197667	0.353792	0.569333	CR
	CR1	0.266028	0.338917	0.768356	CR
	CR1	0.346	0.380583	0.788733	CR
	CR1	0.177889	0.296687	0.765822	CR
	CR1	0.219139	0.286687	0.533311	CR
	CR1	0.218667	0.245688	0.840133	CR
	CR1	0.243639	0.32225	0.8154	CR
	CR1	0.209	0.203229	0.360756	CR
	CR1	0.265667	0.330937	0.799667	CR
	CR1	0.164	0.262292	0.774422	CR
	CR1	0.157028	0.327437	0.648311	CR
	CR1	0	0.463271	0.752756	CR
	CR1	0.17725	0.3255	0.325644	CR
	CR1	0.145833	0.421854	0.889711	CR
	CR1	0.208	0.518396	0.427378	CR
	CR1	0.146972	0.307875	0.802222	CR
	CR1	0.071	0.117271	0.308467	CR
	CR1	0.198667	0.351979	0.452267	CR
	CR1	0.260111	0.418208	0.8744	CR
	CR1	0.163528	0.297812	0.855333	CR
	CR1	0.151444	0.308188	0.839933	CR
	CR1	0.236583	0.292271	0.648089	CR
	CR1	0.12975	0.262229	0.761978	CR
	CR1	0.113889	0.1555	0.816267	CR
	CR1	0.141861	0.257708	0.597733	CR
	CR1	0.207806	0.456021	0.778111	CR
	CR1	0.112583	0.321646	0.690733	CR
	CR1	0.247611	0.404208	0.746022	CR
	CR1	0.0841111	0.443167	0.755778	CR
	CR1	0.236833	0.318604	0.775533	CR
	CR1	0.252917	0.374167	0.728089	CR
	CR1	0.0984722	0.310375	0.7894	CR
	CR1	0.161056	0.379458	0.686778	CR
	CR1	0.137861	0.341167	0.824	CR
	CR1	0.108056	0.353958	0.602178	CR
	CR1	0.213056	0.467271	0.815978	CR
	CR1	0.233583	0.304083	0.570067	CR
	CR1	0.102556	0.328813	0.356622	CR
	CR1	0.237139	0.420896	0.784378	CR
	CR1	0	0.339542	0.281467	CR
	CR1	0.119	0.366187	0.731289	CR
	CR1	0.342444	0.481208	0.745422	CR
	CR1	0.154583	0.366729	0.659444	CR
	CR1	0.265583	0.405438	0.833822	CR
	CR1	0.174861	0.339979	0.765156	CR
	CR1	0.186306	0.307667	0.747311	CR
	CR1	0	0.268125	0.8724	CR
	CR1	0.0919167	0.335813	0.734533	CR
	CR1	0.0602222	0.406792	0.668667	CR
	CR1	0.218639	0.313417	0.856622	CR
	CR1	0.181639	0.499708	0.815911	CR
	CR1	0.0577222	0.409854	0.867133	CR
	CR1	0.271722	0.481917	0.725333	CR
	CR1	0.453278	0.443042	0.579467	CR
	CR1	0.2775	0.233437	0.746733	CR
	CR1	0.231694	0.303771	0.779533	CR
	CR1	0.145444	0.375479	0.717711	CR
	CR1	0.163611	0.423563	0.860111	CR
	CR1	0.0762222	0.189042	0.683756	CR
	CR1	0.201917	0.389625	0.779844	CR
	CR1	0.136444	0.274104	0.598067	CR
	CR1	0.168722	0.222979	0.619933	CR
	CR1	0.179528	0.342208	0.609044	CR
	CR1	0.312278	0.480187	0.535867	CR
	CR1	0.149306	0.374896	0.707733	CR
	CR1	0.157083	0.426979	0.6308	CR
	CR1	0.145361	0.455292	0.565	CR
	CR1	0.180222	0.394083	0.765956	CR
	CR1	0.261333	0.449917	0.7314	CR
	CR1	0.174306	0.356917	0.711622	CR
	CR1	0.290917	0.280417	0.525378	CR
	CR1	0.171278	0.362667	0.869289	CR
	CR1	0.29775	0.459854	0.689911	CR
	CR1	0.0744722	0.119042	0.2396	CR
	CR1	0.145389	0.373896	0.618533	CR
	CR1	0.0953333	0.340792	0.793933	CR
	CR1	0.0933056	0.309396	0.562067	CR
	CR1	0.248167	0.383167	0.6818	CR
	CR1	0.209694	0.388271	0.625267	CR
	CR1	0.332444	0.417	0.733644	CR
	CR1	0.165472	0.357938	0.8832	CR
	CR1	0.204	0.540979	0.728956	CR
	CR1	0.148556	0.439354	0.836867	CR
	CR1	0.12075	0.338438	0.5126	CR
	CR1	0.1125	0.421979	0.786422	CR
	CR1	0.169944	0.386979	0.747311	CR
	CR1	0.105444	0.358896	0.829311	CR
	CR1	0.127694	0.445437	0.783333	CR
	CR1	0.172306	0.464146	0.8264	CR
	CR1	0.267306	0.412687	0.888178	CR
	CR1	0.300028	0.354146	0.6352	CR
	CR1	0.109722	0.30125	0.270178	CR
	CR1	0.207278	0.394667	0.853156	CR
	CR1	0.0440556	0.275708	0.835089	CR
	CR1	0.333361	0.374458	0.724311	CR
	CR1	0.212056	0.246438	0.822822	CR
	CR1	0.125167	0.449333	0.715556	CR
	CR1	0.291833	0.407062	0.789844	CR
	CR1	0.123222	0.272271	0.702511	CR
	CR1	0.328667	0.439229	0.717311	CR
	CR1	0.101083	0.350958	0.776244	CR
	CR1	0.162417	0.391437	0.773844	CR
	CR1	0.118833	0.292896	0.828756	CR
	CR1	0.206306	0.287375	0.421933	CR
	CR1	0.0188333	0.451313	0.800889	CR
	CR1	0.289417	0.404458	0.6092	CR
	CR1	0.232722	0.310563	0.859156	CR
	CR1	0.201889	0.33175	0.594756	CR
	CR1	0.285889	0.484104	0.735778	CR
	CR1	0.152139	0.388937	0.653489	CR
	CR1	0.193722	0.377729	0.783911	CR
	CR1	0.177	0.349729	0.749733	CR
	CR1	0.143722	0.279938	0.5224	CR
	CR1	0.115	0.328854	0.802622	CR
	CR1	0.177667	0.322937	0.629711	CR
	CR1	0.130694	0.332437	0.671956	CR
	CR1	0.352944	0.370896	0.787067	CR
	CR1	0.252139	0.327792	0.647156	CR
	CR1	0.140611	0.304438	0.601733	CR
	CR1	0.162722	0.332229	0.771844	CR
	CR1	0.244722	0.2945	0.714267	CR
	CR1	0.124833	0.292063	0.737511	CR
	CR1	0.16775	0.430771	0.5718	CR
	CR1	0.270389	0.334979	0.678244	CR
	CR1	0.19975	0.335625	0.790467	CR
	CR1	0.233333	0.260958	0.592444	CR
	CR1	0.236111	0.468875	0.829556	CR
	CR1	0.01325	0.285896	0.765444	CR
	CR1	0.368694	0.438917	0.799378	CR
	CR1	0.289833	0.510479	0.711333	CR
	CR1	0.0377778	0.367875	0.845089	CR
	CR1	0.0403333	0.274104	0.855089	CR
	CR1	0.0964444	0.230063	0.822289	CR
	CR1	0.355028	0.366271	0.691022	CR
	CR1	0.275556	0.312812	0.700978	CR
	CR1	0.00975	0.2535	0.690178	CR
	CR1	0.216556	0.497417	0.672311	CR
	CR1	0.324417	0.332146	0.6758	CR
	CR1	0.133889	0.413917	0.743156	CR
	CR1	0.205	0.444688	0.6428	CR
	CR1	0.173111	0.359667	0.905378	CR
	CR1	0.137222	0.352708	0.731578	CR
	CR1	0.106	0.430437	0.650978	CR
	CR1	0.218778	0.149479	0.231556	CR
	CR1	0.105306	0.249438	0.620711	CR
	CR1	0.249194	0.349979	0.730756	CR
	CR1	0.230278	0.447542	0.622889	CR
	CR1	0.267556	0.401417	0.662378	CR
	CR1	0.277083	0.30575	0.780444	CR
	CR1	0.310861	0.324979	0.509489	CR
	CR1	0.0270556	0.147687	0.774622	CR
	CR1	0.128667	0.418187	0.745444	CR
	CR1	0.213222	0.367875	0.771889	CR
	CR1	0.0813056	0.425854	0.630844	CR
	CR1	0.258167	0.422167	0.835089	CR
	CR1	0.292917	0.582396	0.821378	CR
	CR1	0.213722	0.489	0.580378	CR
	CR1	0.261833	0.378792	0.697378	CR
	CR1	0.0728611	0.320167	0.841889	CR
	CR1	0.138472	0.333083	0.764689	CR
	CR1	0.27775	0.36975	0.845711	CR
	CR1	0.535417	0.369229	0.505156	CR
	CR1	0.148667	0.478792	0.585378	CR
	CR1	0.0793889	0.280854	0.634267	CR
	CR1	0.177611	0.275271	0.801333	CR
	CR1	0.348194	0.393667	0.551467	CR
	CR1	0.247	0.419396	0.901222	CR
	CR1	0.209306	0.412313	0.711267	CR
	CR1	0.231222	0.327917	0.746178	CR
	CR1	0.179806	0.323479	0.616667	CR
	CR1	0.194722	0.335625	0.7228	CR
	CR1	0.196944	0.413771	0.649133	CR
	CR1	0.0732222	0.330708	0.818622	CR
	CR1	0.0847222	0.409625	0.509	CR
	CR1	0.0421667	0.237833	0.707667	CR
	CR1	0.14275	0.362896	0.582578	CR
	CR1	0.156556	0.418333	0.683444	CR
	CR1	0.0896389	0.431063	0.708556	CR
	CR1	0.26375	0.348062	0.803333	CR
	CR1	0.269056	0.474083	0.656356	CR
	CR1	0.223639	0.368604	0.661667	CR
	CR1	0.246	0.325771	0.551689	CR
	CR1	0.2145	0.378021	0.799133	CR
	CR1	0.142694	0.415271	0.6066	CR
	CR1	0.201139	0.315208	0.7764	CR
	CR1	0.0779722	0.341375	0.759022	CR
	CR1	0.413278	0.528188	0.643444	CR
	CR1	0.0917778	0.348938	0.695444	CR
	CR1	0.0774167	0.373292	0.735333	CR
	CR1	0.285833	0.338917	0.608911	CR
	CR1	0.113361	0.309833	0.667644	CR
	CR1	0.173167	0.38775	0.749778	CR
	CR1	0.1955	0.470292	0.819333	CR
	CR1	0.2055	0.471979	0.712267	CR
	CR1	0.253222	0.359458	0.769778	CR
	CR1	0.146056	0.304063	0.71	CR
	CR1	0.17875	0.392229	0.669778	CR
	CR1	0.0969722	0.264104	0.434556	CR
[truncated: 87,669 more rows]
