# Supplementary material for: Safety and feasibility of 4-1BB co-stimulated CD19-specific CAR-NK cell therapy in refractory/relapsed large B cell lymphoma: a phase 1 trial
Source: Nat Cancer. 2025 Apr 18;6(5):786–800. doi: 10.1038/s43018-025-00940-3 (PMC12122374; doi:10.1038/s43018-025-00940-3)
Supplement: Supplementary file 15 — Statistical source data for Extended Data Fig. 8. [file 43018_2025_940_MOESM15_ESM.xlsx]

## Sheet: Sheet1
Extended Data Fig 8a									Extended Data Fig 8b-c
	p_val	avg_log2FC	pct.1	pct.2	p_val_adj	cluster	gene				CR1	CR2	CR3	PD1	PD2
	0	2.59998	1	0.833	0	cMo.LYZhi	S100A8			cMo.LYZhi	0.2402	0.1895	0.351	0.0962	0.107
	0	2.40882	1	0.858	0	cMo.LYZhi	S100A9			NK	0.0705	0.2109	0.04	0.0225	0.0298
	0	2.07352	0.992	0.55	0	cMo.LYZhi	S100A12			Pro.CD8.T	0.0438	0.0429	0.0143	0.052	0.1216
	0	1.88506	1	0.743	0	cMo.LYZhi	LYZ			CD8.TEM	0.2464	0.0499	0.0327	0.0982	0.2337
	0	1.58132	0.999	0.644	0	cMo.LYZhi	VCAN			cMo.ZEB2hi	0.0139	0.0159	0.0096	0.0355	0.0495
	0	1.49011	0.954	0.524	0	cMo.LYZhi	PLBD1			cMo.HLAhi	0.1124	0.1417	0.1861	0.0915	0.0565
	0	1.48974	0.994	0.622	0	cMo.LYZhi	CD14			cMo.NAMPThi	0.1061	0.134	0.0964	0.2376	0.1466
	0	1.33901	0.99	0.596	0	cMo.LYZhi	MNDA			ProNKT	0.0147	0.0382	0.0087	0.0183	0.0393
	0	1.28519	0.999	0.603	0	cMo.LYZhi	FCN1			ncMo	0.0294	0.0361	0.0194	0.1435	0.0029
	0	1.25762	0.983	0.62	0	cMo.LYZhi	CSTA			DC	0.0077	0.0081	0.0412	0.0066	0.0052
	0	1.24706	0.993	0.742	0	cMo.LYZhi	APLP2			iMo	0.0463	0.0614	0.0409	0.0218	0.012
	0	1.23153	0.993	0.65	0	cMo.LYZhi	GRN			Platelet	0.0192	0.0332	0.0941	0.1169	0.0401
	0	1.21525	0.995	0.862	0	cMo.LYZhi	CTSD			CD4.T	0.0385	0.0287	0.0518	0.0272	0.0321
	0	1.2005	0.996	0.846	0	cMo.LYZhi	TKT			B	0.0034	0.006	0.0098	0.0063	0.0019
	0	1.17356	0.928	0.62	0	cMo.LYZhi	SELL			CD8.T.TTNhi	0.0076	0.0036	0.0039	0.026	0.1216
	0	1.15871	0.999	0.91	0	cMo.LYZhi	TSPO
	0	1.12206	0.832	0.441	0	cMo.LYZhi	RNASE2
	0	1.10032	0.938	0.531	0	cMo.LYZhi	AC020656.1
	0	1.09732	0.751	0.372	0	cMo.LYZhi	RETN
	0	1.08885	0.896	0.57	0	cMo.LYZhi	CES1
	0	1.08762	0.954	0.736	0	cMo.LYZhi	SOCS3
	0	1.07727	0.998	0.817	0	cMo.LYZhi	BRI3
	0	1.07222	0.995	0.847	0	cMo.LYZhi	SERPINB1
	0	1.06188	0.942	0.633	0	cMo.LYZhi	GCA
	0	1.05179	0.961	0.582	0	cMo.LYZhi	NCF2
	0	1.03343	0.967	0.792	0	cMo.LYZhi	METTL9
	0	0.998791	0.964	0.673	0	cMo.LYZhi	LTA4H
	0	0.972761	1	0.824	0	cMo.LYZhi	CTSS
	0	0.96984	0.928	0.631	0	cMo.LYZhi	PGD
	0	0.958617	0.956	0.635	0	cMo.LYZhi	CD302
	0	0.951635	0.95	0.615	0	cMo.LYZhi	FPR1
	0	0.935629	0.957	0.767	0	cMo.LYZhi	PLP2
	0	0.935188	0.841	0.466	0	cMo.LYZhi	CDA
	0	0.931884	0.959	0.55	0	cMo.LYZhi	CSF3R
	0	0.931348	0.932	0.594	0	cMo.LYZhi	TNFSF13B
	0	0.929766	0.962	0.652	0	cMo.LYZhi	SLC25A37
	0	0.922786	1	0.961	0	cMo.LYZhi	VIM
	0	0.920129	0.978	0.582	0	cMo.LYZhi	MS4A6A
	0	0.914465	0.856	0.626	0	cMo.LYZhi	RBP7
	0	0.914394	0.989	0.603	0	cMo.LYZhi	CYBB
	0	0.900132	0.993	0.613	0	cMo.LYZhi	SERPINA1
	0	0.884336	0.999	0.898	0	cMo.LYZhi	S100A11
	0	0.878867	0.985	0.643	0	cMo.LYZhi	SPI1
	0	0.871956	0.839	0.538	0	cMo.LYZhi	CKAP4
	0	0.859124	0.864	0.563	0	cMo.LYZhi	VNN2
	0	0.857922	0.93	0.676	0	cMo.LYZhi	NCF1
	0	0.857373	0.943	0.548	0	cMo.LYZhi	HRH2
	0	0.856253	0.915	0.605	0	cMo.LYZhi	NUP214
	0	0.855602	0.894	0.571	0	cMo.LYZhi	MEGF9
	0	0.854205	0.999	0.783	0	cMo.LYZhi	TYROBP
	0	0.850142	0.856	0.578	0	cMo.LYZhi	CR1
	0	0.832116	0.914	0.687	0	cMo.LYZhi	BLVRB
	0	0.82876	0.91	0.656	0	cMo.LYZhi	CYP1B1
	0	0.825852	0.989	0.82	0	cMo.LYZhi	CEBPB
	0	0.821514	0.868	0.646	0	cMo.LYZhi	CAPG
	0	0.815049	0.785	0.526	0	cMo.LYZhi	BST1
	0	0.806847	0.749	0.465	0	cMo.LYZhi	MGST1
	0	0.805761	0.931	0.591	0	cMo.LYZhi	JAML
	0	0.802233	0.94	0.745	0	cMo.LYZhi	ITGAM
	0	0.795842	0.864	0.62	0	cMo.LYZhi	BCL2A1
	0	0.792912	0.888	0.533	0	cMo.LYZhi	IL17RA
	0	0.792813	0.992	0.753	0	cMo.LYZhi	TYMP
	0	0.783507	0.949	0.782	0	cMo.LYZhi	GNG10
	0	0.775953	0.894	0.684	0	cMo.LYZhi	TMEM176B
	0	0.773088	0.881	0.531	0	cMo.LYZhi	KCTD12
	0	0.772342	0.901	0.594	0	cMo.LYZhi	CFP
	0	0.771497	0.927	0.624	0	cMo.LYZhi	LILRB3
	0	0.766026	0.911	0.579	0	cMo.LYZhi	ANPEP
	0	0.761215	0.896	0.537	0	cMo.LYZhi	CD36
	0	0.760817	0.922	0.598	0	cMo.LYZhi	SLC11A1
	0	0.757416	0.999	0.823	0	cMo.LYZhi	FCER1G
	0	0.753058	0.865	0.562	0	cMo.LYZhi	C19orf38
	0	0.748112	0.905	0.585	0	cMo.LYZhi	TIMP2
	0	0.743108	0.879	0.658	0	cMo.LYZhi	SCPEP1
	0	0.743034	1	0.995	0	cMo.LYZhi	FTL
	0	0.742735	0.839	0.564	0	cMo.LYZhi	CEBPD
	0	0.742066	0.769	0.49	0	cMo.LYZhi	MSRB1
	0	0.740512	0.916	0.658	0	cMo.LYZhi	SLC2A3
	0	0.73755	1	0.948	0	cMo.LYZhi	LGALS1
	0	0.733644	0.806	0.533	0	cMo.LYZhi	GASK1B
	0	0.732179	0.822	0.589	0	cMo.LYZhi	ASGR1
	0	0.731177	0.885	0.67	0	cMo.LYZhi	CDC42EP3
	0	0.728675	0.869	0.53	0	cMo.LYZhi	LRRK2
	0	0.727511	0.89	0.65	0	cMo.LYZhi	SULT1A1
	0	0.727474	0.94	0.705	0	cMo.LYZhi	SDCBP
	0	0.719426	0.935	0.607	0	cMo.LYZhi	RNF130
	0	0.717906	0.742	0.513	0	cMo.LYZhi	F5
	0	0.716036	0.917	0.609	0	cMo.LYZhi	RAB31
	0	0.710794	0.997	0.656	0	cMo.LYZhi	IFI30
	0	0.710315	0.656	0.473	0	cMo.LYZhi	HP
	0	0.700033	0.917	0.693	0	cMo.LYZhi	MYADM
	0	0.69744	0.961	0.642	0	cMo.LYZhi	CTSB
	0	0.694944	0.945	0.789	0	cMo.LYZhi	GLIPR1
	0	0.685087	0.876	0.618	0	cMo.LYZhi	CD93
	0	0.685038	0.942	0.673	0	cMo.LYZhi	FGR
	0	0.683442	0.91	0.74	0	cMo.LYZhi	KLF10
	0	0.682494	0.997	0.954	0	cMo.LYZhi	S100A10
	0	0.681738	0.898	0.602	0	cMo.LYZhi	TGFBI
	0	0.677468	0.752	0.514	0	cMo.LYZhi	GM2A
	0	0.675503	0.782	0.529	0	cMo.LYZhi	OSCAR
	0	0.67519	0.976	0.808	0	cMo.LYZhi	LGALS3
	0	0.672866	0.999	0.795	0	cMo.LYZhi	AIF1
	0	0.665495	0.83	0.561	0	cMo.LYZhi	CREG1
	0	0.663288	0.889	0.543	0	cMo.LYZhi	LRP1
	0	0.661066	0.875	0.559	0	cMo.LYZhi	PYGL
	0	0.657046	0.871	0.615	0	cMo.LYZhi	EVI2A
	0	0.654199	0.912	0.63	0	cMo.LYZhi	NAMPT
	0	0.640383	0.841	0.577	0	cMo.LYZhi	UBE2D1
	0	0.636944	0.937	0.626	0	cMo.LYZhi	NAIP
	0	0.635029	0.866	0.563	0	cMo.LYZhi	IGSF6
	0	0.633808	0.952	0.74	0	cMo.LYZhi	MIDN
	0	0.631567	0.822	0.5	0	cMo.LYZhi	DYSF
	0	0.627659	0.85	0.557	0	cMo.LYZhi	MPEG1
	0	0.627141	0.848	0.627	0	cMo.LYZhi	FBXL5
	0	0.626229	0.608	0.402	0	cMo.LYZhi	MCEMP1
	0	0.624098	0.893	0.643	0	cMo.LYZhi	ZDHHC20
	0	0.622796	0.928	0.745	0	cMo.LYZhi	PECAM1
	0	0.617332	0.814	0.464	0	cMo.LYZhi	CREB5
	0	0.617084	0.802	0.501	0	cMo.LYZhi	PRAM1
	0	0.61488	0.848	0.59	0	cMo.LYZhi	GRINA
	0	0.612453	1	0.985	0	cMo.LYZhi	GAPDH
	0	0.611969	0.974	0.84	0	cMo.LYZhi	JUNB
	0	0.609477	0.788	0.508	0	cMo.LYZhi	CD163
	0	0.608629	0.998	0.812	0	cMo.LYZhi	PSAP
	0	0.606899	0.625	0.436	0	cMo.LYZhi	ASGR2
	0	0.605838	0.859	0.489	0	cMo.LYZhi	GAS7
	0	0.605683	0.921	0.684	0	cMo.LYZhi	CTSZ
	0	0.605528	0.867	0.582	0	cMo.LYZhi	EMILIN2
	0	0.601836	0.798	0.556	0	cMo.LYZhi	FCGR1A
	0	0.60014	0.972	0.814	0	cMo.LYZhi	PKM
	0	0.598178	0.997	0.928	0	cMo.LYZhi	GABARAP
	0	0.595267	0.856	0.633	0	cMo.LYZhi	LILRA2
	0	0.594086	0.759	0.594	0	cMo.LYZhi	NCF4
	0	0.593991	0.859	0.628	0	cMo.LYZhi	ALDH2
	0	0.588862	0.911	0.616	0	cMo.LYZhi	FCGRT
	0	0.583787	0.799	0.473	0	cMo.LYZhi	LILRA5
	0	0.581948	0.793	0.446	0	cMo.LYZhi	PROK2
	0	0.580784	0.842	0.57	0	cMo.LYZhi	MBOAT7
	0	0.579879	0.992	0.923	0	cMo.LYZhi	ANXA1
	0	0.579147	0.907	0.645	0	cMo.LYZhi	UBE2J1
	0	0.578948	0.771	0.421	0	cMo.LYZhi	QPCT
	0	0.576957	0.883	0.616	0	cMo.LYZhi	SLC7A7
	0	0.575516	0.704	0.476	0	cMo.LYZhi	TNNT1
	0	0.57386	0.889	0.688	0	cMo.LYZhi	CTSH
	0	0.571433	0.93	0.741	0	cMo.LYZhi	CFD
	0	0.570784	0.744	0.558	0	cMo.LYZhi	TMEM176A
	0	0.570157	0.823	0.503	0	cMo.LYZhi	IFNGR2
	0	0.563123	0.786	0.516	0	cMo.LYZhi	HCK
	0	0.559337	0.709	0.57	0	cMo.LYZhi	CLEC4E
	0	0.551391	0.867	0.716	0	cMo.LYZhi	OGFRL1
	0	0.547713	0.836	0.501	0	cMo.LYZhi	2024-03-01
	0	0.541722	0.773	0.431	0	cMo.LYZhi	IRAK3
	0	0.541434	0.81	0.491	0	cMo.LYZhi	RBM47
	0	0.541416	0.928	0.767	0	cMo.LYZhi	PLAC8
	0	0.540048	0.904	0.612	0	cMo.LYZhi	BACH1
	0	0.539506	0.731	0.527	0	cMo.LYZhi	RFLNB
	0	0.539236	0.996	0.705	0	cMo.LYZhi	LST1
	0	0.538494	0.934	0.848	0	cMo.LYZhi	NFKBIA
	0	0.532026	0.886	0.698	0	cMo.LYZhi	THEMIS2
	0	0.525708	0.882	0.784	0	cMo.LYZhi	PIM3
	0	0.524906	0.845	0.595	0	cMo.LYZhi	HIF1A
	0	0.520255	0.726	0.521	0	cMo.LYZhi	SIRPA
	0	0.517493	0.835	0.527	0	cMo.LYZhi	PLXDC2
	0	0.515431	0.821	0.638	0	cMo.LYZhi	CRTAP
	0	0.514983	0.822	0.567	0	cMo.LYZhi	SYK
	0	0.506412	0.79	0.604	0	cMo.LYZhi	TLE3
	0	0.506236	0.833	0.65	0	cMo.LYZhi	PPT1
	0	0.506006	0.884	0.707	0	cMo.LYZhi	PIM1
	0	0.505303	0.76	0.57	0	cMo.LYZhi	LY96
	0	0.504794	0.671	0.352	0	cMo.LYZhi	STEAP4
	0	0.503427	0.814	0.435	0	cMo.LYZhi	AQP9
	0	0.503296	0.722	0.464	0	cMo.LYZhi	ATP6V1A
	0	0.502891	0.753	0.566	0	cMo.LYZhi	RASSF2
	0	0.501885	0.98	0.867	0	cMo.LYZhi	ANXA2
	0	0.500368	0.721	0.483	0	cMo.LYZhi	NACC2
	0	0.500156	0.834	0.482	0	cMo.LYZhi	TLR2
	0	0.497158	0.653	0.528	0	cMo.LYZhi	RNASE6
	0	0.495115	0.722	0.494	0	cMo.LYZhi	DOK3
	0	0.49246	0.714	0.488	0	cMo.LYZhi	KCNE3
	0	0.491104	0.851	0.604	0	cMo.LYZhi	DPYD
	0	0.490729	0.838	0.613	0	cMo.LYZhi	GPCPD1
	0	0.490344	0.845	0.627	0	cMo.LYZhi	GNS
	0	0.489059	0.703	0.48	0	cMo.LYZhi	HEXB
	0	0.488824	0.946	0.832	0	cMo.LYZhi	ZFP36
	0	0.484506	0.818	0.581	0	cMo.LYZhi	FOS
	0	0.484169	0.81	0.535	0	cMo.LYZhi	ALOX5
	0	0.483954	0.867	0.628	0	cMo.LYZhi	SORL1
	0	0.483138	0.871	0.584	0	cMo.LYZhi	AGFG1
	0	0.482654	0.766	0.581	0	cMo.LYZhi	PLIN3
	0	0.480249	0.999	0.937	0	cMo.LYZhi	NEAT1
	0	0.475387	0.775	0.609	0	cMo.LYZhi	PLSCR1
	0	0.474755	0.737	0.493	0	cMo.LYZhi	CPD
	0	0.471311	0.802	0.553	0	cMo.LYZhi	CLEC7A
	0	0.471027	0.708	0.509	0	cMo.LYZhi	PTAFR
	0	0.470236	0.815	0.572	0	cMo.LYZhi	ZNF385A
	0	0.46859	0.698	0.449	0	cMo.LYZhi	BASP1
	0	0.467922	0.809	0.643	0	cMo.LYZhi	LMO2
	0	0.467193	0.802	0.508	0	cMo.LYZhi	SERTAD2
	0	0.463808	0.85	0.566	0	cMo.LYZhi	MAP3K1
	0	0.462796	0.794	0.593	0	cMo.LYZhi	SCO2
	0	0.459451	0.787	0.558	0	cMo.LYZhi	CPPED1
	0	0.45524	0.711	0.488	0	cMo.LYZhi	CLEC4A
	0	0.45475	0.946	0.785	0	cMo.LYZhi	AP1S2
	0	0.454667	0.642	0.479	0	cMo.LYZhi	RAB3D
	0	0.454114	0.956	0.671	0	cMo.LYZhi	FGL2
	0	0.454064	0.762	0.589	0	cMo.LYZhi	IMPA2
	0	0.448317	0.98	0.889	0	cMo.LYZhi	AHNAK
	0	0.447573	0.725	0.481	0	cMo.LYZhi	ASPH
	0	0.446791	0.974	0.826	0	cMo.LYZhi	ZEB2
	0	0.446459	0.679	0.442	0	cMo.LYZhi	NFAM1
	0	0.445729	0.931	0.674	0	cMo.LYZhi	CPVL
	0	0.44544	0.669	0.401	0	cMo.LYZhi	KIF13A
	0	0.440596	0.891	0.659	0	cMo.LYZhi	QKI
	0	0.438601	0.724	0.479	0	cMo.LYZhi	LACTB
	0	0.438014	0.741	0.533	0	cMo.LYZhi	CD33
	0	0.435658	0.844	0.637	0	cMo.LYZhi	STX11
	0	0.435438	0.806	0.546	0	cMo.LYZhi	CCDC88A
	0	0.434862	0.796	0.685	0	cMo.LYZhi	SKAP2
	0	0.433358	0.837	0.727	0	cMo.LYZhi	IRF2BP2
	0	0.431292	0.893	0.724	0	cMo.LYZhi	C5AR1
	0	0.42809	0.862	0.671	0	cMo.LYZhi	RNF149
	0	0.425083	0.948	0.653	0	cMo.LYZhi	LYN
	0	0.424783	0.708	0.556	0	cMo.LYZhi	SORT1
	0	0.424318	0.915	0.753	0	cMo.LYZhi	C1orf162
	0	0.423768	0.611	0.304	0	cMo.LYZhi	GLT1D1
	0	0.422151	0.889	0.642	0	cMo.LYZhi	LILRB2
	0	0.420774	0.603	0.381	0	cMo.LYZhi	HNMT
	0	0.412372	0.868	0.645	0	cMo.LYZhi	CD300E
	0	0.411626	0.734	0.455	0	cMo.LYZhi	CLEC12A
	0	0.410904	0.806	0.595	0	cMo.LYZhi	CSF2RB
	0	0.410775	0.828	0.542	0	cMo.LYZhi	NUMB
	0	0.409497	0.598	0.422	0	cMo.LYZhi	VSTM1
	0	0.406424	0.804	0.638	0	cMo.LYZhi	AGTPBP1
	0	0.406187	0.721	0.455	0	cMo.LYZhi	ACSL1
	0	0.40593	0.97	0.79	0	cMo.LYZhi	GRB2
	0	0.404292	0.899	0.714	0	cMo.LYZhi	FCGR2A
	0	0.403585	0.876	0.69	0	cMo.LYZhi	RAB11FIP1
	0	0.402691	0.835	0.604	0	cMo.LYZhi	IER5L
	0	0.40082	0.883	0.668	0	cMo.LYZhi	LGALS2
	0	0.399531	0.776	0.62	0	cMo.LYZhi	BLVRA
	0	0.397965	0.78	0.672	0	cMo.LYZhi	TNFSF10
	0	0.397536	0.739	0.482	0	cMo.LYZhi	NFE2
	0	0.39537	0.601	0.442	0	cMo.LYZhi	ID1
	0	0.394348	0.674	0.427	0	cMo.LYZhi	SNX27
	0	0.392732	0.822	0.618	0	cMo.LYZhi	MAFB
	0	0.39186	0.692	0.493	0	cMo.LYZhi	LPCAT2
	0	0.39155	0.814	0.58	0	cMo.LYZhi	LRRC25
	0	0.391137	0.922	0.699	0	cMo.LYZhi	CD68
	0	0.389098	0.74	0.359	0	cMo.LYZhi	2024-03-01
	0	0.388211	0.749	0.499	0	cMo.LYZhi	CCR1
	0	0.388199	0.979	0.833	0	cMo.LYZhi	ASAH1
	0	0.388097	0.635	0.41	0	cMo.LYZhi	STAB1
	0	0.387968	0.599	0.42	0	cMo.LYZhi	ZNF467
	0	0.386339	0.701	0.562	0	cMo.LYZhi	HHEX
	0	0.386177	0.653	0.413	0	cMo.LYZhi	CRISPLD2
	0	0.382045	0.913	0.792	0	cMo.LYZhi	ZFP36L1
	0	0.381743	0.761	0.547	0	cMo.LYZhi	BCL6
	0	0.379694	0.797	0.509	0	cMo.LYZhi	DMXL2
	0	0.379276	0.998	0.955	0	cMo.LYZhi	SRGN
	0	0.372645	0.764	0.559	0	cMo.LYZhi	HOOK3
	0	0.371837	0.649	0.474	0	cMo.LYZhi	TLR8
	0	0.371106	0.708	0.509	0	cMo.LYZhi	SLC43A2
	0	0.369904	0.658	0.499	0	cMo.LYZhi	CYFIP1
	0	0.368162	0.646	0.343	0	cMo.LYZhi	PADI4
	0	0.366389	0.74	0.573	0	cMo.LYZhi	RXRA
	0	0.365792	0.765	0.489	0	cMo.LYZhi	PILRA
	0	0.364918	0.849	0.619	0	cMo.LYZhi	RBPJ
	0	0.36455	0.77	0.503	0	cMo.LYZhi	RNF144B
	0	0.364529	0.658	0.508	0	cMo.LYZhi	AL445524.1
	0	0.362347	0.998	0.664	0	cMo.LYZhi	CST3
	0	0.361403	0.865	0.648	0	cMo.LYZhi	DICER1
	0	0.360598	0.774	0.603	0	cMo.LYZhi	DPYSL2
	0	0.359615	0.82	0.586	0	cMo.LYZhi	CUX1
	0	0.359549	0.571	0.397	0	cMo.LYZhi	SLC44A1
	0	0.358298	0.935	0.749	0	cMo.LYZhi	SOD2
	0	0.356936	0.994	0.964	0	cMo.LYZhi	RPL23
	0	0.353988	0.671	0.491	0	cMo.LYZhi	LILRB4
	0	0.353726	0.686	0.491	0	cMo.LYZhi	CD82
	0	0.352756	0.857	0.65	0	cMo.LYZhi	SH3BP2
	0	0.352308	0.992	0.959	0	cMo.LYZhi	RPS17
	0	0.351182	0.941	0.766	0	cMo.LYZhi	TNFRSF1B
	0	0.34729	0.608	0.436	0	cMo.LYZhi	SIRPB1
	0	0.347043	0.807	0.713	0	cMo.LYZhi	NINJ1
	0	0.346677	0.596	0.437	0	cMo.LYZhi	HLX
	0	0.346676	0.65	0.408	0	cMo.LYZhi	TREM1
	0	0.344859	0.719	0.492	0	cMo.LYZhi	SLC12A6
	0	0.344454	0.703	0.612	0	cMo.LYZhi	SLC30A1
	0	0.342856	0.618	0.415	0	cMo.LYZhi	IL1RN
	0	0.342523	0.744	0.49	0	cMo.LYZhi	NOTCH2
	0	0.342338	0.739	0.505	0	cMo.LYZhi	GNAQ
	0	0.341863	0.904	0.699	0	cMo.LYZhi	CTSA
	0	0.341027	0.965	0.832	0	cMo.LYZhi	SAMHD1
	0	0.339884	0.651	0.416	0	cMo.LYZhi	NRG1
	0	0.339751	0.688	0.456	0	cMo.LYZhi	DSE
	0	0.339688	0.748	0.523	0	cMo.LYZhi	TNFAIP2
	0	0.339282	0.746	0.585	0	cMo.LYZhi	CTNNA1
	0	0.339088	0.713	0.539	0	cMo.LYZhi	RHOU
	0	0.33631	0.733	0.537	0	cMo.LYZhi	PLXNC1
	0	0.335059	0.728	0.507	0	cMo.LYZhi	TRMT6
	0	0.334296	0.711	0.606	0	cMo.LYZhi	MAFG
	0	0.333518	0.712	0.458	0	cMo.LYZhi	LRG1
	0	0.333256	0.628	0.443	0	cMo.LYZhi	ADM
	0	0.331682	0.681	0.533	0	cMo.LYZhi	THBS1
	0	0.331455	0.83	0.675	0	cMo.LYZhi	VMP1
	0	0.33048	0.998	0.922	0	cMo.LYZhi	COTL1
	0	0.32678	0.626	0.403	0	cMo.LYZhi	RNF24
	0	0.325059	0.685	0.533	0	cMo.LYZhi	NFIC
	0	0.323324	0.621	0.411	0	cMo.LYZhi	IL6R
	0	0.322064	0.711	0.553	0	cMo.LYZhi	SPTLC2
	0	0.321944	0.662	0.499	0	cMo.LYZhi	NIBAN2
	0	0.320428	0.689	0.505	0	cMo.LYZhi	HIPK3
	0	0.316256	0.745	0.549	0	cMo.LYZhi	TET2
	0	0.312595	0.818	0.642	0	cMo.LYZhi	ARHGAP26
	0	0.308302	0.633	0.416	0	cMo.LYZhi	AC096667.1
	0	0.307221	0.775	0.616	0	cMo.LYZhi	PTPRE
	0	0.305151	0.968	0.904	0	cMo.LYZhi	PRELID1
	0	0.304338	0.799	0.673	0	cMo.LYZhi	C20orf27
	0	0.304325	0.586	0.257	0	cMo.LYZhi	SGMS2
	0	0.304119	0.606	0.423	0	cMo.LYZhi	MEFV
	0	0.303828	0.853	0.689	0	cMo.LYZhi	GLUL
	0	0.302182	0.676	0.484	0	cMo.LYZhi	SMCO4
	0	0.302058	0.822	0.677	0	cMo.LYZhi	LGALS9
	0	0.299358	0.782	0.613	0	cMo.LYZhi	RUNX1
	0	0.29859	0.559	0.318	0	cMo.LYZhi	CLMN
	0	0.298278	0.631	0.448	0	cMo.LYZhi	ADAM9
	0	0.298251	0.685	0.519	0	cMo.LYZhi	ZBTB43
	0	0.292366	0.724	0.563	0	cMo.LYZhi	LILRA6
	0	0.289557	0.609	0.458	0	cMo.LYZhi	HOMER3
	0	0.288106	0.71	0.47	0	cMo.LYZhi	AGO4
	0	0.287058	0.609	0.39	0	cMo.LYZhi	RRP12
	0	0.285981	0.778	0.614	0	cMo.LYZhi	FKBP5
	0	0.285975	0.757	0.535	0	cMo.LYZhi	PIK3AP1
	0	0.277916	0.83	0.649	0	cMo.LYZhi	MED13L
	0	0.277234	0.756	0.594	0	cMo.LYZhi	TBXAS1
	0	0.277083	0.655	0.409	0	cMo.LYZhi	FLVCR2
	0	0.276965	0.718	0.524	0	cMo.LYZhi	PLXND1
	0	0.272967	0.946	0.802	0	cMo.LYZhi	NPC2
	0	0.271867	0.602	0.4	0	cMo.LYZhi	HSD17B4
	0	0.268138	0.646	0.467	0	cMo.LYZhi	MAP3K20
	0	0.266194	0.71	0.437	0	cMo.LYZhi	PFKFB3
	0	0.26566	0.664	0.505	0	cMo.LYZhi	G0S2
	0	0.265172	0.58	0.389	0	cMo.LYZhi	EDEM3
	0	0.259964	0.718	0.546	0	cMo.LYZhi	GSN
	0	0.256233	0.756	0.588	0	cMo.LYZhi	RELT
	0	0.255301	0.808	0.601	0	cMo.LYZhi	POU2F2
	0	0.252586	0.7	0.532	0	cMo.LYZhi	PLXNB2
	6.60184e-308	0.41655	0.585	0.423	4.62129e-304	cMo.LYZhi	PLAUR
	2.50602e-305	0.307133	0.574	0.386	1.75421e-301	cMo.LYZhi	MS4A4A
	4.0456e-302	0.293877	0.687	0.605	2.83192e-298	cMo.LYZhi	ROGDI
	1.51651e-301	0.401104	0.669	0.508	1.06156e-297	cMo.LYZhi	SHTN1
	3.37191e-301	0.259492	0.775	0.626	2.36034e-297	cMo.LYZhi	MAP3K2
	5.90797e-301	0.339174	0.781	0.685	4.13558e-297	cMo.LYZhi	PRDX3
	4.18831e-298	0.3359	0.68	0.577	2.93181e-294	cMo.LYZhi	SULF2
	1.07153e-295	0.393039	0.675	0.586	7.50069e-292	cMo.LYZhi	GAA
	2.20655e-295	0.260596	0.647	0.503	1.54459e-291	cMo.LYZhi	SMIM25
	3.39596e-290	0.423431	0.643	0.534	2.37717e-286	cMo.LYZhi	LY86
	1.09799e-286	0.253264	0.69	0.546	7.68595e-283	cMo.LYZhi	SNX18
	6.54155e-285	0.278635	0.761	0.738	4.57908e-281	cMo.LYZhi	A1BG
	4.60294e-282	0.319393	0.861	0.739	3.22206e-278	cMo.LYZhi	TUBA1A
	6.27388e-281	0.472177	0.636	0.566	4.39172e-277	cMo.LYZhi	TNFSF13
	1.36097e-276	0.255666	0.687	0.532	9.5268e-273	cMo.LYZhi	AHR
	1.37729e-272	0.308435	0.689	0.544	9.64103e-269	cMo.LYZhi	MXD1
	5.61486e-266	0.288689	0.643	0.483	3.9304e-262	cMo.LYZhi	SLC15A3
	6.89372e-260	0.300624	0.569	0.378	4.8256e-256	cMo.LYZhi	FCAR
	4.32225e-257	0.341494	0.625	0.482	3.02558e-253	cMo.LYZhi	P2RY13
	1.81873e-256	0.275275	0.659	0.554	1.27311e-252	cMo.LYZhi	NPL
	5.77717e-255	0.272264	0.697	0.579	4.04402e-251	cMo.LYZhi	GNB4
	8.92438e-254	0.317961	0.655	0.593	6.24706e-250	cMo.LYZhi	MGST2
	3.84357e-249	0.297547	0.67	0.552	2.6905e-245	cMo.LYZhi	LILRA1
	2.67196e-246	0.38223	0.529	0.355	1.87037e-242	cMo.LYZhi	CLEC4D
	9.92208e-246	0.278222	0.724	0.587	6.94546e-242	cMo.LYZhi	RHOQ
	6.36462e-244	0.328082	0.597	0.426	4.45523e-240	cMo.LYZhi	TMEM170B
	8.13964e-227	0.296966	0.65	0.53	5.69775e-223	cMo.LYZhi	ENTPD1
	2.20513e-223	0.274381	0.792	0.677	1.54359e-219	cMo.LYZhi	NIBAN1
	1.53438e-221	0.258715	0.643	0.574	1.07407e-217	cMo.LYZhi	ADAM15
	1.1501e-219	0.274635	0.652	0.537	8.05068e-216	cMo.LYZhi	ACSL4
	1.6225e-217	0.329957	0.6	0.513	1.13575e-213	cMo.LYZhi	DUSP3
	1.08904e-214	0.290315	0.635	0.521	7.62327e-211	cMo.LYZhi	UNC93B1
	1.6741e-208	0.301787	0.632	0.559	1.17187e-204	cMo.LYZhi	MSRB2
	1.57635e-207	0.269007	0.654	0.563	1.10344e-203	cMo.LYZhi	ODF3B
	2.31996e-200	0.277095	0.706	0.581	1.62397e-196	cMo.LYZhi	ADA2
	2.42348e-197	0.322819	0.607	0.487	1.69644e-193	cMo.LYZhi	METTL7A
	2.56798e-196	0.314193	0.585	0.456	1.79759e-192	cMo.LYZhi	RASSF4
	4.87025e-189	0.272057	0.564	0.48	3.40917e-185	cMo.LYZhi	CCR2
	1.09e-186	0.335644	0.568	0.49	7.62999e-183	cMo.LYZhi	IRS2
	1.38415e-186	0.315407	0.549	0.415	9.68908e-183	cMo.LYZhi	CEACAM4
	2.89074e-183	0.255769	0.53	0.413	2.02352e-179	cMo.LYZhi	CD1D
	1.43453e-180	0.299291	0.709	0.589	1.00417e-176	cMo.LYZhi	DUSP1
	3.02892e-176	0.261021	0.638	0.546	2.12025e-172	cMo.LYZhi	AC020916.1
	1.92406e-162	0.273333	0.61	0.549	1.34684e-158	cMo.LYZhi	GCHFR
	7.88917e-161	0.279201	0.608	0.509	5.52242e-157	cMo.LYZhi	ALOX5AP
	1.65294e-154	0.315564	0.648	0.643	1.15706e-150	cMo.LYZhi	CEBPA
	7.82246e-143	0.257626	0.661	0.604	5.47572e-139	cMo.LYZhi	EIF4EBP1
	7.59203e-141	0.302041	0.601	0.546	5.31442e-137	cMo.LYZhi	FBP1
	4.55245e-140	0.322037	0.571	0.441	3.18672e-136	cMo.LYZhi	TLR4
	4.25868e-126	0.348864	0.569	0.466	2.98108e-122	cMo.LYZhi	DSC2
	5.74536e-117	0.283299	0.581	0.509	4.02175e-113	cMo.LYZhi	KLF4
	1.95298e-106	0.261783	0.592	0.54	1.36708e-102	cMo.LYZhi	PPM1F
	1.1491e-99	0.273232	0.512	0.417	8.04368e-96	cMo.LYZhi	FCGR1B
	6.69129e-89	0.278377	0.433	0.302	4.68391e-85	cMo.LYZhi	NLRP12
	1.94987e-76	0.255804	0.548	0.486	1.36491e-72	cMo.LYZhi	ARRDC4
	1.13287e-62	0.277654	0.482	0.4	7.93009e-59	cMo.LYZhi	ATP6V0A1
	0	4.00117	0.934	0.356	0	NK	GNLY
	0	3.05929	0.997	0.455	0	NK	GZMB
	0	2.39221	0.99	0.501	0	NK	PRF1
	0	2.35746	0.932	0.444	0	NK	TRDC
	0	2.30504	0.998	0.594	0	NK	GZMA
	0	2.27365	0.992	0.512	0	NK	CTSW
	0	2.25701	1	0.73	0	NK	NKG7
	0	2.14035	0.975	0.632	0	NK	HOPX
	0	1.94714	0.775	0.457	0	NK	KLRB1
	0	1.84813	0.9	0.546	0	NK	FGFBP2
	0	1.75625	0.923	0.462	0	NK	CD247
	0	1.75318	0.993	0.682	0	NK	CST7
	0	1.71134	0.825	0.391	0	NK	IL2RB
	0	1.70265	0.993	0.658	0	NK	GZMH
	0	1.68369	0.762	0.371	0	NK	CLIC3
	0	1.59941	0.758	0.497	0	NK	KLRF1
	0	1.50544	0.859	0.491	0	NK	CMC1
	0	1.44316	0.897	0.39	0	NK	KLRD1
	0	1.35249	0.992	0.711	0	NK	CCL5
	0	1.31731	0.777	0.509	0	NK	LAIR2
	0	1.31276	0.845	0.638	0	NK	CD7
	0	1.24477	0.788	0.451	0	NK	MATK
	0	1.2296	0.896	0.56	0	NK	APOBEC3G
	0	1.22137	0.749	0.571	0	NK	IGFBP7
	0	1.21626	0.961	0.624	0	NK	ARL4C
	0	1.21338	0.764	0.487	0	NK	NCR3
	0	1.17014	0.999	0.93	0	NK	HCST
	0	1.16631	0.967	0.798	0	NK	ARPC5L
	0	1.14835	0.764	0.507	0	NK	CCL4
	0	1.13872	0.959	0.657	0	NK	IL2RG
	0	1.1361	0.938	0.658	0	NK	LY6E
	0	1.13243	0.748	0.422	0	NK	CCND2
	0	1.10611	0.602	0.213	0	NK	KLRC1
	0	1.07386	0.903	0.689	0	NK	TSTD1
	0	1.06438	0.958	0.828	0	NK	ABHD17A
	0	1.05432	0.924	0.615	0	NK	FKBP11
	0	1.04777	0.71	0.567	0	NK	GZMK
	0	1.02858	0.649	0.286	0	NK	TXK
	0	1.02252	0.977	0.857	0	NK	PPIB
	0	1.00853	0.932	0.793	0	NK	CD81
	0	1.00474	0.999	0.988	0	NK	CALM1
	0	0.999149	0.848	0.545	0	NK	EBP
	0	0.972354	0.981	0.888	0	NK	RAC2
	0	0.959243	0.982	0.885	0	NK	IFITM2
	0	0.955271	0.975	0.643	0	NK	PCED1B-AS1
	0	0.939155	0.952	0.743	0	NK	PLAAT4
	0	0.938663	0.962	0.794	0	NK	CLEC2B
	0	0.932763	0.99	0.882	0	NK	NPM1
	0	0.931436	0.983	0.919	0	NK	GSTP1
	0	0.930885	0.919	0.82	0	NK	NCL
	0	0.926211	0.902	0.697	0	NK	BIN1
	0	0.924237	0.768	0.503	0	NK	SAMD3
	0	0.918917	0.947	0.884	0	NK	MIF
	0	0.915665	0.654	0.414	0	NK	AC092821.3
	0	0.90272	0.899	0.792	0	NK	SNRPB
	0	0.90099	0.882	0.799	0	NK	HSP90AB1
	0	0.898545	0.778	0.395	0	NK	KLRK1
	0	0.896053	0.909	0.572	0	NK	EVL
	0	0.886462	0.947	0.885	0	NK	NDUFB2
	0	0.884184	0.775	0.543	0	NK	GNPTAB
	0	0.883706	0.936	0.763	0	NK	NDUFA12
	0	0.880274	1	0.986	0	NK	PFN1
	0	0.878001	0.99	0.881	0	NK	TLE5
	0	0.873899	0.992	0.934	0	NK	COX6C
	0	0.850778	0.922	0.656	0	NK	LIME1
	0	0.845228	0.867	0.56	0	NK	HDDC2
	0	0.838237	0.901	0.672	0	NK	MZT2A
	0	0.838206	0.873	0.794	0	NK	CALR
	0	0.834989	0.992	0.909	0	NK	UBB
	0	0.832253	0.988	0.935	0	NK	CHCHD2
	0	0.824354	0.991	0.926	0	NK	CORO1A
	0	0.820305	0.81	0.58	0	NK	GZMM
	0	0.810819	0.945	0.837	0	NK	CTSC
	0	0.808609	0.819	0.492	0	NK	PRKCH
	0	0.807072	0.907	0.639	0	NK	GIMAP7
	0	0.797536	0.766	0.395	0	NK	SKAP1
	0	0.78992	0.995	0.92	0	NK	SUB1
	0	0.787638	0.757	0.399	0	NK	CD96
	0	0.785602	0.855	0.666	0	NK	PAXX
	0	0.778181	0.843	0.445	0	NK	TFDP2
	0	0.777493	0.911	0.755	0	NK	RUNX3
	0	0.774343	0.964	0.796	0	NK	KLF2
	0	0.772054	0.997	0.955	0	NK	LGALS1
	0	0.770686	0.87	0.682	0	NK	SRSF7
	0	0.768872	0.876	0.728	0	NK	DSTN
	0	0.768284	0.917	0.748	0	NK	LDHB
	0	0.767044	0.963	0.86	0	NK	SNRPD2
	0	0.765973	0.995	0.947	0	NK	PPIA
	0	0.761583	0.709	0.497	0	NK	APMAP
	0	0.760288	0.962	0.896	0	NK	MZT2B
	0	0.756824	0.984	0.92	0	NK	DBI
	0	0.754673	0.782	0.566	0	NK	LCK
	0	0.748322	0.806	0.539	0	NK	GPR65
	0	0.745857	0.88	0.613	0	NK	C12orf57
	0	0.741839	0.942	0.817	0	NK	KRT10
	0	0.740686	0.756	0.552	0	NK	OPTN
	0	0.738849	0.875	0.692	0	NK	SNRPD1
	0	0.737064	0.773	0.591	0	NK	ACAA2
	0	0.734459	0.807	0.665	0	NK	FCGR3A
	0	0.73191	0.919	0.805	0	NK	PSMD8
	0	0.731594	0.7	0.394	0	NK	HSH2D
	0	0.728669	0.803	0.519	0	NK	ISG20
	0	0.728409	0.961	0.881	0	NK	PSMB8
	0	0.727557	0.999	0.96	0	NK	RPSA
	0	0.726959	0.887	0.78	0	NK	PDIA3
	0	0.724155	0.779	0.567	0	NK	TRBC1
	0	0.707622	0.911	0.852	0	NK	GTF3A
	0	0.704238	0.971	0.899	0	NK	ATP5MC3
	0	0.702737	0.915	0.749	0	NK	YWHAQ
	0	0.694704	0.965	0.837	0	NK	POMP
	0	0.692184	0.991	0.944	0	NK	HSP90AA1
	0	0.691882	0.873	0.799	0	NK	RAN
	0	0.690693	0.863	0.789	0	NK	C17orf49
	0	0.681508	0.697	0.329	0	NK	S1PR5
	0	0.679491	0.905	0.772	0	NK	LSM7
	0	0.678475	0.933	0.603	0	NK	C12orf75
	0	0.676752	0.88	0.582	0	NK	LYAR
	0	0.672848	0.873	0.548	0	NK	STK17A
	0	0.672486	0.727	0.297	0	NK	HELLS
	0	0.667465	0.997	0.932	0	NK	RPLP0
	0	0.666229	0.939	0.858	0	NK	SEC61G
	0	0.665491	0.834	0.555	0	NK	ETS1
	0	0.664397	0.982	0.922	0	NK	COX7A2
	0	0.655667	0.978	0.908	0	NK	CD63
	0	0.655075	0.883	0.697	0	NK	TOMM5
	0	0.652914	0.927	0.8	0	NK	PSME2
	0	0.648665	0.831	0.622	0	NK	SYNGR1
	0	0.645803	0.861	0.681	0	NK	PPM1G
	0	0.644731	0.99	0.956	0	NK	HINT1
	0	0.64216	0.874	0.794	0	NK	EIF5A
	0	0.640947	0.783	0.547	0	NK	BUB3
	0	0.634719	0.931	0.836	0	NK	PSMA2
	0	0.626546	0.906	0.744	0	NK	SNRPF
	0	0.619286	0.891	0.714	0	NK	SNRPG
	0	0.618256	1	0.965	0	NK	RPL3
	0	0.618002	0.821	0.526	0	NK	HSPB11
	0	0.617094	0.774	0.476	0	NK	CCDC167
	0	0.61331	0.947	0.858	0	NK	SEC61B
	0	0.612843	0.939	0.827	0	NK	PSMB9
	0	0.612301	0.674	0.376	0	NK	SYTL3
	0	0.611944	0.805	0.552	0	NK	CD2
	0	0.607325	0.966	0.903	0	NK	NME2
	0	0.600146	0.942	0.882	0	NK	HNRNPA3
	0	0.598822	0.905	0.835	0	NK	NDUFB8
	0	0.598805	0.657	0.367	0	NK	CHST12
	0	0.59841	0.911	0.807	0	NK	HIST1H1D
	0	0.596419	0.874	0.747	0	NK	SNU13
	0	0.592059	0.742	0.484	0	NK	PARP1
	0	0.586707	0.9	0.783	0	NK	GYPC
	0	0.584911	0.692	0.411	0	NK	ZBP1
	0	0.58471	0.922	0.859	0	NK	SRSF3
	0	0.581621	1	0.983	0	NK	RPS19
	0	0.580954	0.939	0.871	0	NK	ATP5IF1
	0	0.579851	0.808	0.422	0	NK	RORA
	0	0.5798	0.926	0.8	0	NK	NDUFS6
	0	0.564839	1	0.978	0	NK	RPS3
	0	0.556934	0.778	0.521	0	NK	CYFIP2
	0	0.555408	0.999	0.947	0	NK	RPS5
	0	0.547184	0.869	0.713	0	NK	HMGN1
	0	0.546004	0.993	0.956	0	NK	CLIC1
	0	0.53755	0.826	0.527	0	NK	SYNE2
	0	0.536965	0.773	0.578	0	NK	OCIAD2
	0	0.522443	0.809	0.509	0	NK	MRPL22
	0	0.519196	0.723	0.402	0	NK	IKZF3
	0	0.513119	0.839	0.469	0	NK	PRKACB
	0	0.505981	1	0.952	0	NK	RPL5
	0	0.505815	0.632	0.311	0	NK	RGS9
	0	0.502398	0.734	0.319	0	NK	AKR1C3
	0	0.489371	0.716	0.402	0	NK	PRSS57
	0	0.488214	0.999	0.958	0	NK	RPL10A
	0	0.487386	1	0.967	0	NK	RPS4X
	0	0.469715	0.668	0.384	0	NK	PLEKHF1
	0	0.462274	0.829	0.595	0	NK	LSM5
	0	0.458018	0.835	0.525	0	NK	ZBTB38
	0	0.452584	0.744	0.473	0	NK	TRIM59
	0	0.448372	0.658	0.367	0	NK	LLGL2
	0	0.433053	0.93	0.768	0	NK	HIST1H1C
	0	0.430042	0.999	0.983	0	NK	CFL1
	0	0.426642	1	0.963	0	NK	RPS2
	0	0.425709	0.673	0.396	0	NK	GK5
	0	0.409176	0.662	0.419	0	NK	IFNG
	0	0.39845	0.775	0.344	0	NK	LINC00892
	0	0.384966	0.72	0.501	0	NK	BOLA3
	0	0.381662	0.828	0.614	0	NK	PLGRKT
	0	0.381459	0.698	0.387	0	NK	LINC01871
	0	0.370264	0.583	0.225	0	NK	AC017104.1
	0	0.370245	0.703	0.39	0	NK	TOX
	0	0.363961	0.754	0.272	0	NK	CD70
	0	0.350779	0.638	0.287	0	NK	TRIB2
	0	0.338813	0.756	0.442	0	NK	PTTG1
	0	0.326251	0.235	0.415	0	NK	KIR2DL3
	0	0.325703	0.694	0.412	0	NK	EEF1E1
	0	0.32504	0.672	0.343	0	NK	SBK1
	0	0.312196	0.705	0.448	0	NK	TMEM156
	0	0.309915	0.709	0.496	0	NK	HIST3H2A
	0	0.304337	0.785	0.427	0	NK	KLRG1
	0	0.291385	0.689	0.422	0	NK	IFI27L1
	0	0.277307	0.686	0.35	0	NK	DBF4
	0	0.267729	0.655	0.441	0	NK	C19orf48
	0	0.263915	0.783	0.364	0	NK	CD160
	0	0.256656	0.756	0.456	0	NK	LAG3
	5.20256e-308	0.619841	0.879	0.764	3.64179e-304	NK	HIST1H1E
	1.89442e-302	0.611185	0.822	0.642	1.32609e-298	NK	FDPS
	7.17968e-302	0.386245	0.567	0.256	5.02578e-298	NK	MCM6
	1.63206e-300	0.303601	0.605	0.309	1.14244e-296	NK	MPHOSPH9
	8.74463e-299	0.683912	0.75	0.57	6.12124e-295	NK	CCT3
	1.1102e-297	0.538267	0.815	0.604	7.77138e-294	NK	FABP5
	3.92475e-295	0.547188	0.978	0.963	2.74732e-291	NK	HNRNPA2B1
	4.51179e-295	0.616251	0.962	0.88	3.15825e-291	NK	SLC25A5
	2.51265e-294	0.598724	0.863	0.779	1.75886e-290	NK	PSMA4
	1.72631e-293	0.696424	0.798	0.662	1.20841e-289	NK	PDIA6
	2.45826e-293	0.63687	0.912	0.772	1.72079e-289	NK	PIK3R1
	4.57314e-292	0.445337	0.778	0.533	3.2012e-288	NK	COX20
	2.15989e-291	0.561122	0.979	0.933	1.51193e-287	NK	CD52
	3.14274e-290	0.60468	0.87	0.752	2.19992e-286	NK	HNRNPR
	6.94737e-289	0.717926	0.692	0.488	4.86316e-285	NK	SH2D1A
	5.83743e-284	0.664032	0.919	0.825	4.0862e-280	NK	RPS27L
	1.19372e-283	0.691009	0.843	0.667	8.35606e-280	NK	GNG2
	1.15093e-282	0.61521	0.836	0.744	8.05653e-279	NK	ANXA6
	2.98013e-282	0.555423	0.841	0.669	2.08609e-278	NK	SLC9A3R1
	7.85514e-282	0.483971	0.806	0.545	5.4986e-278	NK	LARP7
	3.08395e-280	0.552866	0.925	0.844	2.15877e-276	NK	HSPA8
	1.7626e-279	0.648741	0.648	0.421	1.23382e-275	NK	CDK6
	3.87662e-278	0.552689	0.937	0.901	2.71364e-274	NK	SET
	5.49972e-278	0.375072	0.601	0.315	3.8498e-274	NK	PRSS23
	2.81102e-277	0.650809	0.782	0.632	1.96771e-273	NK	GIMAP4
	4.248e-277	0.299541	0.651	0.387	2.9736e-273	NK	BZW2
	4.07715e-274	0.557218	0.714	0.499	2.85401e-270	NK	RNF125
	3.13252e-272	0.613198	0.823	0.747	2.19277e-268	NK	RBM8A
	3.91487e-270	0.543634	0.775	0.543	2.74041e-266	NK	CD3E
	2.71702e-268	0.580191	0.751	0.54	1.90191e-264	NK	SMC3
	1.01001e-267	0.768678	0.749	0.628	7.0701e-264	NK	CISD3
	5.5838e-264	0.651214	0.838	0.739	3.90866e-260	NK	HSP90B1
	5.09666e-263	0.544421	0.94	0.865	3.56766e-259	NK	NDUFC2
	2.65129e-261	0.259038	0.729	0.541	1.8559e-257	NK	CISD1
	3.77887e-258	0.616261	0.752	0.588	2.64521e-254	NK	TBC1D10C
	1.95291e-256	0.334925	0.821	0.651	1.36704e-252	NK	RBM38
	2.26429e-255	0.492593	0.625	0.404	1.585e-251	NK	TBX21
	3.08615e-255	0.497172	0.909	0.844	2.16031e-251	NK	ATP5PF
	3.15981e-252	0.271001	0.991	0.978	2.21187e-248	NK	HMGB1
	1.01321e-249	0.458185	0.677	0.477	7.09244e-246	NK	PHAX
	1.05658e-246	0.632063	0.824	0.693	7.39605e-243	NK	BAX
	8.52474e-245	0.392115	0.526	0.176	5.96732e-241	NK	XCL1
	6.09881e-242	0.533411	0.821	0.651	4.26917e-238	NK	ISG15
	1.71445e-240	0.736632	0.686	0.54	1.20011e-236	NK	CLDND1
	4.18336e-240	0.536937	0.814	0.642	2.92835e-236	NK	CYCS
	3.45402e-239	0.476549	0.859	0.773	2.41781e-235	NK	SOD1
	1.51184e-238	0.604032	0.62	0.384	1.05829e-234	NK	C1orf21
	3.01235e-238	0.310951	0.692	0.472	2.10865e-234	NK	RPIA
	2.30882e-236	0.538755	0.931	0.886	1.61618e-232	NK	PSMA7
	1.96647e-234	0.490121	0.81	0.648	1.37653e-230	NK	FBL
	1.11312e-232	0.583526	0.669	0.455	7.79185e-229	NK	DNMT1
	1.13272e-232	0.336806	0.551	0.341	7.92903e-229	NK	RAMP1
	1.55198e-230	0.310284	0.731	0.532	1.08639e-226	NK	MRPS33
	2.3866e-230	0.527529	0.664	0.468	1.67062e-226	NK	CDKN2A
	6.89452e-229	0.697112	0.803	0.728	4.82617e-225	NK	HSPA5
	4.52699e-228	0.449019	0.989	0.927	3.16889e-224	NK	CRIP1
	8.18817e-228	0.762517	0.768	0.735	5.73172e-224	NK	PLAAT3
	3.99746e-227	0.548154	0.817	0.722	2.79822e-223	NK	PSMC5
	1.61384e-223	0.478897	0.982	0.942	1.12969e-219	NK	COX8A
	3.97107e-223	0.409557	0.988	0.958	2.77975e-219	NK	EEF1B2
	2.38393e-222	0.406651	0.498	0.239	1.66875e-218	NK	GINS2
	2.78242e-222	0.623419	0.627	0.377	1.94769e-218	NK	PTPN4
	8.0118e-222	0.317618	1	0.971	5.60826e-218	NK	RPS18
	6.92311e-221	0.352657	0.691	0.478	4.84618e-217	NK	TPGS2
	3.8669e-220	0.299814	0.57	0.329	2.70683e-216	NK	ACOT7
	4.7384e-217	0.471792	0.598	0.401	3.31688e-213	NK	SH2D2A
	5.74354e-216	0.256624	0.224	0.343	4.02048e-212	NK	AREG
	8.83338e-216	0.326173	0.999	0.96	6.18336e-212	NK	RPS6
	2.90692e-215	0.635375	0.627	0.397	2.03485e-211	NK	SLFN5
	1.31569e-214	0.297504	0.526	0.276	9.20986e-211	NK	UAP1
	1.04803e-213	0.415431	0.852	0.702	7.33624e-210	NK	SEPTIN6
	1.19475e-213	0.414757	0.739	0.568	8.36322e-210	NK	MESD
	3.50274e-213	0.308203	0.547	0.341	2.45192e-209	NK	ELOVL6
	3.95408e-213	0.306382	0.634	0.41	2.76786e-209	NK	MAP4K1
	2.90124e-212	0.329026	0.599	0.281	2.03087e-208	NK	PRKCQ
	3.40552e-212	0.350616	0.694	0.48	2.38386e-208	NK	DTD1
	1.13224e-210	0.561004	0.805	0.708	7.92568e-207	NK	PSMA5
	1.35448e-209	0.494658	0.887	0.798	9.48139e-206	NK	DCTN3
	8.59626e-208	0.579914	0.757	0.588	6.01738e-204	NK	SPCS2
	1.66466e-207	0.547114	0.792	0.702	1.16526e-203	NK	CIAO2B
	1.95617e-207	0.566132	0.752	0.615	1.36932e-203	NK	CCT7
	7.60562e-207	0.323454	0.619	0.385	5.32393e-203	NK	TNIK
	1.64749e-204	0.388299	0.574	0.349	1.15324e-200	NK	GMNN
	6.66696e-204	0.672311	0.657	0.522	4.66687e-200	NK	NT5C
	1.83676e-203	0.266029	0.619	0.425	1.28573e-199	NK	ACYP1
	2.71654e-203	0.585855	0.601	0.413	1.90158e-199	NK	MCM7
	2.16232e-201	0.461898	0.625	0.422	1.51362e-197	NK	TSEN54
	6.86638e-199	0.564026	0.749	0.632	4.80646e-195	NK	ITGB1BP1
	3.92919e-197	0.389387	0.579	0.377	2.75043e-193	NK	ZNHIT6
	2.33124e-196	0.629238	0.65	0.456	1.63187e-192	NK	SLC38A1
	2.50147e-195	0.464637	0.765	0.644	1.75103e-191	NK	SYNE1
	2.62399e-195	0.437024	0.891	0.829	1.83679e-191	NK	H2AFZ
	3.34134e-195	0.490157	0.699	0.571	2.33894e-191	NK	TRGC2
	1.87657e-194	0.466841	0.892	0.832	1.3136e-190	NK	COX5A
	2.08515e-194	0.50802	0.635	0.425	1.4596e-190	NK	HMOX2
	1.99514e-193	0.420815	0.927	0.858	1.3966e-189	NK	HMGB2
	1.20166e-192	0.392711	0.857	0.695	8.4116e-189	NK	PPA1
	3.24619e-192	0.26983	0.685	0.498	2.27233e-188	NK	MZT1
	6.75463e-191	0.454951	0.733	0.554	4.72824e-187	NK	PSMA3
	1.56395e-190	0.476787	0.809	0.685	1.09477e-186	NK	MRPL51
	6.02168e-190	0.489475	0.822	0.749	4.21518e-186	NK	SSBP1
	9.65399e-188	0.27155	0.58	0.371	6.75779e-184	NK	MRTO4
	1.10804e-187	0.482098	0.813	0.712	7.75627e-184	NK	PNN
	6.30026e-187	0.602212	0.693	0.566	4.41018e-183	NK	PTPN7
	6.64426e-186	0.632219	0.634	0.433	4.65098e-182	NK	ITGB7
	7.9107e-184	0.286291	0.701	0.474	5.53749e-180	NK	ASCC3
	7.54474e-183	0.458843	0.689	0.528	5.28132e-179	NK	UBTF
	1.12044e-182	0.380131	0.775	0.64	7.84311e-179	NK	PPDPF
	6.0687e-182	0.308532	0.922	0.889	4.24809e-178	NK	PARK7
	2.35233e-180	0.856627	0.669	0.577	1.64663e-176	NK	SDF2L1
	9.1562e-180	0.339192	0.535	0.284	6.40934e-176	NK	WDR76
	3.09425e-179	0.447411	0.711	0.523	2.16597e-175	NK	HSPD1
	1.00943e-178	0.453917	0.843	0.767	7.06602e-175	NK	ERH
	2.9939e-177	0.562595	0.79	0.735	2.09573e-173	NK	NUCKS1
	1.87179e-176	0.676297	0.659	0.508	1.31025e-172	NK	PYHIN1
	6.07725e-174	0.333927	0.589	0.398	4.25408e-170	NK	ELP6
	3.67145e-172	0.51681	0.899	0.849	2.57002e-168	NK	HMGN2
	2.29305e-171	0.445196	0.999	0.987	1.60514e-167	NK	PTMA
	8.51942e-171	0.582769	0.702	0.567	5.9636e-167	NK	HNRNPAB
	1.19085e-170	0.468467	0.844	0.811	8.33595e-167	NK	XRCC5
	1.8056e-170	0.372081	0.563	0.378	1.26392e-166	NK	TRAF5
	2.62111e-170	0.608552	0.772	0.697	1.83478e-166	NK	TRG-AS1
	1.29652e-169	0.25384	0.594	0.485	9.07562e-166	NK	PDGFRB
	1.64621e-169	0.439643	0.9	0.813	1.15235e-165	NK	SPCS3
	2.5544e-169	1.02161	0.6	0.314	1.78808e-165	NK	KLRC3
	6.42744e-169	0.477343	0.766	0.632	4.49921e-165	NK	NHP2
	1.45265e-168	0.368368	0.635	0.446	1.01686e-164	NK	MRPL13
	2.13963e-168	0.289665	1	0.967	1.49774e-164	NK	RPL7A
	3.30492e-168	0.59338	0.553	0.351	2.31344e-164	NK	SYNJ2
	2.51474e-166	0.448173	0.856	0.773	1.76031e-162	NK	H2AFV
	4.39345e-166	0.506549	0.715	0.612	3.07542e-162	NK	ADH5
	1.8331e-164	0.485651	0.864	0.85	1.28317e-160	NK	SERBP1
	8.12603e-164	0.468628	0.824	0.812	5.68822e-160	NK	PSMB6
	9.08925e-164	0.310644	0.999	0.986	6.36248e-160	NK	ACTG1
	1.15e-163	0.339013	0.812	0.624	8.05002e-160	NK	ARL6IP1
	4.38998e-163	0.412289	0.675	0.534	3.07298e-159	NK	HINT2
	1.47632e-161	0.385358	0.637	0.485	1.03342e-157	NK	ESYT1
	2.0505e-159	0.544672	0.745	0.671	1.43535e-155	NK	ATP5MC1
	2.20127e-159	0.519461	0.673	0.545	1.54089e-155	NK	PSMC4
	1.41676e-158	0.82004	0.608	0.406	9.91729e-155	NK	ADGRG1
	1.77275e-158	0.470333	0.766	0.633	1.24092e-154	NK	RBBP7
	1.45045e-155	0.37024	0.591	0.327	1.01531e-151	NK	APOBEC3H
	1.64515e-155	0.392839	0.565	0.289	1.1516e-151	NK	STAT4
	1.7577e-155	0.422142	0.608	0.444	1.23039e-151	NK	MRPS26
	6.6805e-155	0.372863	0.713	0.547	4.67635e-151	NK	NOSIP
	2.45548e-154	0.418746	0.702	0.55	1.71884e-150	NK	DNAJB11
	3.66307e-154	0.912418	0.583	0.412	2.56415e-150	NK	XCL2
	4.23026e-154	0.578881	0.688	0.578	2.96118e-150	NK	SPN
	1.85184e-153	0.505438	0.732	0.635	1.29629e-149	NK	SEC11C
	2.41397e-152	0.628865	0.602	0.413	1.68978e-148	NK	CEP78
	9.54935e-151	0.522027	0.649	0.51	6.68454e-147	NK	DCXR
	3.40034e-150	0.611312	0.754	0.739	2.38024e-146	NK	PA2G4
	1.40427e-148	0.387069	0.923	0.896	9.8299e-145	NK	ATP5MF
	2.22979e-148	0.538011	0.624	0.408	1.56085e-144	NK	CD69
	6.01385e-148	0.419184	0.63	0.483	4.20969e-144	NK	NOP56
	2.11781e-147	0.644055	0.665	0.551	1.48247e-143	NK	RANBP1
	1.4529e-146	0.417783	0.852	0.775	1.01703e-142	NK	SEM1
	4.90974e-146	0.385442	0.761	0.649	3.43682e-142	NK	MPC2
	6.73376e-144	0.734985	0.622	0.493	4.71363e-140	NK	CDK2AP2
	3.66768e-143	0.388529	0.63	0.468	2.56738e-139	NK	CBLB
	1.63419e-141	0.272745	0.558	0.368	1.14393e-137	NK	MRPL1
	3.71063e-141	0.416696	0.856	0.745	2.59744e-137	NK	VDAC1
	4.77964e-140	0.337869	0.655	0.495	3.34575e-136	NK	POP4
	2.68585e-139	0.297403	0.493	0.319	1.88009e-135	NK	AC253572.2
	2.03742e-137	0.539767	0.736	0.696	1.42619e-133	NK	CARHSP1
	2.04899e-137	0.501164	0.654	0.507	1.43429e-133	NK	SUPT16H
	2.26686e-137	0.263289	0.803	0.603	1.5868e-133	NK	CEMIP2
	1.15548e-136	0.346071	0.664	0.537	8.08838e-133	NK	TMEM109
	1.71483e-136	0.512766	0.795	0.78	1.20038e-132	NK	PRDX2
	3.13227e-136	0.406497	0.716	0.577	2.19259e-132	NK	SNRPA1
	1.70395e-135	0.282211	0.666	0.497	1.19277e-131	NK	MRPL4
	4.24556e-135	0.426689	0.786	0.715	2.97189e-131	NK	IDH2
	2.93858e-134	0.472005	0.715	0.594	2.057e-130	NK	PSIP1
	2.63573e-132	0.741061	0.664	0.602	1.84501e-128	NK	NASP
	6.69968e-132	0.334709	0.683	0.569	4.68977e-128	NK	TPRKB
	2.0242e-131	0.331278	0.808	0.744	1.41694e-127	NK	GTF3C6
	3.475e-131	0.25042	0.243	0.259	2.4325e-127	NK	KIR2DL4
	6.3441e-131	0.40932	0.642	0.477	4.44087e-127	NK	RFC1
	2.31222e-130	0.369424	0.791	0.693	1.61856e-126	NK	CYC1
	6.7182e-130	0.413257	0.734	0.635	4.70274e-126	NK	MAGOH
	9.0194e-130	0.494814	0.777	0.765	6.31358e-126	NK	SNRPE
	1.72649e-128	0.392369	0.752	0.635	1.20854e-124	NK	ZCRB1
	5.17035e-127	0.583113	0.614	0.503	3.61924e-123	NK	NME1
	9.09897e-127	0.564365	0.626	0.504	6.36928e-123	NK	ADA
	1.06266e-126	0.516694	0.596	0.457	7.43861e-123	NK	DNAJC9
	4.02841e-126	0.448982	0.748	0.7	2.81989e-122	NK	PSMB2
	4.36584e-125	0.269301	0.6	0.454	3.05609e-121	NK	SLC5A3
	7.62557e-125	0.421169	0.843	0.788	5.3379e-121	NK	MRPL52
	1.44926e-124	0.530497	0.699	0.627	1.01448e-120	NK	AC004687.1
	3.16901e-124	0.611034	0.648	0.56	2.21831e-120	NK	CBX5
	1.09217e-121	0.422158	0.608	0.467	7.64516e-118	NK	RECQL
	1.273e-121	0.905134	0.542	0.374	8.91103e-118	NK	PCNA
	1.2022e-120	0.291271	0.569	0.404	8.4154e-117	NK	MRPL19
	9.49144e-120	0.255165	0.568	0.405	6.644e-116	NK	NDUFAF4
	9.76026e-120	0.479908	0.576	0.413	6.83218e-116	NK	PCLAF
	1.94623e-118	0.593016	0.593	0.474	1.36236e-114	NK	MCM5
	2.57277e-116	0.297532	0.968	0.92	1.80094e-112	NK	HNRNPA1
	1.26002e-115	0.464592	0.271	0.248	8.82016e-112	NK	MAL
	8.71161e-115	0.513747	0.604	0.479	6.09813e-111	NK	RPA2
	6.0638e-114	0.905277	0.682	0.64	4.24466e-110	NK	DUT
	1.23241e-112	0.559215	0.6	0.491	8.62687e-109	NK	MANF
	8.95491e-112	0.335308	0.857	0.812	6.26844e-108	NK	FUS
	1.07571e-111	0.379385	0.773	0.739	7.52999e-108	NK	JPT1
	4.27954e-111	0.64553	0.571	0.419	2.99568e-107	NK	CD38
	8.24376e-111	0.387947	0.784	0.744	5.77063e-107	NK	NDUFAB1
	2.17881e-110	0.461728	0.762	0.749	1.52517e-106	NK	LSM3
	8.00292e-110	0.38938	0.852	0.788	5.60204e-106	NK	TRMT112
	1.18823e-109	0.897319	0.69	0.591	8.31758e-106	NK	IL32
	8.19678e-107	0.344083	0.516	0.339	5.73775e-103	NK	SFXN1
	1.09051e-106	0.452553	0.707	0.636	7.63355e-103	NK	DDOST
	1.16556e-106	0.336745	0.526	0.35	8.15889e-103	NK	TMEM273
	4.46452e-106	0.490956	0.682	0.648	3.12516e-102	NK	MYDGF
	3.20228e-105	0.570898	0.612	0.526	2.24159e-101	NK	USP1
	4.00437e-105	0.371718	0.672	0.55	2.80306e-101	NK	CCT4
	4.54805e-103	0.5646	0.491	0.288	3.18364e-99	NK	MCM4
	8.78946e-100	0.41864	0.7	0.596	6.15262e-96	NK	HMGN3
	8.59939e-99	0.296042	0.614	0.486	6.01957e-95	NK	EIF3J
	2.11336e-98	0.53754	0.676	0.621	1.47935e-94	NK	HSPE1
	4.60907e-98	0.398426	0.881	0.867	3.22635e-94	NK	LDHA
	5.46648e-98	0.403916	0.762	0.737	3.82654e-94	NK	SRI
	4.17076e-97	0.376068	0.551	0.388	2.91953e-93	NK	SPTBN1
	5.54235e-95	0.270413	0.545	0.387	3.87964e-91	NK	EIF2S1
	6.57568e-95	0.304287	0.838	0.775	4.60298e-91	NK	EIF1AX
	1.76545e-94	0.34989	0.645	0.516	1.23581e-90	NK	HTATSF1
	1.86024e-93	0.315003	0.722	0.606	1.30217e-89	NK	ATP1B3
	2.71722e-92	0.38191	0.703	0.612	1.90206e-88	NK	SELENOS
	1.44248e-90	0.322598	0.633	0.552	1.00974e-86	NK	DANCR
	1.48259e-90	0.336078	0.64	0.532	1.03781e-86	NK	PRDM1
	2.31665e-90	0.31467	0.825	0.718	1.62165e-86	NK	RPL22L1
	3.94687e-90	0.44227	0.705	0.694	2.76281e-86	NK	MRPS34
	5.71597e-90	0.315288	0.579	0.478	4.00118e-86	NK	AC243960.1
	9.19525e-90	0.303141	0.889	0.824	6.43667e-86	NK	CBX3
	2.85339e-88	0.321595	0.669	0.543	1.99737e-84	NK	CCDC25
	3.81429e-88	0.420243	0.52	0.341	2.67e-84	NK	CARD11
	2.53445e-87	0.441154	0.705	0.682	1.77412e-83	NK	PDCD5
	3.89754e-87	0.440749	0.73	0.707	2.72828e-83	NK	C1QBP
	5.77085e-87	0.609044	0.588	0.447	4.0396e-83	NK	ZAP70
	1.32796e-86	0.441783	0.697	0.679	9.29571e-83	NK	RNASEH2C
	2.69309e-86	0.286043	0.9	0.883	1.88516e-82	NK	TXN
	1.16552e-85	0.310557	0.57	0.43	8.15866e-82	NK	HAUS1
	1.4077e-85	0.455059	0.729	0.714	9.85389e-82	NK	PHPT1
	8.38606e-85	0.423909	0.683	0.644	5.87024e-81	NK	MDH1
	2.08772e-84	0.294105	0.862	0.783	1.4614e-80	NK	NDUFB3
	3.55257e-84	0.394105	0.639	0.585	2.4868e-80	NK	RHOF
	1.24953e-81	0.681404	0.496	0.268	8.74672e-78	NK	SH2D1B
	3.37518e-81	0.419366	0.497	0.37	2.36263e-77	NK	HPGD
	3.52636e-81	0.278123	0.606	0.512	2.46845e-77	NK	TSPAN2
	2.29888e-80	0.282988	0.824	0.772	1.60922e-76	NK	PTGES3
	9.74086e-79	0.373015	0.605	0.508	6.8186e-75	NK	DNAJC1
	6.06454e-78	0.478848	0.668	0.601	4.24517e-74	NK	NUDT1
	1.36418e-77	0.451085	0.533	0.284	9.54924e-74	NK	LINC00861
	5.37609e-77	0.298231	0.495	0.267	3.76327e-73	NK	TPD52
	1.64968e-76	0.264028	0.496	0.352	1.15478e-72	NK	SNRNP40
	3.22721e-76	0.351118	0.726	0.677	2.25905e-72	NK	TPR
	3.88324e-76	0.308384	0.892	0.793	2.71827e-72	NK	PLAC8
	9.14868e-76	0.382481	0.572	0.476	6.40408e-72	NK	PSMD14
	2.48172e-75	0.407689	0.683	0.671	1.7372e-71	NK	SNRPD3
	6.34728e-75	0.339849	0.526	0.406	4.4431e-71	NK	UCHL5
	1.49682e-74	0.498176	0.496	0.304	1.04777e-70	NK	RRAS2
	4.26397e-74	0.271946	0.494	0.416	2.98478e-70	NK	CDT1
	1.00105e-72	0.415398	0.632	0.52	7.00737e-69	NK	RNASEH2B
	5.62847e-72	0.300732	0.752	0.677	3.93993e-68	NK	NOL7
	4.44031e-71	0.330308	0.609	0.492	3.10821e-67	NK	CDC123
	6.75557e-71	0.452673	0.57	0.461	4.7289e-67	NK	RPA3
	2.19295e-70	0.270108	0.768	0.767	1.53506e-66	NK	DAD1
	8.99176e-70	0.446097	0.65	0.625	6.29423e-66	NK	BANF1
	1.18993e-69	0.311212	0.55	0.46	8.32949e-66	NK	KAT6B
	1.95004e-69	0.393237	0.435	0.165	1.36503e-65	NK	IL18R1
	5.2068e-69	0.346448	0.275	0.1	3.64476e-65	NK	LIM2
	4.82587e-68	0.256624	0.588	0.463	3.37811e-64	NK	G3BP1
	1.57516e-67	0.444127	0.668	0.654	1.10261e-63	NK	MRPL11
	2.80477e-67	0.299115	0.587	0.454	1.96334e-63	NK	MRPS18C
	3.20282e-67	0.619667	0.535	0.44	2.24197e-63	NK	CCDC28B
	3.52754e-67	0.368419	0.572	0.47	2.46928e-63	NK	DDX39A
	6.36998e-67	0.296381	0.46	0.348	4.45899e-63	NK	ARHGAP10
	4.77093e-66	0.385083	0.71	0.695	3.33965e-62	NK	OSTC
	7.65133e-66	0.619825	0.502	0.356	5.35593e-62	NK	NCR1
	1.78384e-65	0.252104	0.652	0.534	1.24869e-61	NK	LMO4
	2.25282e-65	0.291403	0.804	0.798	1.57697e-61	NK	SRSF2
	5.21783e-65	0.412185	0.69	0.683	3.65248e-61	NK	NDUFAF8
	4.27931e-64	0.419955	0.619	0.515	2.99552e-60	NK	PHB
	1.79001e-63	0.269137	0.829	0.809	1.25301e-59	NK	FAM107B
	1.25605e-62	0.312284	0.552	0.447	8.79233e-59	NK	PRDX4
	2.5878e-62	0.326686	0.524	0.397	1.81146e-58	NK	SAMD9
	3.35891e-62	0.295004	0.624	0.539	2.35124e-58	NK	COMTD1
	2.7815e-60	0.251758	0.48	0.344	1.94705e-56	NK	PAICS
	5.32231e-60	0.428129	0.561	0.506	3.72561e-56	NK	METRN
	6.23724e-60	0.352047	0.639	0.582	4.36607e-56	NK	POLE3
	6.47757e-60	0.350218	0.571	0.475	4.5343e-56	NK	EBNA1BP2
	7.59573e-59	0.330421	0.667	0.631	5.31701e-55	NK	ILF2
	8.50411e-59	0.442082	0.588	0.511	5.95288e-55	NK	MRPS6
	4.86009e-58	0.319513	0.697	0.638	3.40206e-54	NK	ANP32E
	4.86683e-58	0.357889	0.555	0.459	3.40678e-54	NK	EIF5B
	7.82171e-58	0.29326	0.695	0.679	5.4752e-54	NK	SRSF10
	9.17047e-58	0.253842	0.492	0.387	6.41933e-54	NK	ATAD2
	1.09387e-57	0.30183	0.446	0.297	7.65708e-54	NK	ERG28
	3.84362e-56	0.422902	0.64	0.643	2.69053e-52	NK	MRPS12
	1.40509e-55	0.435493	0.631	0.576	9.83563e-52	NK	PRKDC
	1.35282e-54	0.257444	0.543	0.449	9.46976e-51	NK	GPR174
	1.81495e-54	0.268307	0.922	0.916	1.27047e-50	NK	ENO1
	3.24344e-54	0.371402	0.529	0.394	2.27041e-50	NK	MKI67
	1.56021e-53	0.423348	0.585	0.531	1.09215e-49	NK	NELFCD
	1.90307e-53	0.381822	0.627	0.597	1.33215e-49	NK	NDUFB6
	1.97655e-53	0.32071	0.561	0.427	1.38358e-49	NK	BCAS2
	2.11179e-53	0.255567	0.558	0.432	1.47825e-49	NK	ABCF1
	7.99282e-53	0.345423	0.503	0.384	5.59497e-49	NK	SLFN12L
	5.06774e-52	0.410361	0.54	0.441	3.54741e-48	NK	C5orf56
	1.23223e-51	0.349083	0.536	0.442	8.62561e-48	NK	LMAN1
	1.36683e-51	0.27972	0.57	0.508	9.56779e-48	NK	SLBP
	8.13413e-51	0.299454	0.745	0.714	5.69389e-47	NK	SIVA1
	9.95562e-51	0.41606	0.496	0.357	6.96893e-47	NK	ATIC
	3.67745e-50	0.282849	0.732	0.675	2.57421e-46	NK	IFI16
	2.0565e-49	0.460232	0.609	0.587	1.43955e-45	NK	SYTL1
	4.66454e-49	0.290917	0.661	0.603	3.26518e-45	NK	SSB
	4.91848e-48	0.270722	0.919	0.888	3.44294e-44	NK	DEK
	4.95224e-48	0.417306	0.561	0.499	3.46657e-44	NK	RASAL3
	8.42142e-48	0.649716	0.514	0.411	5.89499e-44	NK	CD320
	3.56507e-47	0.397519	0.617	0.597	2.49555e-43	NK	PSMC3
	4.30385e-47	0.443757	0.562	0.51	3.0127e-43	NK	PRMT1
	1.06324e-46	0.710554	0.417	0.174	7.44269e-43	NK	NCAM1
	7.25442e-46	0.328939	0.499	0.392	5.07809e-42	NK	ACTR6
	3.26954e-45	0.271181	0.537	0.45	2.28868e-41	NK	MAPK13
	1.47541e-44	0.72889	0.33	0.359	1.03279e-40	NK	CCL3
	2.66454e-44	0.297518	0.741	0.697	1.86518e-40	NK	BHLHE40
	7.39269e-44	0.280035	0.47	0.284	5.17488e-40	NK	RNF157
	1.036e-43	0.475111	0.571	0.483	7.25203e-40	NK	NUCB2
	2.96575e-43	0.86251	0.517	0.372	2.07602e-39	NK	STMN1
	1.19626e-42	0.3702	0.584	0.526	8.37382e-39	NK	FKBP3
	2.71026e-42	0.393973	0.436	0.241	1.89718e-38	NK	NCALD
	1.24828e-41	0.557965	0.562	0.523	8.73794e-38	NK	TECR
	2.78912e-41	0.435928	0.548	0.474	1.95238e-37	NK	PBDC1
	6.75882e-41	0.283186	0.591	0.541	4.73117e-37	NK	MRPL40
	1.12003e-39	0.277795	0.637	0.612	7.84018e-36	NK	PEBP1
	6.05854e-39	0.257365	0.612	0.579	4.24098e-35	NK	SNRNP25
	1.4633e-38	0.260497	0.527	0.442	1.02431e-34	NK	PWP1
	2.79848e-38	0.40898	0.65	0.67	1.95894e-34	NK	LSM4
	8.76796e-38	0.303243	0.525	0.437	6.13757e-34	NK	SP140
	1.24423e-35	0.303018	0.685	0.664	8.70959e-32	NK	ALYREF
	1.88512e-35	0.258568	0.539	0.482	1.31958e-31	NK	POLR2H
	7.82492e-35	0.310238	0.556	0.503	5.47744e-31	NK	UQCC2
	7.90817e-34	0.373487	0.506	0.363	5.53572e-30	NK	TGFBR3
	8.99365e-34	0.426128	0.457	0.375	6.29556e-30	NK	ZBTB16
	5.93319e-33	0.350062	0.603	0.558	4.15323e-29	NK	NUDC
	1.33351e-32	0.304803	0.503	0.427	9.33459e-29	NK	NUP210
	4.53093e-32	0.328182	0.642	0.639	3.17165e-28	NK	CCT5
	6.01513e-32	0.545192	0.487	0.405	4.21059e-28	NK	PRR5
	4.43164e-31	0.314074	0.66	0.703	3.10215e-27	NK	RHOC
	8.1543e-31	0.313172	0.649	0.649	5.70801e-27	NK	S1PR4
	5.08922e-30	0.30219	0.575	0.539	3.56246e-26	NK	RASA2
	1.51843e-29	0.278739	0.456	0.368	1.0629e-25	NK	STIP1
	2.49666e-28	0.341387	0.644	0.673	1.74766e-24	NK	LSM2
	8.17939e-28	0.563196	0.461	0.358	5.72557e-24	NK	TTC38
	1.6149e-27	0.297971	0.537	0.516	1.13043e-23	NK	MLEC
	1.95382e-27	0.265209	0.437	0.343	1.36767e-23	NK	MNAT1
	1.37243e-26	0.30459	0.485	0.433	9.60701e-23	NK	DCPS
	4.43575e-25	0.313149	0.371	0.462	3.10502e-21	NK	CD59
	6.28886e-25	0.621677	0.454	0.342	4.4022e-21	NK	TYMS
	3.61327e-24	0.307671	0.551	0.529	2.52929e-20	NK	OFD1
	8.25129e-23	0.250252	0.48	0.42	5.7759e-19	NK	ARL14EP
	3.47365e-22	0.293048	0.493	0.441	2.43155e-18	NK	TMEM238
	1.0742e-21	0.289151	0.504	0.404	7.51943e-18	NK	PMAIP1
	3.34601e-21	0.469078	0.324	0.27	2.34221e-17	NK	SPON2
	1.99229e-20	0.270159	0.316	0.28	1.3946e-16	NK	LINC00299
	2.97674e-20	0.464496	0.421	0.238	2.08372e-16	NK	MLC1
	3.50358e-20	0.471801	0.54	0.566	2.4525e-16	NK	TIGIT
	8.43427e-20	0.25056	0.498	0.437	5.90399e-16	NK	SKA2
	4.02612e-19	0.316412	0.513	0.471	2.81828e-15	NK	ABI3
	1.09514e-18	0.27264	0.462	0.426	7.66595e-15	NK	TWISTNB
	3.39231e-18	0.496981	0.464	0.426	2.37461e-14	NK	CAPN12
	2.43323e-17	0.382669	0.536	0.502	1.70326e-13	NK	CD300A
	3.15828e-17	0.398331	0.345	0.148	2.2108e-13	NK	PTGDR
	9.19389e-17	0.381762	0.535	0.531	6.43572e-13	NK	STOML2
	2.06257e-16	0.369676	0.497	0.431	1.4438e-12	NK	PPID
	5.08115e-16	0.270672	0.483	0.405	3.55681e-12	NK	HPF1
	3.37254e-15	0.280614	0.562	0.558	2.36078e-11	NK	CACYBP
	7.15723e-15	0.285683	0.513	0.408	5.01006e-11	NK	F2R
	8.73033e-15	0.277789	0.444	0.396	6.11123e-11	NK	TMEM106C
	6.14198e-14	0.435125	0.487	0.445	4.29939e-10	NK	CDC25B
	7.75528e-14	0.4192	0.514	0.482	5.4287e-10	NK	CCT2
	2.34449e-13	0.294943	0.47	0.411	1.64114e-09	NK	PTPN22
	4.69895e-13	0.38458	0.605	0.637	3.28927e-09	NK	CENPX
	6.19966e-13	0.255336	0.509	0.48	4.33976e-09	NK	EPRS
	6.95166e-13	0.259236	0.446	0.386	4.86616e-09	NK	USP28
	2.40815e-12	0.37345	0.382	0.326	1.6857e-08	NK	AC007952.4
	2.65027e-12	0.257034	0.448	0.448	1.85519e-08	NK	TOPBP1
	3.76965e-12	0.258569	0.524	0.487	2.63876e-08	NK	MPHOSPH10
	5.87639e-12	0.343579	0.463	0.397	4.11347e-08	NK	RUVBL1
	6.01746e-12	0.25331	0.448	0.41	4.21222e-08	NK	ACAT2
	7.37583e-12	0.346173	0.454	0.271	5.16308e-08	NK	PRKCQ-AS1
	1.4529e-11	0.352995	0.517	0.523	1.01703e-07	NK	NUDT5
	2.89611e-11	0.480327	0.455	0.4	2.02728e-07	NK	SLFN13
	9.48593e-11	0.472747	0.507	0.5	6.64015e-07	NK	GGCT
	5.32456e-10	0.256497	0.445	0.356	3.72719e-06	NK	CENPM
	9.29894e-10	0.287217	0.595	0.614	6.50926e-06	NK	DDIT4
	2.05557e-09	0.27761	0.448	0.434	1.4389e-05	NK	POLD2
	7.2368e-09	0.345134	0.561	0.616	5.06576e-05	NK	XBP1
	1.94807e-07	0.303471	0.556	0.532	0.00136365	NK	ITM2A
	2.54879e-07	0.262927	0.461	0.537	0.00178415	NK	PTMS
	9.49299e-07	0.681495	0.393	0.26	0.00664509	NK	KLRC2
	9.7389e-07	0.443063	0.381	0.359	0.00681723	NK	MCM3
	1.92742e-06	0.258456	0.424	0.346	0.0134919	NK	AC022706.1
	6.2197e-06	0.292907	0.438	0.476	0.0435379	NK	AHSA1
	9.89262e-06	0.380469	0.325	0.351	0.0692483	NK	CLSPN
	1.98262e-05	0.355675	0.414	0.3	0.138783	NK	DPP4
	2.22128e-05	0.306862	0.404	0.434	0.15549	NK	SMC2
	2.75843e-05	0.492991	0.474	0.471	0.19309	NK	MIB2
	2.77087e-05	0.468985	0.425	0.245	0.193961	NK	TRGC1
	4.82969e-05	0.283402	0.335	0.358	0.338079	NK	CHEK1
	5.14853e-05	0.307083	0.306	0.101	0.360397	NK	IL18RAP
	7.44022e-05	0.310911	0.466	0.457	0.520816	NK	PFDN6
	8.1928e-05	0.271167	0.451	0.429	0.573496	NK	PPIH
	9.06907e-05	0.271228	0.352	0.366	0.634835	NK	MAGOHB
	0.000683466	0.325157	0.416	0.395	1	NK	SLAMF7
	0.00101655	0.288851	0.368	0.33	1	NK	PYROXD2
	0.00444703	0.318691	0.489	0.518	1	NK	RGL4
	0.00448768	0.429109	0.476	0.43	1	NK	ASCL2
	0.00776438	0.252747	0.381	0.348	1	NK	MCM2
	0	2.11973	0.964	0.348	0	Pro.CD8.T	STMN1
	0	1.79417	0.993	0.856	0	Pro.CD8.T	HMGB2
	0	1.78876	0.994	0.845	0	Pro.CD8.T	HMGN2
	0	1.61101	0.997	0.601	0	Pro.CD8.T	GZMA
	0	1.54595	0.867	0.63	0	Pro.CD8.T	DUT
	0	1.49643	0.977	0.828	0	Pro.CD8.T	TUBA1B
	0	1.48986	0.86	0.442	0	Pro.CD8.T	PTTG1
	0	1.46841	0.986	0.825	0	Pro.CD8.T	H2AFZ
	0	1.46584	0.923	0.588	0	Pro.CD8.T	NASP
	0	1.43456	0.942	0.6	0	Pro.CD8.T	FABP5
	0	1.42177	0.767	0.364	0	Pro.CD8.T	PCNA
	0	1.40983	0.94	0.624	0	Pro.CD8.T	ANP32E
	0	1.39418	0.878	0.376	0	Pro.CD8.T	MKI67
	0	1.36339	0.935	0.578	0	Pro.CD8.T	IL32
	0	1.35985	0.979	0.794	0	Pro.CD8.T	HSP90AB1
	0	1.35529	0.98	0.789	0	Pro.CD8.T	CALR
	0	1.33992	0.963	0.652	0	Pro.CD8.T	CD3D
	0	1.33532	0.985	0.794	0	Pro.CD8.T	RAN
	0	1.33479	0.999	0.735	0	Pro.CD8.T	NKG7
	0	1.32375	0.977	0.725	0	Pro.CD8.T	NUCKS1
	0	1.31348	0.984	0.767	0	Pro.CD8.T	H2AFV
	0	1.29753	0.991	0.789	0	Pro.CD8.T	SNRPB
	0	1.29282	1	0.988	0	Pro.CD8.T	CALM1
	0	1.28335	1	0.986	0	Pro.CD8.T	PFN1
	0	1.27218	0.878	0.444	0	Pro.CD8.T	RPA3
	0	1.26832	0.996	0.798	0	Pro.CD8.T	PSME2
	0	1.26543	1	0.935	0	Pro.CD8.T	COX6C
	0	1.24571	0.998	0.884	0	Pro.CD8.T	NPM1
	0	1.23074	0.995	0.858	0	Pro.CD8.T	PPIB
	0	1.22993	0.915	0.608	0	Pro.CD8.T	HSPE1
	0	1.22031	0.978	0.665	0	Pro.CD8.T	GZMH
	0	1.21345	0.999	0.935	0	Pro.CD8.T	CHCHD2
	0	1.20768	0.899	0.552	0	Pro.CD8.T	FGFBP2
	0	1.19992	0.951	0.64	0	Pro.CD8.T	HOPX
	0	1.19609	0.998	0.895	0	Pro.CD8.T	MZT2B
	0	1.18193	0.905	0.588	0	Pro.CD8.T	NUDT1
	0	1.18013	0.958	0.68	0	Pro.CD8.T	SRSF7
	0	1.17768	0.995	0.825	0	Pro.CD8.T	PSMB9
	0	1.17402	0.97	0.585	0	Pro.CD8.T	CD3G
	0	1.16225	0.981	0.521	0	Pro.CD8.T	CTSW
	0	1.15646	0.982	0.818	0	Pro.CD8.T	NCL
	0	1.15377	0.996	0.881	0	Pro.CD8.T	PSMB8
	0	1.14422	0.967	0.7	0	Pro.CD8.T	PSMA5
	0	1.13417	0.882	0.54	0	Pro.CD8.T	RANBP1
	0	1.13358	0.999	0.962	0	Pro.CD8.T	HNRNPA2B1
	0	1.13246	0.966	0.743	0	Pro.CD8.T	SNRPF
	0	1.127	1	0.921	0	Pro.CD8.T	SUB1
	0	1.11875	0.962	0.69	0	Pro.CD8.T	SNRPD1
	0	1.11688	0.901	0.595	0	Pro.CD8.T	LSM5
	0	1.11217	0.999	0.948	0	Pro.CD8.T	PPIA
	0	1.10783	0.723	0.228	0	Pro.CD8.T	BIRC5
	0	1.10313	1	0.944	0	Pro.CD8.T	HSP90AA1
	0	1.093	0.948	0.734	0	Pro.CD8.T	HSP90B1
	0	1.08838	0.999	0.921	0	Pro.CD8.T	DBI
	0	1.08027	0.75	0.405	0	Pro.CD8.T	PCLAF
	0	1.07974	0.979	0.747	0	Pro.CD8.T	LDHB
	0	1.07974	0.803	0.447	0	Pro.CD8.T	DNAJC9
	0	1.06969	0.854	0.568	0	Pro.CD8.T	SDF2L1
	0	1.06466	0.899	0.547	0	Pro.CD8.T	EBP
	0	1.05422	0.693	0.33	0	Pro.CD8.T	TYMS
	0	1.04764	0.985	0.883	0	Pro.CD8.T	MIF
	0	1.04614	0.89	0.474	0	Pro.CD8.T	CCDC167
	0	1.04196	0.971	0.774	0	Pro.CD8.T	PSMA4
	0	1.04047	0.957	0.737	0	Pro.CD8.T	LSM3
	0	1.03955	0.982	0.763	0	Pro.CD8.T	NDUFA12
	0	1.03783	0.858	0.457	0	Pro.CD8.T	TRDC
	0	1.03429	0.978	0.661	0	Pro.CD8.T	IL2RG
	0	1.0335	0.992	0.838	0	Pro.CD8.T	POMP
	0	1.02676	0.988	0.883	0	Pro.CD8.T	PSMA7
	0	1.02196	0.982	0.834	0	Pro.CD8.T	PSMA2
	0	1.02145	0.955	0.673	0	Pro.CD8.T	MZT2A
	0	1.01952	0.978	0.823	0	Pro.CD8.T	RPS27L
	0	1.0182	0.982	0.817	0	Pro.CD8.T	KRT10
	0	1.01749	0.968	0.753	0	Pro.CD8.T	SNRPE
	0	1.00841	0.991	0.687	0	Pro.CD8.T	CST7
	0	1.00625	0.999	0.927	0	Pro.CD8.T	CORO1A
	0	1.00599	0.922	0.514	0	Pro.CD8.T	PRF1
	0	1.00302	0.934	0.561	0	Pro.CD8.T	TRBC1
	0	1.00263	0.87	0.472	0	Pro.CD8.T	GZMB
	0	0.997229	0.923	0.715	0	Pro.CD8.T	SNRPG
	0	0.993863	0.98	0.8	0	Pro.CD8.T	ARPC5L
	0	0.986628	0.928	0.669	0	Pro.CD8.T	PDCD5
	0	0.985842	0.964	0.791	0	Pro.CD8.T	EIF5A
	0	0.984978	0.944	0.561	0	Pro.CD8.T	LCK
	0	0.984264	0.94	0.652	0	Pro.CD8.T	LSM4
	0	0.983274	0.945	0.62	0	Pro.CD8.T	FKBP11
	0	0.982612	0.688	0.28	0	Pro.CD8.T	MCM4
	0	0.977163	0.983	0.803	0	Pro.CD8.T	PSMD8
	0	0.968078	0.995	0.889	0	Pro.CD8.T	RAC2
	0	0.96405	0.783	0.569	0	Pro.CD8.T	TRGC2
	0	0.963342	0.998	0.941	0	Pro.CD8.T	COX8A
	0	0.962552	0.986	0.831	0	Pro.CD8.T	NDUFB8
	0	0.961044	0.943	0.707	0	Pro.CD8.T	IDH2
	0	0.959343	0.986	0.861	0	Pro.CD8.T	LDHA
	0	0.949122	0.806	0.484	0	Pro.CD8.T	CDK2AP2
	0	0.945755	0.989	0.88	0	Pro.CD8.T	SLC25A5
	0	0.945397	0.871	0.529	0	Pro.CD8.T	HSPB11
	0	0.944529	0.985	0.884	0	Pro.CD8.T	NDUFB2
	0	0.942708	0.918	0.578	0	Pro.CD8.T	GZMM
	0	0.942377	0.977	0.805	0	Pro.CD8.T	HIST1H1D
	0	0.939257	0.943	0.689	0	Pro.CD8.T	PSMB2
	0	0.939234	1	0.933	0	Pro.CD8.T	RPLP0
	0	0.934865	0.707	0.41	0	Pro.CD8.T	MCM7
	0	0.934245	0.948	0.563	0	Pro.CD8.T	APOBEC3G
	0	0.933161	0.92	0.681	0	Pro.CD8.T	MRPL51
	0	0.931606	0.994	0.88	0	Pro.CD8.T	HNRNPA3
	0	0.930491	0.987	0.878	0	Pro.CD8.T	TXN
	0	0.928349	0.964	0.749	0	Pro.CD8.T	HNRNPR
	0	0.927959	0.847	0.561	0	Pro.CD8.T	HNRNPAB
	0	0.927393	0.95	0.536	0	Pro.CD8.T	CD3E
	0	0.924098	0.992	0.899	0	Pro.CD8.T	ATP5MC3
	0	0.92391	0.975	0.606	0	Pro.CD8.T	C12orf75
	0	0.921285	0.936	0.73	0	Pro.CD8.T	JPT1
	0	0.920383	1	0.987	0	Pro.CD8.T	PTMA
	0	0.912532	0.977	0.745	0	Pro.CD8.T	PLAAT4
	0	0.909529	0.915	0.624	0	Pro.CD8.T	ITGB1BP1
	0	0.904459	0.977	0.849	0	Pro.CD8.T	GTF3A
	0	0.90298	0.919	0.517	0	Pro.CD8.T	ISG20
	0	0.896069	0.964	0.778	0	Pro.CD8.T	NDUFB3
	0	0.894223	0.889	0.456	0	Pro.CD8.T	TRAC
	0	0.892444	0.923	0.698	0	Pro.CD8.T	TOMM5
	0	0.892	0.91	0.658	0	Pro.CD8.T	PDIA6
	0	0.889441	0.991	0.869	0	Pro.CD8.T	ATP5IF1
	0	0.887859	0.973	0.768	0	Pro.CD8.T	SOD1
	0	0.885545	0.998	0.715	0	Pro.CD8.T	CCL5
	0	0.881679	0.984	0.885	0	Pro.CD8.T	DEK
	0	0.880106	0.838	0.456	0	Pro.CD8.T	DDX39A
	0	0.880091	0.966	0.658	0	Pro.CD8.T	LIME1
	0	0.879478	1	0.96	0	Pro.CD8.T	RPSA
	0	0.870525	0.84	0.509	0	Pro.CD8.T	RNASEH2B
	0	0.867675	0.987	0.887	0	Pro.CD8.T	ANP32B
	0	0.865203	0.994	0.922	0	Pro.CD8.T	COX7A2
	0	0.864468	0.992	0.898	0	Pro.CD8.T	SET
	0	0.862509	0.985	0.861	0	Pro.CD8.T	SNRPD2
	0	0.859805	1	0.977	0	Pro.CD8.T	HMGB1
	0	0.858894	0.926	0.585	0	Pro.CD8.T	LYAR
	0	0.854775	0.999	0.931	0	Pro.CD8.T	HCST
	0	0.852326	0.921	0.696	0	Pro.CD8.T	C1QBP
	0	0.850721	0.963	0.77	0	Pro.CD8.T	SEM1
	0	0.849589	0.812	0.52	0	Pro.CD8.T	HSPD1
	0	0.848051	0.985	0.857	0	Pro.CD8.T	SEC61G
	0	0.847141	0.955	0.771	0	Pro.CD8.T	LSM7
	0	0.844343	0.925	0.607	0	Pro.CD8.T	CCT7
	0	0.842606	0.909	0.774	0	Pro.CD8.T	PRDX2
	0	0.842103	0.948	0.711	0	Pro.CD8.T	HMGN1
	0	0.841132	0.912	0.582	0	Pro.CD8.T	SPCS2
	0	0.839783	0.953	0.796	0	Pro.CD8.T	DCTN3
	0	0.836587	0.954	0.743	0	Pro.CD8.T	SSBP1
	0	0.835198	0.977	0.799	0	Pro.CD8.T	NDUFS6
	0	0.835093	0.99	0.892	0	Pro.CD8.T	ATP5MF
	0	0.834571	0.884	0.624	0	Pro.CD8.T	CCT5
	0	0.833617	0.913	0.613	0	Pro.CD8.T	PLGRKT
	0	0.830841	0.826	0.492	0	Pro.CD8.T	NME1
	0	0.81916	0.678	0.342	0	Pro.CD8.T	MCM3
	0	0.818822	0.921	0.722	0	Pro.CD8.T	HSPA5
	0	0.817397	0.857	0.541	0	Pro.CD8.T	CACYBP
	0	0.814914	0.885	0.586	0	Pro.CD8.T	PSIP1
	0	0.809947	0.93	0.563	0	Pro.CD8.T	CCT3
	0	0.805277	0.883	0.588	0	Pro.CD8.T	ACAA2
	0	0.803864	0.947	0.741	0	Pro.CD8.T	RBM8A
	0	0.802624	0.946	0.762	0	Pro.CD8.T	ERH
	0	0.801624	0.958	0.821	0	Pro.CD8.T	CBX3
	0	0.797417	0.811	0.501	0	Pro.CD8.T	SUPT16H
	0	0.796121	0.973	0.793	0	Pro.CD8.T	CD81
	0	0.792923	0.985	0.864	0	Pro.CD8.T	NDUFC2
	0	0.7925	0.804	0.552	0	Pro.CD8.T	CBX5
	0	0.791781	0.943	0.664	0	Pro.CD8.T	PAXX
	0	0.791274	0.966	0.804	0	Pro.CD8.T	PSMB6
	0	0.786996	0.805	0.503	0	Pro.CD8.T	DCXR
	0	0.784132	0.956	0.749	0	Pro.CD8.T	YWHAQ
	0	0.783984	0.904	0.64	0	Pro.CD8.T	CYCS
	0	0.783614	0.86	0.537	0	Pro.CD8.T	SMC3
	0	0.781469	0.854	0.571	0	Pro.CD8.T	SNRPA1
	0	0.781104	0.918	0.573	0	Pro.CD8.T	OCIAD2
	0	0.781101	0.93	0.68	0	Pro.CD8.T	PPM1G
	0	0.78013	0.743	0.499	0	Pro.CD8.T	SLBP
	0	0.780048	0.807	0.539	0	Pro.CD8.T	PHF19
	0	0.778439	0.959	0.777	0	Pro.CD8.T	PDIA3
	0	0.777386	0.893	0.641	0	Pro.CD8.T	FDPS
	0	0.771342	0.881	0.548	0	Pro.CD8.T	PSMA3
	0	0.769777	0.883	0.731	0	Pro.CD8.T	PA2G4
	0	0.769481	0.94	0.663	0	Pro.CD8.T	LY6E
	0	0.769324	0.947	0.694	0	Pro.CD8.T	CIAO2B
	0	0.768354	0.845	0.391	0	Pro.CD8.T	TROAP
	0	0.76829	0.932	0.683	0	Pro.CD8.T	OSTC
	0	0.764833	0.99	0.885	0	Pro.CD8.T	PARK7
	0	0.763614	0.81	0.624	0	Pro.CD8.T	CENPX
	0	0.762741	0.947	0.641	0	Pro.CD8.T	GIMAP7
	0	0.760631	0.667	0.233	0	Pro.CD8.T	GINS2
	0	0.757786	0.829	0.586	0	Pro.CD8.T	NDUFB6
	0	0.757196	0.977	0.829	0	Pro.CD8.T	ABHD17A
	0	0.757094	0.939	0.789	0	Pro.CD8.T	HNRNPD
	0	0.757014	0.749	0.424	0	Pro.CD8.T	SKA2
	0	0.751964	0.734	0.485	0	Pro.CD8.T	MANF
	0	0.751379	0.897	0.544	0	Pro.CD8.T	BUB3
	0	0.750843	0.994	0.882	0	Pro.CD8.T	TLE5
	0	0.74484	0.9	0.632	0	Pro.CD8.T	MDH1
	0	0.741959	0.976	0.842	0	Pro.CD8.T	HSPA8
	0	0.738908	0.878	0.653	0	Pro.CD8.T	ALYREF
	0	0.738045	0.945	0.785	0	Pro.CD8.T	C17orf49
	0	0.737797	0.893	0.695	0	Pro.CD8.T	PPA1
	0	0.73734	0.945	0.727	0	Pro.CD8.T	DSTN
	0	0.735364	0.827	0.442	0	Pro.CD8.T	MRPS18C
	0	0.73528	0.995	0.957	0	Pro.CD8.T	HINT1
	0	0.734497	0.796	0.466	0	Pro.CD8.T	CCT2
	0	0.730354	0.957	0.805	0	Pro.CD8.T	XRCC5
	0	0.729101	0.897	0.493	0	Pro.CD8.T	PRKCH
	0	0.728893	0.811	0.536	0	Pro.CD8.T	COX20
	0	0.728834	0.796	0.558	0	Pro.CD8.T	CD8A
	0	0.724145	0.857	0.543	0	Pro.CD8.T	NUDC
	0	0.723574	0.771	0.472	0	Pro.CD8.T	NUCB2
	0	0.72035	0.836	0.557	0	Pro.CD8.T	CD8B
	0	0.718992	0.861	0.631	0	Pro.CD8.T	TMPO
	0	0.71643	0.887	0.67	0	Pro.CD8.T	SLC9A3R1
	0	0.71521	0.968	0.844	0	Pro.CD8.T	SERBP1
	0	0.715101	1	0.983	0	Pro.CD8.T	CFL1
	0	0.711427	0.864	0.708	0	Pro.CD8.T	SIVA1
	0	0.707566	0.939	0.793	0	Pro.CD8.T	PRDX1
	0	0.707491	0.897	0.627	0	Pro.CD8.T	MAGOH
	0	0.706477	0.881	0.659	0	Pro.CD8.T	SNRPD3
	0	0.703291	0.865	0.628	0	Pro.CD8.T	NHP2
	0	0.69926	0.994	0.932	0	Pro.CD8.T	CD52
	0	0.69729	0.862	0.453	0	Pro.CD8.T	MATK
	0	0.696294	0.95	0.766	0	Pro.CD8.T	PTGES3
	0	0.692111	0.74	0.504	0	Pro.CD8.T	BOLA3
	0	0.691409	0.951	0.83	0	Pro.CD8.T	COX5A
	0	0.688961	0.948	0.735	0	Pro.CD8.T	NDUFAB1
	0	0.685762	0.81	0.417	0	Pro.CD8.T	CDCA7
	0	0.684599	0.926	0.647	0	Pro.CD8.T	ISG15
	0	0.684203	0.88	0.686	0	Pro.CD8.T	SLIRP
	0	0.68388	0.895	0.552	0	Pro.CD8.T	STK17A
	0	0.680968	0.836	0.458	0	Pro.CD8.T	PBDC1
	0	0.680042	0.967	0.842	0	Pro.CD8.T	ATP5PF
	0	0.676481	0.926	0.717	0	Pro.CD8.T	PSMC5
	0	0.67611	0.789	0.484	0	Pro.CD8.T	CDC123
	0	0.674832	0.889	0.668	0	Pro.CD8.T	RNASEH2C
	0	0.673329	0.876	0.511	0	Pro.CD8.T	STOML2
	0	0.673138	0.875	0.627	0	Pro.CD8.T	GLRX5
	0	0.671654	0.808	0.463	0	Pro.CD8.T	EBNA1BP2
	0	0.671318	0.935	0.554	0	Pro.CD8.T	ETS1
	0	0.670473	0.999	0.957	0	Pro.CD8.T	YBX1
	0	0.669012	0.847	0.504	0	Pro.CD8.T	PHB
	0	0.667784	0.907	0.602	0	Pro.CD8.T	TRBC2
	0	0.666227	0.938	0.746	0	Pro.CD8.T	SNU13
	0	0.66562	0.758	0.439	0	Pro.CD8.T	NOP58
	0	0.665016	0.999	0.987	0	Pro.CD8.T	ACTG1
	0	0.66493	0.854	0.46	0	Pro.CD8.T	CDKN2A
	0	0.661904	0.891	0.427	0	Pro.CD8.T	KLRG1
	0	0.658149	0.973	0.858	0	Pro.CD8.T	SRSF3
	0	0.657892	0.829	0.475	0	Pro.CD8.T	CD247
	0	0.657464	0.832	0.483	0	Pro.CD8.T	PARP1
	0	0.656801	0.947	0.699	0	Pro.CD8.T	SEPTIN6
	0	0.652276	0.911	0.635	0	Pro.CD8.T	MYDGF
	0	0.651968	0.812	0.512	0	Pro.CD8.T	LAIR2
	0	0.650464	0.983	0.649	0	Pro.CD8.T	PCED1B-AS1
	0	0.645447	0.953	0.782	0	Pro.CD8.T	GYPC
	0	0.638619	0.71	0.331	0	Pro.CD8.T	SFXN1
	0	0.636266	0.83	0.397	0	Pro.CD8.T	SKAP1
	0	0.635991	0.998	0.927	0	Pro.CD8.T	CRIP1
	0	0.633576	0.865	0.689	0	Pro.CD8.T	CARHSP1
	0	0.63326	0.801	0.505	0	Pro.CD8.T	SAMD3
	0	0.633045	0.903	0.667	0	Pro.CD8.T	GNG2
	0	0.631862	0.897	0.641	0	Pro.CD8.T	HIST1H4C
	0	0.630682	0.705	0.384	0	Pro.CD8.T	RUVBL1
	0	0.630623	0.937	0.737	0	Pro.CD8.T	GTF3C6
	0	0.630021	0.687	0.406	0	Pro.CD8.T	CDT1
	0	0.625068	0.822	0.543	0	Pro.CD8.T	CCT4
	0	0.625037	0.84	0.487	0	Pro.CD8.T	NCR3
	0	0.624962	0.984	0.858	0	Pro.CD8.T	SEC61B
	0	0.624479	0.905	0.77	0	Pro.CD8.T	TXNDC17
	0	0.623818	0.864	0.63	0	Pro.CD8.T	RBBP7
	0	0.622921	0.883	0.671	0	Pro.CD8.T	NDUFAF8
	0	0.622564	0.772	0.456	0	Pro.CD8.T	AHSA1
	0	0.618067	0.944	0.756	0	Pro.CD8.T	DAD1
	0	0.61555	0.919	0.717	0	Pro.CD8.T	CCT8
	0	0.61317	0.951	0.784	0	Pro.CD8.T	ATP5F1B
	0	0.613053	0.863	0.516	0	Pro.CD8.T	NELFCD
	0	0.611516	0.861	0.643	0	Pro.CD8.T	MRPL11
	0	0.60959	0.672	0.375	0	Pro.CD8.T	TK1
	0	0.605417	0.791	0.479	0	Pro.CD8.T	CD6
	0	0.600248	0.967	0.796	0	Pro.CD8.T	CLEC2B
	0	0.6001	0.776	0.471	0	Pro.CD8.T	RPA2
	0	0.595441	0.78	0.465	0	Pro.CD8.T	PSMD14
	0	0.58376	1	0.948	0	Pro.CD8.T	RPS5
	0	0.582637	0.825	0.513	0	Pro.CD8.T	MRPL22
	0	0.58197	0.848	0.515	0	Pro.CD8.T	ITM2A
	0	0.58011	0.85	0.486	0	Pro.CD8.T	POP4
	0	0.578993	0.69	0.39	0	Pro.CD8.T	CENPU
	0	0.577265	0.738	0.436	0	Pro.CD8.T	RPL39L
	0	0.573288	0.94	0.762	0	Pro.CD8.T	HIST1H1E
	0	0.573083	0.906	0.643	0	Pro.CD8.T	MPC2
	0	0.570323	0.883	0.604	0	Pro.CD8.T	ADH5
	0	0.562653	0.726	0.418	0	Pro.CD8.T	PPID
	0	0.560033	0.745	0.394	0	Pro.CD8.T	VBP1
	0	0.559335	0.793	0.43	0	Pro.CD8.T	RORA
	0	0.558381	0.732	0.379	0	Pro.CD8.T	EIF2S1
	0	0.556349	0.999	0.957	0	Pro.CD8.T	CLIC1
	0	0.55346	0.829	0.563	0	Pro.CD8.T	GZMK
	0	0.549967	0.839	0.348	0	Pro.CD8.T	LINC00892
	0	0.549036	0.902	0.701	0	Pro.CD8.T	BIN1
	0	0.545414	0.923	0.577	0	Pro.CD8.T	EVL
	0	0.536996	0.782	0.497	0	Pro.CD8.T	ADA
	0	0.53358	0.833	0.454	0	Pro.CD8.T	CKS2
	0	0.522656	0.92	0.692	0	Pro.CD8.T	TSTD1
	0	0.516754	0.733	0.408	0	Pro.CD8.T	MAP4K1
	0	0.515995	0.807	0.508	0	Pro.CD8.T	HTATSF1
	0	0.513049	1	0.964	0	Pro.CD8.T	RPS2
	0	0.498799	0.759	0.39	0	Pro.CD8.T	HPF1
	0	0.498753	0.864	0.565	0	Pro.CD8.T	HDDC2
	0	0.498112	0.82	0.477	0	Pro.CD8.T	PRKACB
	0	0.494058	1	0.965	0	Pro.CD8.T	RPL3
	0	0.492768	1	0.958	0	Pro.CD8.T	RPL10A
	0	0.488614	1	0.953	0	Pro.CD8.T	RPL5
	0	0.484218	0.946	0.77	0	Pro.CD8.T	HIST1H1C
	0	0.482168	0.812	0.509	0	Pro.CD8.T	CCL4
	0	0.479301	1	0.979	0	Pro.CD8.T	RPS3
	0	0.477411	0.873	0.618	0	Pro.CD8.T	C12orf57
	0	0.472984	0.717	0.346	0	Pro.CD8.T	ATIC
	0	0.472184	0.862	0.553	0	Pro.CD8.T	CD2
	0	0.46696	0.713	0.412	0	Pro.CD8.T	DCAF13
	0	0.462313	0.676	0.333	0	Pro.CD8.T	CENPH
	0	0.456231	0.946	0.631	0	Pro.CD8.T	ARL4C
	0	0.44637	0.717	0.354	0	Pro.CD8.T	STIP1
	0	0.442935	0.78	0.503	0	Pro.CD8.T	AKR1B1
	0	0.442191	0.789	0.544	0	Pro.CD8.T	DANCR
	0	0.43525	0.809	0.469	0	Pro.CD8.T	RPIA
	0	0.426014	0.786	0.493	0	Pro.CD8.T	MRPL4
	0	0.422747	0.784	0.402	0	Pro.CD8.T	BCL11B
	0	0.396973	0.675	0.383	0	Pro.CD8.T	TMEM106C
	0	0.392334	0.803	0.408	0	Pro.CD8.T	BCAS4
	0	0.383095	0.758	0.42	0	Pro.CD8.T	RCN2
	0	0.377006	0.78	0.406	0	Pro.CD8.T	KLRD1
	0	0.375897	0.775	0.551	0	Pro.CD8.T	TIGIT
	0	0.35586	0.811	0.401	0	Pro.CD8.T	XCL2
	0	0.353644	0.73	0.451	0	Pro.CD8.T	TMEM156
	0	0.343625	1	0.983	0	Pro.CD8.T	RPS19
	0	0.339791	0.691	0.407	0	Pro.CD8.T	CHI3L2
	0	0.330941	0.764	0.402	0	Pro.CD8.T	IL2RB
	0	0.321316	0.742	0.391	0	Pro.CD8.T	HIST1H1B
	0	0.316286	0.688	0.36	0	Pro.CD8.T	HADH
	0	0.310874	0.866	0.529	0	Pro.CD8.T	SYNE2
	0	0.300577	0.736	0.439	0	Pro.CD8.T	MAPK13
	0	0.288855	0.839	0.368	0	Pro.CD8.T	CD160
	0	0.27945	0.714	0.322	0	Pro.CD8.T	GNPNAT1
	0	0.269294	0.837	0.577	0	Pro.CD8.T	HIST1H3D
	0	0.262836	0.703	0.387	0	Pro.CD8.T	PLEKHF1
	1.04748e-306	0.584093	0.818	0.552	7.33238e-303	Pro.CD8.T	OPTN
	2.5652e-306	0.785578	0.751	0.488	1.79564e-302	Pro.CD8.T	SH2D1A
	1.23874e-303	0.882723	0.679	0.307	8.6712e-300	Pro.CD8.T	HELLS
	5.26825e-302	0.638213	0.914	0.744	3.68777e-298	Pro.CD8.T	VDAC1
	1.19056e-301	0.464334	0.733	0.399	8.33391e-298	Pro.CD8.T	ABCE1
	2.41961e-301	0.37429	0.722	0.504	1.69373e-297	Pro.CD8.T	RGL4
	2.45221e-301	0.552651	0.937	0.785	1.71654e-297	Pro.CD8.T	TRMT112
	6.21603e-299	0.44414	1	0.967	4.35122e-295	Pro.CD8.T	RPS4X
	9.19537e-299	0.661847	0.821	0.632	6.43676e-295	Pro.CD8.T	SEC11C
	1.63097e-296	0.686145	0.72	0.495	1.14168e-292	Pro.CD8.T	DCTPP1
	8.63095e-296	0.520208	0.995	0.919	6.04167e-292	Pro.CD8.T	HNRNPA1
	5.81294e-295	0.492221	0.999	0.925	4.06906e-291	Pro.CD8.T	HLA-DRB1
	6.85995e-295	0.899109	0.703	0.47	4.80196e-291	Pro.CD8.T	MCM5
	1.8652e-294	0.478582	0.896	0.728	1.30564e-290	Pro.CD8.T	PLAAT3
	1.5509e-293	0.454099	0.673	0.344	1.08563e-289	Pro.CD8.T	SNRNP40
	1.89362e-292	0.719978	0.75	0.454	1.32553e-288	Pro.CD8.T	DNMT1
	3.71764e-291	0.527254	0.853	0.6	2.60235e-287	Pro.CD8.T	PEBP1
	1.46747e-290	0.572205	0.913	0.741	1.02723e-286	Pro.CD8.T	ANXA6
	9.07195e-290	0.59896	0.861	0.672	6.35036e-286	Pro.CD8.T	NOL7
	2.95187e-288	0.496864	0.892	0.636	2.06631e-284	Pro.CD8.T	PPDPF
	2.8815e-285	0.624509	0.681	0.396	2.01705e-281	Pro.CD8.T	ACAT2
	3.78683e-285	0.640215	0.777	0.515	2.65078e-281	Pro.CD8.T	FKBP3
	9.89816e-284	0.607621	0.852	0.645	6.92871e-280	Pro.CD8.T	CCT6A
	1.60814e-281	0.457173	0.753	0.418	1.1257e-277	Pro.CD8.T	BCAS2
	1.01043e-278	0.5951	0.836	0.632	7.073e-275	Pro.CD8.T	ZCRB1
	1.19288e-278	0.461082	0.812	0.587	8.35014e-275	Pro.CD8.T	TBC1D10C
	6.026e-277	0.612267	0.886	0.787	4.2182e-273	Pro.CD8.T	MRPL52
	3.18476e-276	0.595324	0.716	0.445	2.22933e-272	Pro.CD8.T	MRPL13
	2.97493e-275	0.361759	0.881	0.715	2.08245e-271	Pro.CD8.T	NDUFA6
	3.69145e-275	0.463558	0.716	0.473	2.58402e-271	Pro.CD8.T	POLR2H
	2.40008e-274	0.559502	0.911	0.752	1.68006e-270	Pro.CD8.T	EIF2S2
	4.41602e-273	0.456749	0.879	0.627	3.09121e-269	Pro.CD8.T	DDOST
	4.42201e-273	0.544004	0.83	0.632	3.09541e-269	Pro.CD8.T	MRPS12
	5.43205e-271	0.434625	0.773	0.57	3.80244e-267	Pro.CD8.T	SNRNP25
	3.02688e-269	0.48747	0.99	0.91	2.11882e-265	Pro.CD8.T	UBB
	1.54077e-268	0.388274	0.702	0.428	1.07854e-264	Pro.CD8.T	REXO2
	4.89649e-267	0.599884	0.798	0.592	3.42754e-263	Pro.CD8.T	TFDP1
	6.18762e-267	0.321114	0.733	0.47	4.33133e-263	Pro.CD8.T	FH
	1.14375e-266	0.41673	0.755	0.505	8.00626e-263	Pro.CD8.T	LAGE3
	3.95882e-266	0.677307	0.717	0.487	2.77117e-262	Pro.CD8.T	GGCT
	7.70569e-265	0.519304	0.719	0.429	5.39398e-261	Pro.CD8.T	RHOH
	4.91335e-264	0.357533	0.721	0.47	3.43934e-260	Pro.CD8.T	PAFAH1B3
	1.34539e-263	0.486288	0.81	0.623	9.41772e-260	Pro.CD8.T	SRM
	2.48626e-263	0.492172	0.734	0.517	1.74038e-259	Pro.CD8.T	NUDCD2
	1.94489e-262	0.726853	0.747	0.519	1.36142e-258	Pro.CD8.T	USP1
	9.79248e-262	0.370845	0.762	0.475	6.85474e-258	Pro.CD8.T	LAT
	1.73333e-261	0.502822	0.955	0.838	1.21333e-257	Pro.CD8.T	CTSC
	5.75038e-260	0.510671	0.795	0.547	4.02527e-256	Pro.CD8.T	DNAJB11
	9.42656e-260	0.634715	0.802	0.567	6.59859e-256	Pro.CD8.T	PRKDC
	5.59599e-258	0.498704	0.753	0.505	3.91719e-254	Pro.CD8.T	PYHIN1
	8.10066e-258	0.528574	0.831	0.661	5.67046e-254	Pro.CD8.T	LSM2
	5.3073e-257	0.580679	0.988	0.903	3.71511e-253	Pro.CD8.T	NME2
	6.31876e-256	0.51526	0.824	0.622	4.42313e-252	Pro.CD8.T	ILF2
	9.069e-256	0.54461	0.908	0.729	6.3483e-252	Pro.CD8.T	GADD45GIP1
	1.98493e-255	0.545649	0.829	0.652	1.38945e-251	Pro.CD8.T	TUBB
	3.1634e-255	0.481814	0.766	0.499	2.21438e-251	Pro.CD8.T	PRMT1
	2.99977e-253	0.624155	0.654	0.348	2.09984e-249	Pro.CD8.T	GMNN
	5.29973e-253	0.559157	0.857	0.666	3.70981e-249	Pro.CD8.T	ATP5MC1
	8.97221e-253	0.446754	0.735	0.499	6.28055e-249	Pro.CD8.T	MZT1
	2.64046e-249	0.604378	0.625	0.29	1.84832e-245	Pro.CD8.T	YEATS4
	1.8321e-248	0.284251	0.611	0.29	1.28247e-244	Pro.CD8.T	ERG28
	7.08254e-248	0.485626	0.874	0.689	4.95778e-244	Pro.CD8.T	CYC1
	7.29644e-245	0.531724	0.725	0.48	5.1075e-241	Pro.CD8.T	NOP56
	2.04713e-242	0.546501	0.821	0.65	1.43299e-238	Pro.CD8.T	FBL
	5.04004e-242	0.76032	0.654	0.418	3.52803e-238	Pro.CD8.T	SMC2
	5.85386e-242	0.682047	0.671	0.386	4.0977e-238	Pro.CD8.T	UBE2S
	1.98246e-241	0.499885	0.658	0.366	1.38772e-237	Pro.CD8.T	MRPL1
	1.44516e-240	0.334375	0.675	0.425	1.01161e-236	Pro.CD8.T	ACYP1
	1.92561e-240	0.529631	0.871	0.684	1.34793e-236	Pro.CD8.T	MRPS34
	8.72722e-240	0.554391	0.891	0.73	6.10905e-236	Pro.CD8.T	SRI
	9.52523e-240	0.463564	0.69	0.402	6.66766e-236	Pro.CD8.T	EIF4A3
	6.92922e-238	0.34198	0.795	0.576	4.85045e-234	Pro.CD8.T	NUTF2
	3.29082e-236	0.411089	0.665	0.37	2.30358e-232	Pro.CD8.T	CFAP298
	1.72469e-235	0.528201	0.719	0.408	1.20728e-231	Pro.CD8.T	CD96
	2.11761e-234	0.509692	0.914	0.791	1.48233e-230	Pro.CD8.T	SRSF2
	3.41192e-234	0.402379	0.827	0.599	2.38834e-230	Pro.CD8.T	HPRT1
	4.71798e-233	0.55331	0.704	0.443	3.30258e-229	Pro.CD8.T	PFDN6
	1.85001e-231	0.601814	0.78	0.628	1.29501e-227	Pro.CD8.T	CISD3
	5.42139e-231	0.30396	0.663	0.321	3.79498e-227	Pro.CD8.T	LBH
	1.37244e-230	0.292569	0.688	0.457	9.6071e-227	Pro.CD8.T	C12orf45
	1.88898e-230	0.611287	0.717	0.463	1.32229e-226	Pro.CD8.T	RECQL
	6.0332e-230	0.462097	0.85	0.67	4.22324e-226	Pro.CD8.T	SRSF10
	3.74043e-228	0.438053	0.997	0.958	2.6183e-224	Pro.CD8.T	EEF1B2
	1.88664e-226	0.534635	0.67	0.417	1.32065e-222	Pro.CD8.T	PPIH
	5.81074e-225	0.463756	0.63	0.33	4.06752e-221	Pro.CD8.T	ACOT7
	1.03806e-224	0.570755	0.743	0.449	7.26639e-221	Pro.CD8.T	EIF5B
	2.42871e-224	0.780598	0.631	0.37	1.70009e-220	Pro.CD8.T	CDKN3
	3.51831e-224	0.494622	0.713	0.456	2.46282e-220	Pro.CD8.T	XPO1
	3.44886e-223	0.364146	1	0.972	2.4142e-219	Pro.CD8.T	RPS18
	9.16371e-223	0.527074	0.744	0.532	6.4146e-219	Pro.CD8.T	HINT2
	5.48309e-222	0.348268	0.655	0.422	3.83816e-218	Pro.CD8.T	POLD2
	7.2567e-222	0.547581	0.666	0.515	5.07969e-218	Pro.CD8.T	MAD2L1
	1.40681e-221	0.53694	0.617	0.315	9.8477e-218	Pro.CD8.T	TPX2
	9.10308e-221	0.493568	0.734	0.455	6.37215e-217	Pro.CD8.T	SLC38A1
	2.34549e-220	0.306038	0.662	0.328	1.64184e-216	Pro.CD8.T	THEMIS
	2.98404e-220	0.350173	0.662	0.416	2.08883e-216	Pro.CD8.T	SDHAF3
	3.00299e-220	0.629251	0.655	0.441	2.10209e-216	Pro.CD8.T	CENPW
	4.29559e-220	0.444744	0.768	0.479	3.00691e-216	Pro.CD8.T	EIF3J
	5.9961e-219	0.420544	0.684	0.458	4.19727e-215	Pro.CD8.T	WDR54
	4.20133e-218	0.436603	0.712	0.408	2.94093e-214	Pro.CD8.T	IKZF3
	6.79837e-216	0.528886	0.73	0.51	4.75886e-212	Pro.CD8.T	NUDT5
	3.94823e-215	0.442582	0.849	0.625	2.76376e-211	Pro.CD8.T	ARL6IP1
	6.22599e-214	0.527471	0.792	0.617	4.35819e-210	Pro.CD8.T	BANF1
	2.51182e-212	0.50236	0.873	0.667	1.75828e-208	Pro.CD8.T	IFI16
	4.8823e-212	0.381887	0.801	0.545	3.41761e-208	Pro.CD8.T	NOSIP
	1.43171e-211	0.45266	0.731	0.405	1.00219e-207	Pro.CD8.T	KLRK1
	9.91848e-211	0.593063	0.722	0.461	6.94293e-207	Pro.CD8.T	SMC4
	2.86992e-210	0.52702	0.892	0.716	2.00895e-206	Pro.CD8.T	RPL22L1
	6.01326e-210	0.441154	0.726	0.459	4.20928e-206	Pro.CD8.T	TFDP2
	1.6292e-208	0.304774	0.722	0.463	1.14044e-204	Pro.CD8.T	FAS
	2.11764e-208	0.303518	0.732	0.49	1.48235e-204	Pro.CD8.T	RASAL3
	4.88149e-208	0.48506	0.663	0.413	3.41705e-204	Pro.CD8.T	EXOSC8
	6.41008e-208	0.46264	0.727	0.507	4.48705e-204	Pro.CD8.T	RPL26L1
	2.52685e-207	0.331971	0.645	0.404	1.7688e-203	Pro.CD8.T	NDUFAF4
	9.4123e-206	0.284622	0.727	0.478	6.58861e-202	Pro.CD8.T	PHAX
	2.90475e-205	0.454685	0.762	0.486	2.03333e-201	Pro.CD8.T	SMARCA5
	1.01394e-204	0.560574	0.839	0.635	7.09755e-201	Pro.CD8.T	RAD21
	1.2376e-204	0.41195	0.685	0.452	8.6632e-201	Pro.CD8.T	TOMM40
	2.31586e-204	0.390769	0.61	0.356	1.62111e-200	Pro.CD8.T	CDK4
	4.95009e-204	0.287285	0.754	0.511	3.46507e-200	Pro.CD8.T	PCBD1
	5.63401e-204	0.525797	0.739	0.568	3.94381e-200	Pro.CD8.T	TPRKB
	1.06904e-203	0.408289	0.646	0.287	7.48328e-200	Pro.CD8.T	CD70
	2.23468e-203	0.415185	0.681	0.443	1.56428e-199	Pro.CD8.T	NAE1
	6.14172e-203	0.524763	0.665	0.467	4.2992e-199	Pro.CD8.T	LAG3
	9.63809e-201	0.269413	0.969	0.799	6.74666e-197	Pro.CD8.T	KLF2
	2.04396e-200	0.399509	0.765	0.53	1.43077e-196	Pro.CD8.T	MRPS7
	2.5353e-200	0.462511	0.79	0.645	1.77471e-196	Pro.CD8.T	CD7
	4.1559e-198	0.864698	0.613	0.328	2.90913e-194	Pro.CD8.T	CENPF
	8.18001e-198	0.538736	0.65	0.43	5.726e-194	Pro.CD8.T	CKS1B
	8.86663e-198	0.41938	0.703	0.484	6.20664e-194	Pro.CD8.T	ESYT1
	3.9921e-197	0.580716	0.569	0.161	2.79447e-193	Pro.CD8.T	CDC20
	6.68759e-195	0.340767	1	0.96	4.68131e-191	Pro.CD8.T	RPS6
	7.38569e-195	0.506974	0.773	0.581	5.16998e-191	Pro.CD8.T	TAF15
	3.23626e-193	0.49345	0.668	0.418	2.26538e-189	Pro.CD8.T	EEF1E1
	3.40081e-193	0.492355	0.737	0.544	2.38057e-189	Pro.CD8.T	PSMC4
	4.75183e-193	0.334237	0.712	0.48	3.32628e-189	Pro.CD8.T	TRIM59
	8.08237e-192	0.506422	0.654	0.328	5.65766e-188	Pro.CD8.T	APOBEC3H
	1.1918e-191	0.258255	0.658	0.449	8.34261e-188	Pro.CD8.T	NCAPH2
	1.37445e-190	0.29287	0.803	0.639	9.62115e-187	Pro.CD8.T	ATF7IP2
	4.24198e-190	0.369115	0.685	0.447	2.96938e-186	Pro.CD8.T	MRPL3
	1.95042e-189	0.42757	0.988	0.912	1.3653e-185	Pro.CD8.T	ENO1
	4.32259e-188	0.326778	0.634	0.285	3.02581e-184	Pro.CD8.T	PRKCQ
	1.33702e-187	0.377789	0.683	0.431	9.35915e-184	Pro.CD8.T	MRPL18
	7.30022e-187	0.318968	0.767	0.535	5.11015e-183	Pro.CD8.T	ZBTB38
	1.09968e-186	0.43675	0.643	0.43	7.69777e-183	Pro.CD8.T	IFI27L1
	4.54459e-186	0.253991	0.698	0.497	3.18121e-182	Pro.CD8.T	CCNB1IP1
	3.28271e-185	0.401167	0.671	0.444	2.29789e-181	Pro.CD8.T	MRPS26
	4.36866e-184	0.434253	0.823	0.59	3.05806e-180	Pro.CD8.T	HMGN3
	6.72547e-184	0.389816	0.744	0.541	4.70783e-180	Pro.CD8.T	CCDC25
	1.11311e-183	0.452016	0.696	0.434	7.79175e-180	Pro.CD8.T	LMAN1
	3.99369e-181	0.34332	0.738	0.528	2.79558e-177	Pro.CD8.T	FAM136A
	7.11046e-181	0.336693	0.609	0.381	4.97733e-177	Pro.CD8.T	GIHCG
	8.37432e-181	0.618155	0.996	0.956	5.86202e-177	Pro.CD8.T	LGALS1
	4.90435e-179	0.415018	0.768	0.546	3.43304e-175	Pro.CD8.T	GPR65
	6.39017e-179	0.380469	0.715	0.536	4.47312e-175	Pro.CD8.T	TMEM109
	2.21519e-178	0.435635	0.919	0.813	1.55063e-174	Pro.CD8.T	SPCS3
	6.27862e-178	0.520932	0.607	0.35	4.39504e-174	Pro.CD8.T	MAGOHB
	1.57767e-177	0.46346	0.672	0.435	1.10437e-173	Pro.CD8.T	CDC25B
	1.90902e-177	0.473742	0.793	0.634	1.33631e-173	Pro.CD8.T	ANAPC15
	2.86442e-176	0.446739	0.813	0.633	2.00509e-172	Pro.CD8.T	GIMAP4
	5.63175e-176	0.411123	0.75	0.527	3.94223e-172	Pro.CD8.T	CYFIP2
	7.07582e-176	0.36294	0.774	0.554	4.95307e-172	Pro.CD8.T	SPTAN1
	5.18056e-174	0.291044	0.68	0.456	3.62639e-170	Pro.CD8.T	DENND2D
	5.776e-173	0.465071	0.664	0.427	4.0432e-169	Pro.CD8.T	HMOX2
	6.68791e-173	0.476718	0.829	0.671	4.68154e-169	Pro.CD8.T	TPR
	8.10413e-173	0.366453	0.683	0.447	5.67289e-169	Pro.CD8.T	PDCL3
	1.96843e-172	0.342617	0.631	0.399	1.3779e-168	Pro.CD8.T	ELP6
	1.44417e-171	0.425352	0.842	0.693	1.01092e-167	Pro.CD8.T	NDUFV2
	3.50735e-170	0.580726	0.589	0.269	2.45515e-166	Pro.CD8.T	CENPK
	3.59462e-170	0.441034	0.81	0.603	2.51623e-166	Pro.CD8.T	ATP1B3
	1.27138e-169	0.441301	0.652	0.424	8.89963e-166	Pro.CD8.T	DCPS
	1.54903e-169	0.287223	0.706	0.483	1.08432e-165	Pro.CD8.T	DTD1
	1.85643e-168	0.459232	0.675	0.427	1.2995e-164	Pro.CD8.T	ABCF1
	3.72417e-168	0.384865	0.631	0.406	2.60692e-164	Pro.CD8.T	CD320
	6.87175e-168	0.330132	0.731	0.499	4.81023e-164	Pro.CD8.T	APMAP
	1.87918e-166	0.490936	0.627	0.386	1.31543e-162	Pro.CD8.T	HAT1
	1.99722e-166	0.415275	0.679	0.465	1.39806e-162	Pro.CD8.T	DCUN1D5
	2.01317e-165	0.409728	0.787	0.597	1.40922e-161	Pro.CD8.T	SSB
	4.11252e-165	0.496643	0.562	0.268	2.87877e-161	Pro.CD8.T	RFC4
	1.79591e-164	0.315306	0.685	0.379	1.25714e-160	Pro.CD8.T	CLEC2D
	6.15384e-164	0.581797	0.598	0.286	4.30768e-160	Pro.CD8.T	RRM2
	7.26423e-164	0.374211	0.64	0.402	5.08496e-160	Pro.CD8.T	UCHL5
	1.35757e-162	0.411643	0.714	0.537	9.50297e-159	Pro.CD8.T	MRPS33
	2.84068e-161	0.439697	0.71	0.494	1.98847e-157	Pro.CD8.T	TIPRL
	2.00562e-160	0.416505	0.74	0.548	1.40394e-156	Pro.CD8.T	TCP1
	1.80886e-159	0.357337	0.66	0.395	1.2662e-155	Pro.CD8.T	LINC01871
	4.67062e-159	0.354189	0.864	0.693	3.26944e-155	Pro.CD8.T	BAX
	5.90829e-159	0.315227	1	0.988	4.1358e-155	Pro.CD8.T	GAPDH
	3.92468e-156	0.467836	0.683	0.47	2.74728e-152	Pro.CD8.T	EPRS
	1.20271e-155	0.38318	0.682	0.493	8.41898e-152	Pro.CD8.T	CBX1
	1.53749e-155	0.329378	0.612	0.408	1.07624e-151	Pro.CD8.T	PXMP2
	1.89774e-154	0.340446	0.705	0.444	1.32841e-150	Pro.CD8.T	GBP1
	5.93662e-154	0.420422	0.748	0.589	4.15563e-150	Pro.CD8.T	NUDT21
	1.6242e-153	0.292364	0.88	0.727	1.13694e-149	Pro.CD8.T	YWHAE
	2.88126e-152	0.307083	0.613	0.279	2.01688e-148	Pro.CD8.T	CAMK4
	5.15208e-152	0.322866	0.74	0.58	3.60646e-148	Pro.CD8.T	RHOF
	1.42034e-151	0.330332	0.613	0.393	9.94239e-148	Pro.CD8.T	THOC3
	1.36693e-150	0.564913	0.675	0.534	9.56851e-147	Pro.CD8.T	HMGB3
	1.09701e-149	0.358118	0.832	0.674	7.67909e-146	Pro.CD8.T	PPP1R14B
	1.89102e-149	0.408596	0.836	0.708	1.32372e-145	Pro.CD8.T	PHPT1
	2.93153e-149	0.364554	0.941	0.808	2.05207e-145	Pro.CD8.T	FUS
	5.64363e-149	0.425933	0.67	0.472	3.95054e-145	Pro.CD8.T	CRELD2
	1.64881e-147	0.465256	0.74	0.59	1.15417e-143	Pro.CD8.T	PSMC3
	2.28488e-147	0.339132	0.687	0.547	1.59942e-143	Pro.CD8.T	CISD1
	3.25426e-147	0.29514	0.561	0.304	2.27798e-143	Pro.CD8.T	C3orf14
	7.50152e-146	0.395319	0.596	0.351	5.25106e-142	Pro.CD8.T	RRP1B
	1.59873e-145	0.332613	0.603	0.372	1.11911e-141	Pro.CD8.T	HSPA14.1
	4.23518e-145	0.430655	0.59	0.351	2.96463e-141	Pro.CD8.T	SAE1
	1.57599e-144	0.376681	0.67	0.465	1.10319e-140	Pro.CD8.T	UCHL3
	3.63105e-143	0.484798	0.731	0.633	2.54174e-139	Pro.CD8.T	MT1E
	6.70319e-142	0.399345	0.632	0.371	4.69224e-138	Pro.CD8.T	MRPL27
	4.08272e-141	0.568695	0.63	0.436	2.8579e-137	Pro.CD8.T	CCDC28B
	1.35043e-138	0.746762	0.577	0.335	9.45302e-135	Pro.CD8.T	CLSPN
	2.2489e-138	0.496367	0.703	0.579	1.57423e-134	Pro.CD8.T	POLE3
	9.39784e-138	0.301035	0.624	0.387	6.57849e-134	Pro.CD8.T	ITK
	2.5031e-137	0.256991	0.565	0.359	1.75217e-133	Pro.CD8.T	CENPS
	2.89588e-137	0.292668	0.922	0.804	2.02711e-133	Pro.CD8.T	FAM107B
	1.16885e-136	0.543514	0.593	0.329	8.18192e-133	Pro.CD8.T	NUSAP1
	1.18553e-136	0.410569	0.988	0.92	8.29871e-133	Pro.CD8.T	GSTP1
	4.23251e-135	0.462668	0.607	0.408	2.96275e-131	Pro.CD8.T	MMS22L
	6.53982e-134	0.330734	0.69	0.506	4.57788e-130	Pro.CD8.T	DMAC1
	7.53139e-134	0.40305	0.618	0.283	5.27197e-130	Pro.CD8.T	LINC00861
	8.68112e-133	0.415229	0.663	0.435	6.07678e-129	Pro.CD8.T	ITGB7
	2.32152e-132	0.459315	0.546	0.278	1.62507e-128	Pro.CD8.T	FANCI
	9.53408e-131	0.346862	0.634	0.433	6.67386e-127	Pro.CD8.T	TMEM238
	1.71319e-130	0.429476	0.652	0.431	1.19923e-126	Pro.CD8.T	SP140
	1.6e-127	0.450511	0.656	0.465	1.12e-123	Pro.CD8.T	GMPS
	1.8267e-127	0.490016	0.572	0.337	1.27869e-123	Pro.CD8.T	MCM2
	2.01222e-127	0.414588	0.655	0.433	1.40855e-123	Pro.CD8.T	CCND2
	5.94149e-127	0.345042	0.706	0.515	4.15905e-123	Pro.CD8.T	TECR
	2.02879e-125	0.413488	0.624	0.359	1.42015e-121	Pro.CD8.T	TGFBR3
	3.40329e-125	0.363831	0.582	0.385	2.3823e-121	Pro.CD8.T	POLR3K
	2.9693e-124	0.293663	0.626	0.417	2.07851e-120	Pro.CD8.T	TWISTNB
	1.20988e-123	0.290161	0.736	0.565	8.46919e-120	Pro.CD8.T	PTPN7
	1.48335e-123	0.438323	0.631	0.467	1.03834e-119	Pro.CD8.T	NABP2
	2.15612e-123	0.639524	0.56	0.345	1.50929e-119	Pro.CD8.T	CHEK1
	3.90413e-123	0.401206	0.662	0.498	2.73289e-119	Pro.CD8.T	UQCC2
	4.3179e-123	0.259033	0.677	0.468	3.02253e-119	Pro.CD8.T	CBLB
	5.39041e-121	0.382193	0.7	0.476	3.77329e-117	Pro.CD8.T	RFC1
	1.6308e-120	0.39689	0.589	0.38	1.14156e-116	Pro.CD8.T	ZNHIT6
	8.92452e-120	0.307095	0.564	0.335	6.24717e-116	Pro.CD8.T	NUP37
	1.26298e-119	0.425058	0.574	0.325	8.84087e-116	Pro.CD8.T	MRPS9
	3.47754e-119	0.253305	0.89	0.759	2.43428e-115	Pro.CD8.T	RUNX3
	2.28642e-118	0.62868	0.548	0.262	1.60049e-114	Pro.CD8.T	MCM6
	2.50349e-118	0.255225	0.943	0.856	1.75245e-114	Pro.CD8.T	MT2A
	1.31454e-116	0.353437	0.589	0.389	9.2018e-113	Pro.CD8.T	ACTR6
	1.42744e-116	0.372113	0.866	0.775	9.99208e-113	Pro.CD8.T	EIF1AX
	1.4877e-116	0.281393	0.62	0.34	1.04139e-112	Pro.CD8.T	S1PR5
	3.08274e-114	0.306254	0.527	0.234	2.15791e-110	Pro.CD8.T	RAD51AP1
	6.25516e-114	0.477911	0.614	0.438	4.37861e-110	Pro.CD8.T	TOPBP1
	3.35094e-112	0.260727	0.703	0.477	2.34566e-108	Pro.CD8.T	NAP1L4
	9.21028e-112	0.418198	0.664	0.514	6.44719e-108	Pro.CD8.T	SEPTIN1
	1.82579e-111	0.528908	0.568	0.357	1.27806e-107	Pro.CD8.T	OXCT1
	2.24825e-111	0.302323	0.546	0.309	1.57378e-107	Pro.CD8.T	GGH
	2.21232e-109	0.285553	0.706	0.503	1.54862e-105	Pro.CD8.T	RNF125
	2.58679e-109	0.403882	0.721	0.577	1.81075e-105	Pro.CD8.T	SPN
	2.99998e-109	0.309456	0.595	0.4	2.09999e-105	Pro.CD8.T	PRR5
	3.85539e-109	0.27607	0.583	0.316	2.69878e-105	Pro.CD8.T	PPP2R2B
	4.54038e-109	0.551015	0.593	0.415	3.17827e-105	Pro.CD8.T	DTYMK
	6.67971e-109	0.252216	0.555	0.358	4.67579e-105	Pro.CD8.T	LRR1
	7.3286e-108	0.330861	0.984	0.885	5.13002e-104	Pro.CD8.T	ANXA2
	9.4894e-107	0.304537	0.666	0.484	6.64258e-103	Pro.CD8.T	CEBPZ
	1.42539e-106	0.551974	0.577	0.35	9.97774e-103	Pro.CD8.T	CENPM
	3.99923e-106	0.510298	0.547	0.276	2.79946e-102	Pro.CD8.T	RRM1
	1.33055e-105	0.414923	0.564	0.382	9.31387e-102	Pro.CD8.T	HIRIP3
	2.85019e-105	0.260639	0.593	0.402	1.99514e-101	Pro.CD8.T	TOX
	4.78065e-104	0.328103	0.577	0.337	3.34646e-100	Pro.CD8.T	MNAT1
	5.13183e-104	0.374552	0.65	0.475	3.59228e-100	Pro.CD8.T	RSRC1
	8.18573e-104	0.357987	0.648	0.436	5.73001e-100	Pro.CD8.T	C5orf56
	3.12788e-103	0.367003	0.66	0.464	2.18952e-99	Pro.CD8.T	PSMD1
	3.34144e-103	0.349289	0.623	0.421	2.33901e-99	Pro.CD8.T	NUP210
	1.57884e-101	0.350129	0.639	0.447	1.10519e-97	Pro.CD8.T	ZAP70
	8.94308e-100	0.328721	0.625	0.44	6.26015e-96	Pro.CD8.T	EZH2
	8.65733e-99	0.327282	0.588	0.382	6.06013e-95	Pro.CD8.T	SF3A3
	3.4468e-98	0.348648	0.647	0.484	2.41276e-94	Pro.CD8.T	TPGS2
	4.47824e-98	0.332444	0.535	0.31	3.13477e-94	Pro.CD8.T	CCNB2
	8.94963e-98	0.26791	0.559	0.372	6.26474e-94	Pro.CD8.T	C12orf29
	1.90732e-97	0.263526	0.568	0.353	1.33512e-93	Pro.CD8.T	ISOC2
	2.94119e-97	0.305279	0.566	0.375	2.05884e-93	Pro.CD8.T	DNAJC2
	3.1938e-97	0.308739	0.641	0.481	2.23566e-93	Pro.CD8.T	MPHOSPH10
	1.1183e-96	0.341015	0.626	0.46	7.82809e-93	Pro.CD8.T	EXOSC9
	1.90133e-96	0.374513	0.773	0.688	1.33093e-92	Pro.CD8.T	SMC1A
	4.80557e-95	0.324486	0.562	0.408	3.3639e-91	Pro.CD8.T	E2F1
	1.99947e-94	0.402614	0.583	0.395	1.39963e-90	Pro.CD8.T	BZW2
	2.46266e-94	0.253345	0.666	0.488	1.72386e-90	Pro.CD8.T	LUC7L2
	7.20788e-94	0.330755	0.542	0.356	5.04552e-90	Pro.CD8.T	PFKP
	7.90632e-93	0.369565	0.652	0.536	5.53442e-89	Pro.CD8.T	NCAPD2
	2.00683e-91	0.284225	0.521	0.271	1.40478e-87	Pro.CD8.T	WRN
	1.5781e-90	0.400991	0.698	0.63	1.10467e-86	Pro.CD8.T	TIMM10
	7.43723e-89	0.323915	0.497	0.236	5.20606e-85	Pro.CD8.T	HLTF
	1.17065e-87	0.258988	0.631	0.401	8.19454e-84	Pro.CD8.T	SLFN5
	2.87301e-87	0.409327	0.549	0.398	2.01111e-83	Pro.CD8.T	FEN1
	7.26767e-87	0.43446	0.548	0.362	5.08737e-83	Pro.CD8.T	TOP2A
	2.19062e-86	0.357066	0.613	0.429	1.53344e-82	Pro.CD8.T	PDIA4
	1.0527e-85	0.331312	0.651	0.506	7.36887e-82	Pro.CD8.T	WDR43
	1.39395e-85	0.2787	0.679	0.531	9.75763e-82	Pro.CD8.T	UBTF
	3.97921e-85	0.459245	0.534	0.344	2.78545e-81	Pro.CD8.T	PAICS
	1.43841e-84	0.331351	0.605	0.384	1.00689e-80	Pro.CD8.T	BAZ1B
	3.72293e-84	0.380333	0.569	0.381	2.60605e-80	Pro.CD8.T	ACAT1
	9.89635e-82	0.339477	0.689	0.574	6.92744e-78	Pro.CD8.T	MESD
	1.09124e-81	0.31416	0.699	0.556	7.6387e-78	Pro.CD8.T	LARP7
	1.28495e-81	0.309243	0.59	0.466	8.99462e-78	Pro.CD8.T	MRPL17
	1.4873e-81	0.294599	0.659	0.481	1.04111e-77	Pro.CD8.T	ASCC3
	1.92085e-81	0.260878	0.534	0.283	1.3446e-77	Pro.CD8.T	RNF157
	2.20059e-81	0.250347	0.784	0.658	1.54041e-77	Pro.CD8.T	TIMM13
	2.00256e-80	0.312286	0.754	0.7	1.40179e-76	Pro.CD8.T	TRG-AS1
	8.78315e-80	0.356616	0.567	0.304	6.14821e-76	Pro.CD8.T	RRAS2
	6.34705e-79	0.39434	0.618	0.438	4.44294e-75	Pro.CD8.T	PWP1
	2.9645e-78	0.278326	0.581	0.381	2.07515e-74	Pro.CD8.T	MRPL12
	3.07701e-78	0.28537	0.594	0.431	2.15391e-74	Pro.CD8.T	USP14
	3.16616e-78	0.266151	0.529	0.299	2.21631e-74	Pro.CD8.T	TMEM14A
	3.346e-78	0.303287	0.574	0.449	2.3422e-74	Pro.CD8.T	C19orf48
	4.34848e-78	0.356645	0.581	0.39	3.04393e-74	Pro.CD8.T	C1orf21
	7.88563e-77	0.368083	0.542	0.355	5.51994e-73	Pro.CD8.T	ZWINT
	4.49334e-76	0.375236	0.501	0.288	3.14534e-72	Pro.CD8.T	PUM3
	2.16213e-75	0.327719	0.579	0.362	1.51349e-71	Pro.CD8.T	DBF4
	4.85806e-75	0.320898	0.514	0.29	3.40064e-71	Pro.CD8.T	RBL1
	3.76122e-74	0.37781	0.527	0.331	2.63285e-70	Pro.CD8.T	CENPN
	4.78519e-74	0.322513	0.609	0.477	3.34963e-70	Pro.CD8.T	COA4
	3.52476e-73	0.335885	0.611	0.481	2.46733e-69	Pro.CD8.T	GAR1
	6.84027e-71	0.305409	0.606	0.383	4.78819e-67	Pro.CD8.T	PTPN4
	4.91562e-70	0.258456	0.755	0.613	3.44093e-66	Pro.CD8.T	KPNB1
	5.47075e-70	0.25505	0.616	0.473	3.82953e-66	Pro.CD8.T	CFAP97
	8.32936e-70	0.280802	0.596	0.412	5.83055e-66	Pro.CD8.T	SRPK1
	1.00314e-67	0.33477	0.475	0.284	7.02196e-64	Pro.CD8.T	BRCA1
	4.50534e-67	0.268775	0.727	0.612	3.15374e-63	Pro.CD8.T	SELENOS
	9.17637e-67	0.400025	0.556	0.361	6.42346e-63	Pro.CD8.T	VRK1
	9.86305e-66	0.376856	0.575	0.432	6.90414e-62	Pro.CD8.T	HAUS1
	1.05174e-64	0.340514	0.532	0.356	7.36219e-61	Pro.CD8.T	SYNJ2
	1.08512e-62	0.38919	0.625	0.512	7.59584e-59	Pro.CD8.T	SSRP1
	1.74038e-62	0.523121	0.506	0.318	1.21827e-58	Pro.CD8.T	CCNB1
	6.09747e-61	0.356584	0.507	0.339	4.26823e-57	Pro.CD8.T	PRIM2
	1.29646e-58	0.317372	0.468	0.281	9.07521e-55	Pro.CD8.T	ACTL6A
	3.1559e-58	0.354771	0.568	0.39	2.20913e-54	Pro.CD8.T	SPTBN1
	6.29471e-58	0.325737	0.543	0.377	4.4063e-54	Pro.CD8.T	MRTO4
	9.9274e-58	0.405323	0.547	0.386	6.94918e-54	Pro.CD8.T	ATAD2
	3.39594e-57	0.345083	0.502	0.226	2.37716e-53	Pro.CD8.T	DLGAP5
	8.93677e-56	0.373741	0.519	0.329	6.25574e-52	Pro.CD8.T	HACD3
	8.61849e-55	0.320196	0.51	0.336	6.03294e-51	Pro.CD8.T	NCAPD3
	2.71837e-54	0.278352	0.584	0.427	1.90286e-50	Pro.CD8.T	MCMBP
	3.74317e-52	0.483669	0.508	0.29	2.62022e-48	Pro.CD8.T	WDR76
	5.01665e-52	0.25892	0.535	0.386	3.51166e-48	Pro.CD8.T	HDAC2
	3.30873e-51	0.438977	0.48	0.309	2.31611e-47	Pro.CD8.T	CHAF1A
	1.86478e-50	0.279837	0.525	0.375	1.30535e-46	Pro.CD8.T	MRPS28
	8.68442e-50	0.310917	0.575	0.448	6.07909e-46	Pro.CD8.T	C1orf131
	3.17113e-49	0.279719	0.62	0.517	2.21979e-45	Pro.CD8.T	LMNB1
	2.9005e-48	0.315566	0.52	0.353	2.03035e-44	Pro.CD8.T	RRP15
	3.17273e-48	0.309011	0.598	0.493	2.22091e-44	Pro.CD8.T	CISD2
	6.13606e-47	0.274065	0.526	0.344	4.29524e-43	Pro.CD8.T	CARD11
	7.33909e-47	0.277247	0.622	0.529	5.13736e-43	Pro.CD8.T	SRRT
	1.75908e-45	0.292507	0.492	0.324	1.23135e-41	Pro.CD8.T	CDCA7L
	1.36196e-42	0.26187	0.501	0.351	9.53373e-39	Pro.CD8.T	PSMG1
	5.7769e-42	0.306314	0.511	0.364	4.04383e-38	Pro.CD8.T	GNL3
	4.01969e-41	0.287061	0.533	0.425	2.81378e-37	Pro.CD8.T	DDB2
	5.21408e-41	0.318136	0.54	0.403	3.64986e-37	Pro.CD8.T	TARS
	8.32215e-40	0.39373	0.549	0.423	5.82551e-36	Pro.CD8.T	CD38
	1.02613e-39	0.298813	0.491	0.342	7.18294e-36	Pro.CD8.T	ASPM
	2.79433e-39	0.274675	0.567	0.43	1.95603e-35	Pro.CD8.T	CDK6
	1.96816e-38	0.334136	0.498	0.297	1.37771e-34	Pro.CD8.T	IARS
	2.89635e-38	0.302366	0.517	0.362	2.02744e-34	Pro.CD8.T	RAD51C
	5.61905e-37	0.344257	0.501	0.271	3.93333e-33	Pro.CD8.T	TPD52
	1.08409e-35	0.32597	0.525	0.392	7.58864e-32	Pro.CD8.T	DKC1
	3.6549e-35	0.250586	0.457	0.285	2.55843e-31	Pro.CD8.T	UAP1
	6.58747e-35	0.312585	0.67	0.668	4.61123e-31	Pro.CD8.T	HMGA1
	2.15835e-34	0.27518	0.521	0.33	1.51084e-30	Pro.CD8.T	DDX1
	2.36359e-34	0.28146	0.556	0.483	1.65451e-30	Pro.CD8.T	SIT1
	1.4189e-31	0.40804	0.518	0.406	9.93233e-28	Pro.CD8.T	ITGB3BP
	1.71127e-31	0.264263	0.478	0.338	1.19789e-27	Pro.CD8.T	CENPE
	1.7255e-31	0.299331	0.539	0.409	1.20785e-27	Pro.CD8.T	MRPL19
	2.56139e-31	0.317182	0.505	0.391	1.79298e-27	Pro.CD8.T	NSD2
	6.16787e-30	0.268633	0.493	0.384	4.31751e-26	Pro.CD8.T	NOP14
	2.66895e-29	0.486632	0.532	0.471	1.86826e-25	Pro.CD8.T	DHFR
	6.60481e-29	0.292025	0.49	0.345	4.62337e-25	Pro.CD8.T	RFC2
	1.47481e-28	0.289009	0.54	0.451	1.03236e-24	Pro.CD8.T	GPR174
	1.45243e-27	0.295866	0.517	0.371	1.0167e-23	Pro.CD8.T	HPGD
	4.96682e-26	0.262196	0.487	0.348	3.47678e-22	Pro.CD8.T	ARHGAP10
	9.13916e-25	0.310277	0.479	0.245	6.39741e-21	Pro.CD8.T	TRGC1
	6.1255e-24	0.262588	0.456	0.282	4.28785e-20	Pro.CD8.T	GART
	2.35393e-23	0.310394	0.533	0.42	1.64775e-19	Pro.CD8.T	CEP78
	5.16996e-22	0.439819	0.454	0.315	3.61897e-18	Pro.CD8.T	LIG1
	1.06321e-21	0.285436	0.528	0.414	7.44245e-18	Pro.CD8.T	ADGRG1
	6.7256e-21	0.316494	0.456	0.23	4.70792e-17	Pro.CD8.T	FAM111B
	8.77879e-21	0.26495	0.499	0.378	6.14515e-17	Pro.CD8.T	GON7
	1.45781e-20	0.289277	0.48	0.225	1.02047e-16	Pro.CD8.T	SIRPG
	3.60608e-20	0.280662	0.51	0.42	2.52425e-16	Pro.CD8.T	NOLC1
	4.42206e-19	0.329789	0.483	0.354	3.09544e-15	Pro.CD8.T	MTHFD1
	8.6278e-19	0.260131	0.58	0.552	6.03946e-15	Pro.CD8.T	PMVK
	1.10432e-18	0.259032	0.506	0.399	7.73025e-15	Pro.CD8.T	SF3B3
	3.65077e-18	0.29279	0.481	0.353	2.55554e-14	Pro.CD8.T	CTPS1
	1.17449e-17	0.251251	0.476	0.368	8.2214e-14	Pro.CD8.T	TMA16
	2.00238e-17	0.33482	0.53	0.431	1.40167e-13	Pro.CD8.T	IFNG
	2.40379e-16	0.251893	0.472	0.341	1.68265e-12	Pro.CD8.T	TP53
	2.79947e-16	0.256989	0.431	0.303	1.95963e-12	Pro.CD8.T	PARPBP
	7.23987e-16	0.352079	0.513	0.438	5.06791e-12	Pro.CD8.T	TCTEX1D2
	7.75824e-16	0.286415	0.465	0.326	5.43077e-12	Pro.CD8.T	TIPIN
	1.82632e-14	0.259048	0.48	0.359	1.27842e-10	Pro.CD8.T	UTP11
	2.73193e-14	0.329929	0.468	0.369	1.91235e-10	Pro.CD8.T	ERI1
	4.05683e-14	0.276922	0.485	0.398	2.83978e-10	Pro.CD8.T	BCL2L12
	8.46585e-14	0.345234	0.471	0.404	5.92609e-10	Pro.CD8.T	ORC6
	2.16443e-13	0.371865	0.442	0.285	1.5151e-09	Pro.CD8.T	ATAD5
	3.01892e-12	0.296036	0.453	0.336	2.11325e-08	Pro.CD8.T	NCAPG2
	5.4704e-12	0.299473	0.454	0.321	3.82928e-08	Pro.CD8.T	GPATCH4
	4.13846e-11	0.454441	0.539	0.531	2.89692e-07	Pro.CD8.T	PTMS
	6.4638e-11	0.423385	0.463	0.213	4.52466e-07	Pro.CD8.T	LINC02446
	2.06581e-10	0.282557	0.455	0.334	1.44607e-06	Pro.CD8.T	KPNA2
	7.26438e-09	0.379468	0.437	0.276	5.08507e-05	Pro.CD8.T	DTL
	2.04364e-08	0.341462	0.472	0.384	0.000143055	Pro.CD8.T	FBXO5
	2.30156e-07	0.254221	0.508	0.469	0.00161109	Pro.CD8.T	MIB2
	0.00664806	0.275665	0.409	0.134	1	Pro.CD8.T	CDC6
	0	2.54466	0.986	0.616	0	CD8.TEM	CD3D
	0	2.3863	0.997	0.687	0	CD8.TEM	CCL5
	0	2.38517	0.946	0.638	0	CD8.TEM	GZMH
	0	2.33743	0.866	0.53	0	CD8.TEM	GZMK
	0	2.3076	0.995	0.709	0	CD8.TEM	NKG7
	0	2.24417	0.916	0.569	0	CD8.TEM	TRBC2
	0	2.17126	0.96	0.547	0	CD8.TEM	CD3G
	0	2.10954	0.978	0.535	0	CD8.TEM	IL32
	0	2.00992	0.975	0.659	0	CD8.TEM	CST7
	0	1.98812	0.96	0.492	0	CD8.TEM	CD3E
	0	1.96016	0.88	0.413	0	CD8.TEM	TRAC
	0	1.93208	0.959	0.627	0	CD8.TEM	LIME1
	0	1.91441	0.915	0.543	0	CD8.TEM	GZMM
	0	1.89293	0.987	0.562	0	CD8.TEM	GZMA
	0	1.87822	0.856	0.525	0	CD8.TEM	CD8B
	0	1.87656	0.972	0.616	0	CD8.TEM	PCED1B-AS1
	0	1.87447	0.819	0.543	0	CD8.TEM	TRBC1
	0	1.84255	0.993	0.926	0	CD8.TEM	CD52
	0	1.8394	0.806	0.532	0	CD8.TEM	CD8A
	0	1.81396	0.869	0.52	0	CD8.TEM	CD2
	0	1.70766	0.849	0.472	0	CD8.TEM	CCL4
	0	1.68081	0.889	0.481	0	CD8.TEM	ISG20
	0	1.66471	0.951	0.726	0	CD8.TEM	PLAAT4
	0	1.58585	0.886	0.556	0	CD8.TEM	LYAR
	0	1.53654	0.729	0.545	0	CD8.TEM	FGFBP2
	0	1.49565	0.914	0.639	0	CD8.TEM	IL2RG
	0	1.48612	0.785	0.398	0	CD8.TEM	KLRG1
	0	1.47443	0.798	0.535	0	CD8.TEM	DUSP2
	0	1.38449	0.857	0.536	0	CD8.TEM	LCK
	0	1.38236	0.757	0.477	0	CD8.TEM	CMC1
	0	1.37409	0.992	0.925	0	CD8.TEM	HCST
	0	1.36317	0.867	0.522	0	CD8.TEM	STK17A
	0	1.34006	0.871	0.526	0	CD8.TEM	ETS1
	0	1.33848	0.918	0.77	0	CD8.TEM	GYPC
	0	1.31433	0.763	0.366	0	CD8.TEM	CD69
	0	1.30901	0.918	0.604	0	CD8.TEM	ARL4C
	0	1.29583	0.769	0.467	0	CD8.TEM	CXCR4
	0	1.28245	0.82	0.63	0	CD8.TEM	HOPX
	0	1.26139	0.976	0.874	0	CD8.TEM	TLE5
	0	1.22439	0.785	0.361	0	CD8.TEM	SKAP1
	0	1.22321	0.869	0.623	0	CD8.TEM	GIMAP7
	0	1.22127	0.633	0.572	0	CD8.TEM	TRGC2
	0	1.2147	0.85	0.552	0	CD8.TEM	LEPROTL1
	0	1.20318	0.921	0.787	0	CD8.TEM	CLEC2B
	0	1.19365	0.999	0.982	0	CD8.TEM	RPS19
	0	1.18458	0.858	0.552	0	CD8.TEM	EVL
	0	1.17955	0.91	0.486	0	CD8.TEM	CTSW
	0	1.17626	0.896	0.763	0	CD8.TEM	PIK3R1
	0	1.16635	0.694	0.378	0	CD8.TEM	KLRK1
	0	1.15523	0.824	0.544	0	CD8.TEM	APOBEC3G
	0	1.13987	0.828	0.606	0	CD8.TEM	FKBP11
	0	1.13563	0.714	0.451	0	CD8.TEM	SPOCK2
	0	1.12815	0.835	0.691	0	CD8.TEM	BIN1
	0	1.10657	0.824	0.613	0	CD8.TEM	GIMAP4
	0	1.10464	0.731	0.515	0	CD8.TEM	GBP5
	0	1.09748	0.9	0.786	0	CD8.TEM	CD81
	0	1.09004	0.858	0.68	0	CD8.TEM	ZFP36L2
	0	1.06332	0.768	0.592	0	CD8.TEM	CEMIP2
	0	1.05356	0.767	0.449	0	CD8.TEM	GZMB
	0	1.05275	0.62	0.374	0	CD8.TEM	LINC01871
	0	1.05145	0.713	0.361	0	CD8.TEM	PMAIP1
	0	1.04101	0.985	0.915	0	CD8.TEM	SUB1
	0	1.03584	0.79	0.559	0	CD8.TEM	OCIAD2
	0	1.02566	0.921	0.79	0	CD8.TEM	KLF2
	0	1.01717	0.982	0.875	0	CD8.TEM	NPM1
	0	1.00273	0.735	0.499	0	CD8.TEM	ITM2A
	0	1.0002	0.657	0.47	0	CD8.TEM	CD6
	0	0.998303	0.805	0.505	0	CD8.TEM	SYNE2
	0	0.997424	0.688	0.494	0	CD8.TEM	SAMD3
	0	0.993085	0.757	0.582	0	CD8.TEM	DNAJB1
	0	0.991304	0.68	0.384	0	CD8.TEM	KLRD1
	0	0.972933	0.926	0.819	0	CD8.TEM	PSMB9
	0	0.972678	0.909	0.826	0	CD8.TEM	ABHD17A
	0	0.96269	0.691	0.378	0	CD8.TEM	BCL11B
	0	0.958741	0.974	0.905	0	CD8.TEM	UBB
	0	0.957553	0.88	0.787	0	CD8.TEM	GAS5
	0	0.957508	0.998	0.962	0	CD8.TEM	RPL3
	0	0.951042	0.722	0.54	0	CD8.TEM	OPTN
	0	0.946828	0.998	0.987	0	CD8.TEM	CALM1
	0	0.940662	0.623	0.513	0	CD8.TEM	LAIR2
	0	0.939676	0.786	0.495	0	CD8.TEM	PRF1
	0	0.932668	0.926	0.867	0	CD8.TEM	ATP5IF1
	0	0.917603	0.746	0.576	0	CD8.TEM	TBC1D10C
	0	0.912259	0.983	0.942	0	CD8.TEM	HSP90AA1
	0	0.911893	0.626	0.42	0	CD8.TEM	RORA
	0	0.901393	0.811	0.658	0	CD8.TEM	PAXX
	0	0.901373	0.685	0.549	0	CD8.TEM	TNFAIP3
	0	0.896757	0.722	0.481	0	CD8.TEM	PRKCH
	0	0.888205	0.668	0.354	0	CD8.TEM	CLIC3
	0	0.887048	0.715	0.701	0	CD8.TEM	TRG-AS1
	0	0.86651	0.646	0.364	0	CD8.TEM	CD27
	0	0.858123	0.973	0.957	0	CD8.TEM	HINT1
	0	0.856216	0.885	0.817	0	CD8.TEM	KRT10
	0	0.849251	0.588	0.489	0	CD8.TEM	SH2D1A
	0	0.848279	0.554	0.427	0	CD8.TEM	RHOH
	0	0.832841	0.826	0.654	0	CD8.TEM	LY6E
	0	0.826091	0.868	0.586	0	CD8.TEM	C12orf75
	0	0.826026	0.769	0.609	0	CD8.TEM	C12orf57
	0	0.824531	0.644	0.508	0	CD8.TEM	RGS1
	0	0.823551	0.576	0.366	0	CD8.TEM	CLEC2D
	0	0.821599	0.934	0.888	0	CD8.TEM	RAC2
	0	0.819506	0.996	0.957	0	CD8.TEM	RPSA
	0	0.818637	0.811	0.668	0	CD8.TEM	MZT2A
	0	0.814207	0.628	0.501	0	CD8.TEM	PYHIN1
	0	0.813702	0.874	0.741	0	CD8.TEM	LDHB
	0	0.811739	0.856	0.689	0	CD8.TEM	SEPTIN6
	0	0.794945	0.875	0.804	0	CD8.TEM	HIST1H1D
	0	0.792695	0.601	0.396	0	CD8.TEM	CD96
	0	0.790636	0.672	0.325	0	CD8.TEM	LINC00892
	0	0.790045	0.999	0.977	0	CD8.TEM	RPS3
	0	0.778374	0.548	0.26	0	CD8.TEM	LINC00861
	0	0.765926	0.999	0.964	0	CD8.TEM	RPS4X
	0	0.764275	0.622	0.445	0	CD8.TEM	SLC38A1
	0	0.758119	0.566	0.402	0	CD8.TEM	IKZF3
	0	0.755784	0.564	0.342	0	CD8.TEM	TGFBR3
	0	0.743509	0.656	0.529	0	CD8.TEM	ZBTB38
	0	0.742599	0.571	0.427	0	CD8.TEM	C5orf56
	0	0.73742	0.602	0.5	0	CD8.TEM	RNF125
	0	0.730926	0.601	0.529	0	CD8.TEM	CYFIP2
	0	0.730573	0.508	0.242	0	CD8.TEM	CD5
	0	0.728492	0.895	0.831	0	CD8.TEM	NDUFB8
	0	0.721066	0.64	0.466	0	CD8.TEM	LAT
	0	0.720409	0.791	0.762	0	CD8.TEM	RUNX3
	0	0.719206	0.919	0.856	0	CD8.TEM	PPIB
	0	0.71813	0.74	0.696	0	CD8.TEM	BAX
	0	0.716488	0.849	0.804	0	CD8.TEM	FAM107B
	0	0.715554	0.653	0.572	0	CD8.TEM	RNF19A
	0	0.714521	0.898	0.842	0	CD8.TEM	HSPA8
	0	0.711842	0.561	0.39	0	CD8.TEM	SLFN5
	0	0.705725	0.509	0.312	0	CD8.TEM	LBH
	0	0.695377	0.701	0.438	0	CD8.TEM	MATK
	0	0.69263	0.754	0.618	0	CD8.TEM	ARL6IP1
	0	0.689249	0.817	0.765	0	CD8.TEM	HIST1H1E
	0	0.687041	0.722	0.641	0	CD8.TEM	SYNE1
	0	0.685763	0.795	0.463	0	CD8.TEM	LTB
	0	0.685384	0.97	0.924	0	CD8.TEM	CORO1A
	0	0.677821	0.908	0.861	0	CD8.TEM	SNRPD2
	0	0.677782	0.851	0.803	0	CD8.TEM	ARPC5L
	0	0.675364	0.859	0.766	0	CD8.TEM	SOD1
	0	0.670017	0.997	0.986	0	CD8.TEM	PFN1
	0	0.668865	0.997	0.948	0	CD8.TEM	RPL5
	0	0.66722	0.666	0.459	0	CD8.TEM	ATG2A
	0	0.665638	0.664	0.576	0	CD8.TEM	RHOF
	0	0.663581	0.652	0.469	0	CD8.TEM	CD247
	0	0.660703	0.862	0.842	0	CD8.TEM	CTSC
	0	0.657508	0.763	0.695	0	CD8.TEM	TSTD1
	0	0.65326	0.969	0.933	0	CD8.TEM	COX6C
	0	0.652847	0.996	0.955	0	CD8.TEM	RPL10A
	0	0.651716	0.512	0.319	0	CD8.TEM	THEMIS
	0	0.649831	0.951	0.922	0	CD8.TEM	COX7A2
	0	0.644159	0.63	0.482	0	CD8.TEM	RASAL3
	0	0.641863	0.592	0.499	0	CD8.TEM	ADA
	0	0.641502	0.594	0.476	0	CD8.TEM	TRIM59
	0	0.640503	0.581	0.437	0	CD8.TEM	ZAP70
	0	0.637883	0.6	0.447	0	CD8.TEM	DENND2D
	0	0.635191	0.558	0.429	0	CD8.TEM	ITGB7
	0	0.633792	0.618	0.459	0	CD8.TEM	CDKN2A
	0	0.633172	0.535	0.372	0	CD8.TEM	PTPN4
	0	0.629765	0.766	0.784	0	CD8.TEM	PRDX2
	0	0.626195	0.975	0.869	0	CD8.TEM	HLA-DPB1
	0	0.623767	0.622	0.554	0	CD8.TEM	TIGIT
	0	0.622211	0.496	0.301	0	CD8.TEM	RASGRP1
	0	0.618714	0.994	0.943	0	CD8.TEM	RPS5
	0	0.60757	0.982	0.951	0	CD8.TEM	TXNIP
	0	0.603971	0.806	0.677	0	CD8.TEM	SRSF7
	0	0.602907	0.798	0.665	0	CD8.TEM	HLA-DQA1
	0	0.602787	0.538	0.447	0	CD8.TEM	FXYD2
	0	0.600901	0.607	0.383	0	CD8.TEM	F2R
	0	0.60084	0.931	0.896	0	CD8.TEM	MZT2B
	0	0.600784	0.732	0.651	0	CD8.TEM	ISG15
	0	0.599001	0.982	0.92	0	CD8.TEM	HLA-DRB1
	0	0.597228	0.636	0.395	0	CD8.TEM	FCRL6
	0	0.594472	0.891	0.839	0	CD8.TEM	POMP
	0	0.594465	0.497	0.278	0	CD8.TEM	STAT4
	0	0.594287	0.845	0.83	0	CD8.TEM	RPS27L
	0	0.589043	0.823	0.767	0	CD8.TEM	NDUFA12
	0	0.585	0.761	0.713	0	CD8.TEM	IDH2
	0	0.581226	0.526	0.376	0	CD8.TEM	SYTL3
	0	0.580733	0.903	0.884	0	CD8.TEM	PSMB8
	0	0.579659	0.58	0.318	0	CD8.TEM	S1PR5
	0	0.578926	0.79	0.691	0	CD8.TEM	SNRPD1
	0	0.570823	0.63	0.355	0	CD8.TEM	CD160
	0	0.569409	0.998	0.964	0	CD8.TEM	RPL7A
	0	0.557829	0.734	0.642	0	CD8.TEM	CYCS
	0	0.557671	0.859	0.855	0	CD8.TEM	GTF3A
	0	0.555155	0.999	0.969	0	CD8.TEM	RPS18
	0	0.553628	0.881	0.797	0	CD8.TEM	PSME2
	0	0.544686	0.708	0.54	0	CD8.TEM	BUB3
	0	0.541085	0.74	0.739	0	CD8.TEM	DSTN
	0	0.539379	0.737	0.651	0	CD8.TEM	RBM38
	0	0.537289	0.635	0.396	0	CD8.TEM	BCAS4
	0	0.53002	0.649	0.578	0	CD8.TEM	SYTL1
	0	0.52394	0.57	0.432	0	CD8.TEM	JUN
	0	0.52063	0.823	0.805	0	CD8.TEM	ITGA4
	0	0.519296	0.999	0.96	0	CD8.TEM	RPS2
	0	0.516336	0.626	0.449	0	CD8.TEM	A2M-AS1
	0	0.507854	0.621	0.483	0	CD8.TEM	PARP1
	0	0.483649	0.635	0.468	0	CD8.TEM	PHAX
	0	0.477009	0.673	0.549	0	CD8.TEM	EBP
	0	0.474698	0.496	0.272	0	CD8.TEM	PRKCQ
	0	0.469204	0.729	0.645	0	CD8.TEM	MPC2
	0	0.467141	0.566	0.389	0	CD8.TEM	NPDC1
	0	0.466591	0.823	0.772	0	CD8.TEM	HIST1H1C
	0	0.462083	0.657	0.52	0	CD8.TEM	CCL3L1
	0	0.455211	0.542	0.362	0	CD8.TEM	CHST12
	0	0.446975	0.689	0.566	0	CD8.TEM	CCT3
	0	0.431138	0.987	0.928	0	CD8.TEM	RPLP0
	0	0.416497	0.911	0.885	0	CD8.TEM	MIF
	0	0.414125	0.603	0.414	0	CD8.TEM	HAUS3
	0	0.413586	0.525	0.421	0	CD8.TEM	MTFP1
	0	0.397853	0.48	0.235	0	CD8.TEM	P2RY10
	0	0.389737	0.549	0.427	0	CD8.TEM	TMEM238
	0	0.375924	0.961	0.935	0	CD8.TEM	CHCHD2
	0	0.374826	0.631	0.309	0	CD8.TEM	CCL4L2
	0	0.373398	0.854	0.802	0	CD8.TEM	CYTOR
	0	0.35899	0.603	0.301	0	CD8.TEM	LY9
	0	0.355558	0.967	0.948	0	CD8.TEM	PPIA
	0	0.343546	0.557	0.457	0	CD8.TEM	WDR54
	0	0.341946	0.63	0.285	0	CD8.TEM	KLRC3
	0	0.339035	0.533	0.383	0	CD8.TEM	PLEKHF1
	0	0.338896	0.488	0.25	0	CD8.TEM	PRKCQ-AS1
	0	0.332147	0.589	0.493	0	CD8.TEM	NCR3
	0	0.326568	0.581	0.398	0	CD8.TEM	XCL2
[truncated: 5,726 more rows]
