# Supplementary material for: Safety and feasibility of 4-1BB co-stimulated CD19-specific CAR-NK cell therapy in refractory/relapsed large B cell lymphoma: a phase 1 trial
Source: Nat Cancer. 2025 Apr 18;6(5):786–800. doi: 10.1038/s43018-025-00940-3 (PMC12122374; doi:10.1038/s43018-025-00940-3)
Supplement: Supplementary file 16 — Statistical source data for Extended Data Fig. 9. [file 43018_2025_940_MOESM16_ESM.xlsx]

## Sheet: Sheet1
Extended Data Fig 9b									Extended Data Fig 9c
	name	Glycolipid metabolism	Cytotoxicity	Immunosuppression	Antigen presentation	CBLB ubiquitination					XIST+	XIST-	Total
	nc.Mo_CR1	0.0604702	-0.23267	0.0639708	0.579618	-0.355384				CR3	328	206	534
	nc.Mo_CR2	0.434703	-0.239996	0.0346467	0.620047	-0.224772				PD2	101	699	800
	nc.Mo_CR3	0.295014	-0.031721	0.1049	0.801116	-0.274325
	iMo_CR1	-0.7268	-0.549473	0.274469	-0.952855	0.236698
	iMo_CR2	0.508526	-0.221779	0.598247	0.0195983	0.408421
	iMo_CR3	0.573048	-0.212218	0.303437	0.698227	-0.365457
	cMo_CR1	0.475608	-0.339284	0.0562934	0.666743	-0.218218
	cMo_CR2	0.72053	-0.207108	0.371735	0.739212	-0.299867
	cMo_CR3	-0.367743	-0.313864	0.719789	-0.531294	0.264972			Extended Data Fig 9d
	nc.Mo_PD1	0.567658	-0.292285	0.670219	-0.0696755	0.348646					Pat.1	Pat.2	Pat.6	Pat.7	Pat.8	Pat.4	Pat.5	Pat.3	Pat.9
	nc.Mo_PD2	-0.0535707	-0.312486	0.587014	-0.617426	-0.323014				D7	265.96	114.65	7.43	6142.35	711.5	41.81	1.24	165.82	49.49
	iMo_PD1	-0.0703979	-0.363887	0.538354	-0.582818	-0.178454				LOG D7	2.42482	2.05937	0.870989	3.78833	2.85217	1.62128	0.0934217	2.21964	1.69452
	iMo_PD2	0.460552	-0.3537	0.536238	-0.643637	-0.34533				D14	7324.71		0.45	38.68	1.6	45.81	0.57	3.16
	cMo_PD1	-0.582267	-0.524513	0.524806	-1.01042	0.278123				D18	89.98		3.18	142.78		20.32	0.1	2.2	1.18
	cMo_PD2	-0.475439	-0.521788	0.640301	-1.07938	0.317073				D30	6.51	2175.04	147.76	22.89	0.27	13.02
	DC_CR1	0.611357	-0.347992	0.253846	0.610593	-0.530675				mean of D14+18+30	2473.73	2175.04	50.4633	68.1167	0.935	26.3833	0.335	2.68	1.18
	DC_CR2	0.794566	-0.336692	-0.189379	0.706844	-0.347884				LOG mean	3.39335	3.33747	1.70298	1.83325	-0.0291884	1.42133	-0.474955	0.428135	0.071882
	DC_CR3	0.631791	-0.372462	0.190373	0.682359	-0.475084
	DC_PD1	0.00166399	-0.402545	0.534424	-0.58086	-0.291943
	DC_PD2	0.284247	-0.490021	0.238692	-0.176515	0.177026
	name	Glycolipid metabolism	Cytotoxicity	Immunosuppression	Antigen presentation	CBLB ubiquitination
	Pro.CD8.T_CR1	0.278288	0.293493	-0.828716	0.705909	-0.339733
	Pro.CD8.T_CR2	0.440669	0.33573	-0.820488	-0.0899881	-0.244971
	Pro.CD8.T_CR3	0.360813	0.501915	-0.567814	0.679937	-0.273834
	Pro.CD8.T_PD1	-0.0190889	-0.250802	-0.765412	-0.704507	0.196355
	Pro.CD8.T_PD2	-0.438194	-0.380445	-0.599046	-0.765676	-0.17223
	CD8.T.TEM_CR1	-0.612496	0.369689	-0.647703	0.790876	-0.401465
	CD8.T.TEM_CR2	-0.384695	0.454706	-0.606615	0.753798	-0.308693
	CD8.T.TEM_CR3	-0.464205	0.494393	-0.409693	0.702315	-0.370866
	CD8.T.TEM_PD1	-0.587741	-0.189884	-0.465578	-0.648856	0.188275
	CD8.T.TEM_PD2	-0.741072	-0.185135	-0.383493	-0.742322	0.191195
	CD8.T.TTNhi_CR1	-0.61874	0.439042	0.0314785	0.732008	0.350595
	CD8.T.TTNhi_CR2	-0.522072	0.549194	0.152879	0.39778	-0.277935
	CD8.T.TTNhi_CR3	-0.654111	0.400906	0.564414	0.313756	0.315443
	CD8.T.TTNhi_PD1	-0.663986	-0.188338	0.0633116	-0.781772	0.385
	CD8.T.TTNhi_PD2	-0.712228	-0.34414	0.535019	-0.944741	0.388825
	Pro.NKT_CR1	0.372053	0.385466	-0.697872	0.749698	-0.308671
	Pro.NKT_CR2	0.419913	0.391998	-0.679456	-0.123621	-0.221145
	Pro.NKT_CR3	0.745053	0.484835	-0.277879	0.3689	-0.217016
	Pro.NKT_PD1	0.0951207	-0.0791606	-0.666217	-0.588036	0.30067
	Pro.NKT_PD2	-0.268013	-0.287713	-0.372217	-0.710504	0.320461
	NK_CR1	0.166349	0.494361	-0.601978	0.614584	-0.316636
	NK_CR2	0.291562	0.44938	-0.587618	-0.139679	-0.266285
	NK_CR3	0.463262	0.476055	-0.502425	-0.209926	-0.216676
	NK_PD1	-0.0411484	0.3141	-0.325567	-0.782909	0.330943
	NK_PD2	-0.352706	0.366417	-0.0109068	-0.682601	0.355001
	name	Glycolipid metabolism	Cytotoxicity	Immunosuppression	Antigen presentation	CBLB ubiquitination
	CD4.T_CR1	-0.906625	-0.256544	-0.666583	-0.269103	-0.517431
	CD4.T_CR2	-0.60438	-0.275588	-0.683483	-0.576505	-0.428179
	CD4.T_CR3	-0.816011	-0.302051	-0.617057	-0.555697	-0.442095
	CD4.T_PD1	-0.676572	-0.416559	-0.450264	-0.806658	-0.202407
	CD4.T_PD2	-0.747715	-0.397743	-0.0393047	-0.766725	0.193712
