# Supplementary material for: Safety and feasibility of 4-1BB co-stimulated CD19-specific CAR-NK cell therapy in refractory/relapsed large B cell lymphoma: a phase 1 trial
Source: Nat Cancer. 2025 Apr 18;6(5):786–800. doi: 10.1038/s43018-025-00940-3 (PMC12122374; doi:10.1038/s43018-025-00940-3)
Supplement: Supplementary file 17 — Statistical source data for Extended Data Fig. 10. [file 43018_2025_940_MOESM17_ESM.xlsx]

## Sheet: Sheet1
Extended Data Fig 10 a					Extended Data Fig 10 c
		CR1	fCR1			MHC class I score
	NK0	0.249085	0.442657			CR1	0.660727
	NK1	0.363262	0.243776			CR2	0.661659
	NK2	0.272637	0.125734			PD1	0.706524
	NK3	0.0279726	0.151259			PD2	0.737741
	NK4	0.0739329	0.0306294			fCR1	0.606157
	NK5	0.0131098	0.00594406			fCR3	0.613709
	Total	1	1			fPD3	0.625657
Extended Data Fig 10 b
	Cell proliferation and replication gene set	CR1	fCR1
	NK0	0.0754021	0.0442152
	NK1	0.35588	0.240003
	NK2	0.230971	0.183858
	NK3	0.141522	0.114462
	NK4	0.322781	0.21592
	NK5	0.246042	0.146675
	Exhaustion gene set	CR1	fCR1
	NK0	0.231836	0.303553
	NK1	0.186483	0.247281
	NK2	0.169871	0.219427
	NK3	0.109556	0.116266
	NK4	0.11701	0.1672
	NK5	0.175007	0.22874
	Cytotoxicity gene set	CR1	fCR1
	NK0	0.391869	0.39454
	NK1	0.35771	0.357102
	NK2	0.35335	0.372415
	NK3	0.224132	0.202771
	NK4	0.30163	0.315552
	NK5	0.284323	0.329651
	Immune potential gene set	CR1	fCR1
	NK0	0.638651	0.413682
	NK1	0.73871	0.479711
	NK2	0.71065	0.569571
	NK3	0.324941	0.378531
	NK4	0.77223	0.621319
	NK5	0.727878	0.586707
